# Supplementary material for: Global Fecal and Plasma Metabolic Dynamics Related to Helicobacter pylori Eradication
Source: Front Microbiol. 2017 Mar 30;8:536. doi: 10.3389/fmicb.2017.00536 (PMC5371670; doi:10.3389/fmicb.2017.00536)
Supplement: File S1 — Significantly changed fecal lipid profiles when Baseline compared with post-H. pylori eradication groups. [file DataSheet1.XLSX]

## Sheet: Bvs6M_Pos
Compound	Lipid Class	Sub-class	p	p (Corr)	FC ([6M] vs [Baseline])	Log FC ([6M] vs [Baseline])	FC (abs) ([6M] vs [Baseline])	Regulation ([6M] vs [Baseline])	Pos_G11_6M: Log2(normalized)	Pos_G12_6M: Log2(normalized)	Pos_G1_6M: Log2(normalized)	Pos_G2_6M: Log2(normalized)	Pos_G3_6M: Log2(normalized)	Pos_G4_6M: Log2(normalized)	Pos_G6_6M: Log2(normalized)	Pos_G7_6M: Log2(normalized)	Pos_G8_6M: Log2(normalized)	Pos_G9_6M: Log2(normalized)	Pos_G10B: Log2(normalized)	Pos_G11B: Log2(normalized)	Pos_G12B: Log2(normalized)	Pos_G1B: Log2(normalized)	Pos_G2B: Log2(normalized)	Pos_G3B: Log2(normalized)	Pos_G4B: Log2(normalized)	Pos_G5B: Log2(normalized)	Pos_G6B: Log2(normalized)	Pos_G7B: Log2(normalized)	Pos_G8B: Log2(normalized)	Pos_G9B: Log2(normalized)	CAS Number	CompositeSpectrum	CompoundAlgo	HMP ID	Ionization mode	KEGG ID	LMP ID	Mass	Retention Time
12-oxo-5E,8E,10Z-dodecatrienoic acid	Fatty acyls	Fatty acids and conjugates	0.000288856	0.000945918	-264.691	-8.04817	264.691	down	0	0	0	0	0	0	0	0	0	0	16.1243	16.0973	0	0	0	15.8405	0	0	16.0055	16.1112	0	16.3992		(209.1173, 1198.455)(210.11757, 268.22498)(226.14607, 2739.96)	FindByFormula		+		LMFA01060095	208.11	1.641
2-amino-8-oxo-9,10-epoxy-decanoic acid	Fatty acyls	Fatty acids and conjugates	4.17867e-06	1.74558e-05	2346.45	11.1963	2346.45	up	0.293478	0.408859	0.400707	0.615086	0.455055	0.432615	0.429848	0.313843	0.630016	0.680815	-17.9494	-17.9494	-17.9494	-17.9494	-0.239317	-17.9494	-17.9494	-0.536112	-0.264019	-17.9494	-1.6539	-0.162439		(216.12332, 12749.449)(217.12146, 4271.4414)(218.12428, 464.03)	FindByFormula			C12027	LMFA01060176	215.115	1.259
2-amino-8-oxo-9,10-epoxy-decanoic acid null 1.259	Fatty acyls	Fatty acids and conjugates	4.20719e-06	1.75374e-05	2344.51	11.1951	2344.51	up	0.293478	0.413446	0.400707	0.615086	0.455055	0.432615	0.429848	0.313843	0.630016	0.680815	-17.9494	-17.9494	-17.9494	-17.9494	-0.239317	-17.9494	-17.9494	-0.536112	-0.264019	-17.9494	-1.63457	-0.162439		(216.12332, 12749.449)(217.12146, 4271.4414)(218.12428, 464.03)	FindByFormula			C12027	LMFA01060176	215.115	1.259
5,8,11,14-Octadecatetraynoic acid	Fatty acyls	Fatty acids and conjugates	8.67789e-07	4.10781e-06	-20907.9	-14.3518	20907.9	down	0	0	0	0	0	0	0	0	0	0	21.3648	19.6716	0	22.9111	0	0	21.546	21.9974	22.3967	0	19.7503	22.5832		(135.08023, 259299.28)(136.0835, 26432.531)(137.08731, 1784.5214)	FindByFormula		+		LMFA01030736	134.072	1.459
Tetranor-PGE1	Fatty acyls	Fatty acids and conjugates	2.1011e-05	7.92983e-05	2.58202	1.3685	2.58202	up	-0.138542	0.0390358	0	0.977142	0.104103	0.0792141	-0.0323944	-0.138344	0.0525837	0.357458	0.116541	-1.80879	-2.85823	-0.280975	-0.582235	-1.74653	-0.597654	-0.87322	-0.242273	-3.49852	-1.31621	-0.619862		(316.21225, 323451.6)(317.21515, 58754.242)(318.21796, 8509.391)	FindByFormula		+		LMFA03010211	315.205	1.224
9,12,15-Octadecatrien-1-ol	Fatty acyls	Fatty alcohols	0.000304701	0.000986242	7.94478	2.99001	7.94478	up	0.611557	1.01477	1.11907	0.674913	0.96636	0.660481	0.46814	1.6802	-19.6673	0.571363	0	-19.6673	1.42074	1.1672	0.123064	-0.045805	-19.6673	0.902664	4.03018	0.203733	-19.6673	3.00677		(265.24933, 2097.243)(287.23352, 2718.9429)	FindByFormula		+		LMFA05000216	264.245	2.357
Anandamide (20:l, n-9)	Fatty acyls	Fatty amides	0.000140564	0.00048466	2.2327	1.15879	2.2327	up	1.25729	-0.37648	0	1.06003	1.43563	1.87574	0.792406	1.29157	0.681963	0.843113	-0.0484276	-1.09839	-0.684595	-0.130062	-0.217304	0.792335	0.0444431	0.159554	-0.799454	-0.676578	-1.011	-0.362394		(354.3358, 13742.115)(355.33893, 3521.8738)	FindByFormula		+		LMFA08040010	353.329	1.628
Anandamide 0-phosphate	Fatty acyls	Fatty amides	2.28386e-06	9.79155e-06	3381.7	11.7235	3381.7	up	16.523	16.5754	16.3417	16.2461	16.499	16.6347	16.4038	16.6832	16.7169	0	13.4353	12.7211	0	0	0	13.5169	0	0	0	0	0	0	183323-26-4	(445.2819, 2923.3083)(446.27963, 858.1706)(447.28085, 756.4035)	FindByFormula		+	C19913	LMFA08020002	444.274	14.789
13-sophorosyloxydocosanoic acid	Fatty acyls	Fatty acyl glycosides	0.000183672	0.000619103	-312.595	-8.28815	312.595	down	0	18.1854	0	0	0	14.13	0	0	0	0	18.0208	0	0	0	18.3568	0	14.9116	15.1431	16.2848	15.835	15.554	20.6048		(703.4249, 10168.466)(704.4291, 3871.3352)(705.43005, 1161.498)	FindByFormula		+	C18191	LMFA13020004	702.417	1.56
1-(14-methyl-pentadecanoyl)-2-(8-[3]-ladderane-octanyl)-sn-glycerol	Glycerolipids	Diradylglycerols	2.79824e-06	1.17647e-05	76.3348	6.25427	76.3348	up	2.33482	2.08618	2.12463	2.1719	2.03505	2.26652	2.13382	2.05713	2.29807	2.14343	0.03125	0.671465	0.00836945	-17.2243	-17.2243	0.229862	-17.2243	0.200277	0	0.474152	0.429543	0.715336		(603.5348, 14604.483)(604.5391, 6518.3223)(605.5351, 2053.5562)	FindByFormula		+		LMGL02070004	602.527	11.259
DG(15:0/19:0/0:0)[iso2]	Glycerolipids	Diradylglycerols	1.03487e-22	3.61282e-21	7.45876	2.89893	7.45876	up	0.939549	0.960154	1.0761	1.10081	1.19855	1.27864	1.13011	1.29847	1.2712	1.11106	-1.54664	-1.53847	-1.81682	-1.45942	-1.95944	-1.60439	-1.84379	-2.02458	-2.03579	-1.62369	-1.84883	-2.06046		(619.52814, 192405.3)(620.5312, 78217.23)(621.5345, 18182.459)	FindByFormula		+		LMGL02010435	618.521	12.04
DG(15:0/19:0/0:0)[iso2] + 12.040002	Glycerolipids	Diradylglycerols	1.06484e-22	3.65221e-21	7.47123	2.90135	7.47123	up	0.975048	0.973043	1.08011	1.10249	1.19744	1.27765	1.13128	1.29712	1.27035	1.1095	-1.54814	-1.54021	-1.81828	-1.46092	-1.96129	-1.55508	-1.84529	-2.02627	-2.03702	-1.62635	-1.85031	-2.05968		(619.52814, 192405.3)(620.5312, 78217.23)(621.5345, 18182.459)	FindByFormula		+		LMGL02010435	618.52	12.04
DG(P-14:0/18:1(9Z))	Glycerolipids	Diradylglycerols	2.01758e-06	8.68804e-06	67.9893	6.08724	67.9893	up	16.6564	16.6978	16.518	16.7269	17.1121	16.8238	0	16.7369	16.5031	16.5773	15.3215	0	0	0	14.7535	16.0371	16.2392	0	14.3977	0	16.3843	15.9215		(551.50464, 2613.8098)(552.5079, 1126.3301)(553.50726, 346.6273)(573.66327, 147.045)(574.4863, 90.126656)	FindByFormula		+	C13864	LMGL02040001	550.497	15.124
S-DGD-5-PA	Glycerolipids	Glycosyldiradylglycerols	1.95964e-06	8.45715e-06	-3680.3	-11.8456	3680.3	down	0	19.5505	0	0	0	0	0	0	0	0	18.6014	0	0	0	19.5835	17.0418	16.1782	16.4913	18.3249	17.9442	17.3928	21.917		(908.66736, 18619.4)(909.6627, 10673.53)(910.6625, 3529.521)(911.66003, 1086.4377)	FindByFormula		+		LMGL05030007	907.656	3.217
TG(12:0/13:0/13:0)[iso3]	Glycerolipids	Triadylglycerols	7.1816e-05	0.000253888	8.91743	3.15663	8.91743	up	1.67735	1.40018	1.48242	1.50346	4.15529	1.92611	1.49784	1.75276	2.08875	1.84823	0.0959854	0.480053	0.53842	-18.351	-0.270678	0.254379	-0.12435	0.115162	-0.295803	0.423985	2.10424	0		(689.56976, 25526.822)(690.5745, 12626.22)(691.5796, 3649.7568)(692.5848, 913.8142)	FindByFormula		+		LMGL03012659	688.563	13.02
TG(12:0/13:0/13:0)[iso3] + 13.016999	Glycerolipids	Triadylglycerols	4.55148e-06	1.87591e-05	8.91529	3.15628	8.91529	up	1.67674	1.39957	1.48181	1.50285	4.15469	1.9255	1.49723	1.75215	2.08814	1.84763	0.0953808	0.479448	0.53821	-18.3516	-0.271282	0.253775	-0.124954	0.114557	-0.293249	0.42338	2.10363	0		(689.56976, 26306.297)(690.57446, 13011.85)(691.5795, 3753.682)(692.58466, 942.2025)	FindByFormula		+		LMGL03012659	688.563	13.017
TG(12:0/13:0/13:0)[iso3] + 13.016999 :1	Glycerolipids	Triadylglycerols	4.55178e-06	1.87591e-05	8.91732	3.15661	8.91732	up	1.67735	1.40018	1.48242	1.50346	4.15529	1.92611	1.49784	1.75276	2.08875	1.84823	0.0959854	0.480053	0.538815	-18.351	-0.270678	0.254379	-0.12435	0.115162	-0.295994	0.423985	2.10424	0		(689.56976, 26306.297)(690.57446, 13011.85)(691.5795, 3753.682)	FindByFormula		+		LMGL03012659	688.563	13.017
TG(12:0/17:0/21:0)[iso6]	Glycerolipids	Triadylglycerols	3.4566e-11	4.82689e-10	337405	18.3641	337405	up	2.93141	2.68635	2.67692	2.36191	2.84783	2.93604	2.71008	2.83466	3.02693	2.65925	-2.81831	-20.0855	-20.0855	-0.207624	-20.0855	-3.3538	-20.0855	-20.0855	-20.0855	-20.0855	-20.0855	-20.0855		(852.80206, 139780.7)(853.8053, 82233.984)(854.80817, 24508.184)(855.8116, 5522.0713)(856.8182, 953.0006)	FindByFormula		+		LMGL03013388	851.794	16.065
TG(12:0/17:0/21:0)[iso6] + 16.065	Glycerolipids	Triadylglycerols	3.45449e-11	4.82689e-10	337572	18.3648	337572	up	2.93141	2.69619	2.67692	2.36191	2.84608	2.93604	2.71008	2.83466	3.02684	2.65925	-2.81831	-20.0855	-20.0855	-0.207624	-20.0855	-3.3538	-20.0855	-20.0855	-20.0855	-20.0855	-20.0855	-20.0855		(852.80206, 139780.7)(853.8053, 82233.984)(854.80817, 24508.184)(855.8116, 5522.0713)	FindByFormula		+		LMGL03013388	851.794	16.065
TG(12:0/17:1(9Z)/21:0)[iso6]	Glycerolipids	Triadylglycerols	3.2139e-11	4.55302e-10	338379	18.3683	338379	up	2.93109	2.69588	2.68495	2.36142	2.84487	2.93319	2.70307	2.83181	3.02692	2.64874	-2.81823	-20.0854	-20.0854	-0.207546	-20.0854	-3.41508	-20.0854	-20.0854	-20.0854	-20.0854	-20.0854	-20.0854		(850.7856, 21012.781)(851.7893, 12262.753)(852.80194, 139180.83)(853.8051, 81637.516)(854.80817, 24310.8)(855.8116, 5466.6807)	FindByFormula		+		LMGL03013411	849.779	16.065
TG(12:0/18:0/22:0)[iso6]	Glycerolipids	Triadylglycerols	2.63558e-07	1.34181e-06	10868.4	13.4078	10868.4	up	2.41407	1.708	1.71234	1.10952	2.07284	2.39109	1.71029	2.21909	2.35312	1.75105	-19.7108	-19.7108	-19.7108	-1.76788	-3.36578	-19.7108	-3.60015	-3.7978	-3.4	-19.7108	-19.7108	-3.14933		(880.8334, 65448.066)(881.8365, 39043.44)(882.8392, 12357.635)(883.8425, 2986.5432)	FindByFormula				LMGL03013455	879.827	16.621
TG(12:0/18:0/22:0)[iso6] + 16.620996	Glycerolipids	Triadylglycerols	7.00674e-08	4.8233e-07	46143.8	15.4938	46143.8	up	3.11763	2.46605	2.45603	1.83992	2.83204	3.09776	2.43609	2.92289	3.02103	2.44939	-3.40428	-17.7618	-17.7618	-0.980797	-3.57812	-17.7618	-17.7618	-3.74887	-17.7618	-17.7618	-17.7618	-17.7618		(885.7881, 28013.389)(886.7917, 16672.375)(887.7951, 5362.4487)(888.7985, 1299.227)	FindByFormula		+		LMGL03013455	884.781	16.621
TG(12:0/18:0/22:0)[iso6] + 16.622004	Glycerolipids	Triadylglycerols	7.44671e-08	5.07258e-07	45593	15.4765	45593	up	3.11856	2.4591	2.44936	1.84281	2.83303	3.07477	2.43704	2.9165	3.02096	2.44254	-3.40448	-17.7618	-17.7618	-0.963413	-3.44682	-17.7618	-17.7618	-3.73792	-17.7618	-17.7618	-17.7618	-17.7618		(885.7881, 28013.389)(886.7917, 16672.375)(887.7951, 5362.4487)(888.7985, 1299.227)	FindByFormula		+		LMGL03013455	884.781	16.622
TG(12:0/18:0/22:0)[iso6] + 16.622992	Glycerolipids	Triadylglycerols	4.51946e-09	4.09053e-08	101710	16.6341	101710	up	3.10549	2.4591	2.39877	1.84492	2.79528	3.10074	2.35812	2.92944	3.02236	2.45624	-3.1332	-17.7618	-17.7618	-0.963413	-17.7618	-17.7618	-17.7618	-3.73792	-17.7618	-17.7618	-17.7618	-17.7618		(885.788, 28944.346)(886.7916, 17223.186)(887.7951, 5537.8247)	FindByFormula		+		LMGL03013455	884.781	16.623
TG(12:0/18:0/22:0)[iso6] null 16.620995	Glycerolipids	Triadylglycerols	2.62448e-07	1.33965e-06	10876.2	13.4089	10876.2	up	2.41399	1.7086	1.71672	1.10141	2.07339	2.37936	1.71084	2.21786	2.3665	1.77098	-19.7102	-19.7102	-19.7102	-1.77632	-3.36523	-19.7102	-3.50623	-3.79724	-3.45641	-19.7102	-19.7102	-3.18574		(880.8334, 65848.96)(881.8365, 39273.22)(882.8392, 12430.598)(883.8425, 3001.453)	FindByFormula				LMGL03013455	879.826	16.621
TG(12:0/18:0/22:0)[iso6] null 16.620995 :1	Glycerolipids	Triadylglycerols	2.61137e-07	1.33645e-06	10888	13.4105	10888	up	2.41516	1.7163	1.71354	1.10512	2.08027	2.39994	1.71672	2.22371	2.36721	1.78017	-19.7033	-19.7033	-19.7033	-1.75109	-3.35077	-19.7033	-3.60873	-3.84445	-3.37934	-19.7033	-19.7033	-3.1419		(880.8334, 65846.5)(881.8365, 39272.5)(882.8392, 12428.78)(883.8425, 3001.801)	FindByFormula				LMGL03013455	879.825	16.621
TG(12:0/18:0/22:0)[iso6] null 16.624	Glycerolipids	Triadylglycerols	1.05324e-10	1.39127e-09	233149	17.8309	233149	up	3.11042	2.45899	2.39877	1.82428	2.80678	3.07974	2.44106	2.9114	2.98765	2.44187	-17.7618	-17.7618	-17.7618	-0.977865	-3.44703	-17.7618	-17.7618	-17.7618	-17.7618	-17.7618	-17.7618	-17.7618		(885.7881, 29951.15)(886.7917, 17816.15)(887.795, 5738.867)	FindByFormula				LMGL03013455	884.782	16.624
TG(12:0/18:1(9Z)/22:0)[iso6]	Glycerolipids	Triadylglycerols	2.18185e-16	5.70267e-15	6717651	22.6795	6717651	up	3.75333	3.60573	3.67321	3.57093	3.69538	3.67449	3.63085	3.58851	3.77093	3.61638	-20.9124	-20.9124	-20.9124	1.80151	-20.9124	-20.9124	-20.9124	-20.9124	-20.9124	-20.9124	-20.9124	-20.9124		(878.8182, 437936.2)(879.8216, 262908.47)(880.82465, 85215.57)(881.82764, 19141.348)(882.8302, 2741.5042)	FindByFormula				LMGL03013475	877.811	16.087
TG(12:0/18:1(9Z)/22:0)[iso6] null 16.086	Glycerolipids	Triadylglycerols	1.35281e-09	1.34979e-08	300125	18.1952	300125	up	3.79963	3.6943	3.78457	3.66455	3.75743	3.7292	3.71538	3.68884	3.79671	3.68335	-19.4187	-19.4187	-0.199659	1.70874	-19.4187	-0.311678	-19.4187	-19.4187	-19.4187	-19.4187	-19.4187	-19.4187		(883.7732, 142041.52)(884.77606, 85174.97)(885.7791, 25897.824)(886.7826, 5583.3677)(887.79016, 1298.6115)	FindByFormula				LMGL03013475	882.765	16.086
TG(12:0/18:1(9Z)/22:0)[iso6] null 16.086 :1	Glycerolipids	Triadylglycerols	1.35175e-09	1.34979e-08	300114	18.1952	300114	up	3.7989	3.69444	3.78093	3.66468	3.75979	3.72934	3.71552	3.68961	3.79685	3.68479	-19.4185	-19.4185	-0.199524	1.70771	-19.4185	-0.311542	-19.4185	-19.4185	-19.4185	-19.4185	-19.4185	-19.4185		(883.7732, 142041.52)(884.77606, 85174.97)(885.7791, 25897.824)(886.7826, 5583.3677)	FindByFormula				LMGL03013475	882.766	16.086
TG(12:0/18:1(9Z)/22:0)[iso6] null 16.086 :2	Glycerolipids	Triadylglycerols	1.35303e-09	1.34979e-08	299984	18.1945	299984	up	3.86041	3.75712	3.84674	3.72655	3.80967	3.79152	3.77688	3.75342	3.85781	3.74594	-19.3565	-19.3565	-0.138344	1.77022	-19.3565	-0.250088	-19.3565	-19.3565	-19.3565	-19.3565	-19.3565	-19.3565		(883.7732, 142041.52)(884.77606, 85174.97)(885.7791, 25897.824)(886.7826, 5583.3677)(887.7896, 384.31836)	FindByFormula				LMGL03013475	882.766	16.086
TG(12:0/18:1(9Z)/22:0)[iso6] null 16.086 :3	Glycerolipids	Triadylglycerols	1.35324e-09	1.34979e-08	299788	18.1936	299788	up	3.79877	3.6943	3.78391	3.66576	3.75743	3.7292	3.71538	3.67049	3.79522	3.68413	-19.4187	-19.4187	-0.201353	1.70874	-19.4187	-0.311678	-19.4187	-19.4187	-19.4187	-19.4187	-19.4187	-19.4187		(883.7732, 142041.52)(884.77606, 85174.97)(885.7791, 25897.824)(886.7826, 5583.3677)(887.7896, 390.4718)	FindByFormula				LMGL03013475	882.765	16.086
TG(12:0/18:1(9Z)/22:0)[iso6] null 16.086998	Glycerolipids	Triadylglycerols	2.18773e-16	5.70267e-15	6.72141e+06	22.6803	6.72141e+06	up	3.75354	3.6063	3.6725	3.57305	3.69877	3.67457	3.63045	3.58922	3.77179	3.61474	-20.9129	-20.9129	-20.9129	1.80335	-20.9129	-20.9129	-20.9129	-20.9129	-20.9129	-20.9129	-20.9129	-20.9129		(878.8182, 437936.2)(879.8216, 262908.47)(880.82465, 85215.57)(881.82764, 19141.348)(882.8302, 1295.8279)	FindByFormula				LMGL03013475	877.809	16.087
TG(12:0/18:1(9Z)/22:0)[iso6] null 16.086998 :1	Glycerolipids	Triadylglycerols	2.1802e-16	5.70267e-15	6.72258e+06	22.6806	6.72258e+06	up	3.75279	3.6063	3.67265	3.57305	3.69715	3.67457	3.63045	3.58922	3.77276	3.61645	-20.9129	-20.9129	-20.9129	1.80082	-20.9129	-20.9129	-20.9129	-20.9129	-20.9129	-20.9129	-20.9129	-20.9129		(878.8182, 437936.2)(879.8216, 262908.47)(880.82465, 85215.57)(881.82764, 18488.186)(882.8301, 3591.6138)	FindByFormula				LMGL03013475	877.809	16.087
TG(12:0/20:1(11Z)/22:3(10Z,13Z,16Z))[iso6]	Glycerolipids	Triadylglycerols	3.59527e-09	3.28562e-08	2.18125	1.12516	2.18125	up	0.930119	0.749123	0.861063	0.787878	1.13512	0.878117	0.832726	0.851784	0.889326	0.81732	0.129801	0.331446	0.00180435	-3.98267	-0.0778255	0.235794	0	0.0801735	-0.172934	0.27566	0.261065	-0.0576534		(900.8027, 210197.02)(901.8058, 133532.83)(902.80927, 45269.594)(903.8132, 11269.327)(904.8302, 8407.843)	FindByFormula		+		LMGL03013602	899.796	15.197
TG(12:0/20:1(11Z)/22:3(10Z,13Z,16Z))[iso6] + 15.197	Glycerolipids	Triadylglycerols	3.59653e-09	3.28562e-08	2.18397	1.12696	2.18397	up	0.935673	0.749752	0.870358	0.788507	1.12999	0.878746	0.833355	0.852413	0.889956	0.820541	0.123634	0.332747	0.00243378	-3.98204	-0.0810795	0.236423	0	0.0834331	-0.172304	0.276289	0.261694	-0.0549259		(900.8027, 207497.02)(901.8058, 131749.05)(902.80927, 44683.383)(903.8132, 11148.524)(904.8302, 8312.23)(905.8317, 3425.2695)	FindByFormula		+		LMGL03013602	899.795	15.197
TG(12:0/20:1(11Z)/22:3(10Z,13Z,16Z))[iso6] + 15.197 :1	Glycerolipids	Triadylglycerols	3.63932e-09	3.30924e-08	2.18006	1.12437	2.18006	up	0.930119	0.749058	0.86105	0.787878	1.13097	0.878117	0.832726	0.851784	0.889326	0.819468	0.131058	0.332117	0.00172997	-3.98129	-0.0788116	0.235794	0	0.0797672	-0.172838	0.27566	0.261295	-0.0543709		(900.8027, 210197.02)(901.8058, 133532.83)(902.80927, 45269.594)(903.8132, 11269.327)(904.8302, 8407.843)	FindByFormula		+		LMGL03013602	899.795	15.197
TG(12:0/20:1(11Z)/22:3(10Z,13Z,16Z))[iso6] + 15.197 :2	Glycerolipids	Triadylglycerols	3.52893e-09	3.25427e-08	2.18054	1.12469	2.18054	up	0.935673	0.749752	0.861679	0.788507	1.1316	0.878746	0.833355	0.852413	0.889956	0.818838	0.131687	0.332747	0.00235939	-3.98066	-0.0781822	0.236423	0	0.0812988	-0.172209	0.276289	0.261925	-0.0537415		(900.8027, 207497.02)(901.8058, 131749.05)(902.80927, 44683.383)(903.8132, 11148.524)(904.8302, 8312.23)(905.8317, 3425.2695)	FindByFormula		+		LMGL03013602	899.795	15.197
TG(13:0/17:0/20:0)[iso6]	Glycerolipids	Triadylglycerols	6.23644e-09	5.492e-08	147341	17.1688	147341	up	2.76129	2.57606	2.54044	2.25144	2.6706	2.78662	2.53262	2.70815	2.80157	2.48406	-2.94016	-18.7254	-18.7254	0	-18.7254	-18.7254	-18.7254	-18.7254	-18.7254	-18.7254	-3.23692	-18.7254		(857.7567, 47155.49)(858.76013, 27089.627)(859.76434, 8119.663)(860.7681, 1847.4087)	FindByFormula		+		LMGL03013847	856.751	16.066
TG(13:0/17:0/20:0)[iso6] + 16.066	Glycerolipids	Triadylglycerols	6.04056e-09	5.36786e-08	148030	17.1755	148030	up	2.72419	2.53522	2.50638	2.21985	2.64106	2.75315	2.49874	2.6708	2.76762	2.45	-3.0948	-18.7594	-18.7594	0	-18.7594	-18.7594	-18.7594	-18.7594	-18.7594	-18.7594	-3.27097	-18.7594		(857.7567, 47155.49)(858.76013, 27089.627)(859.76434, 8119.663)(860.7681, 1847.4087)	FindByFormula		+		LMGL03013847	856.75	16.066
TG(13:0/17:0/20:0)[iso6] + 16.066 :1	Glycerolipids	Triadylglycerols	5.92909e-09	5.29286e-08	148226	17.1774	148226	up	2.75825	2.56928	2.54011	2.25144	2.67427	2.78662	2.53108	2.70349	2.80168	2.484	-3.06074	-18.7254	-18.7254	0	-18.7254	-18.7254	-18.7254	-18.7254	-18.7254	-18.7254	-3.23692	-18.7254		(857.7567, 47155.49)(858.76013, 27089.627)(859.76434, 8119.663)(860.7681, 1847.4087)	FindByFormula		+		LMGL03013847	856.75	16.066
TG(13:0/17:0/20:0)[iso6] + 16.066 :2	Glycerolipids	Triadylglycerols	1.36168e-10	1.77472e-09	359503	18.4556	359503	up	2.73604	2.54775	2.5168	2.2309	2.65096	2.76188	2.50931	2.68438	2.77837	2.46069	-2.94928	-18.7487	-18.7487	0	-18.7487	-18.7487	-18.7487	-18.7487	-18.7487	-18.7487	-18.7487	-18.7487		(857.7568, 48795.383)(858.7602, 28032.812)(859.7641, 8398.761)(860.768, 1909.7767)	FindByFormula		+		LMGL03013847	856.75	16.066
TG(13:0/17:0/20:0)[iso6] + 16.066 :3	Glycerolipids	Triadylglycerols	6.54472e-09	5.66147e-08	146516	17.1607	146516	up	2.72943	2.54182	2.50533	2.21979	2.64323	2.75457	2.49963	2.67369	2.76718	2.44984	-2.89172	-18.7598	-18.7598	0	-18.7598	-18.7598	-18.7598	-18.7598	-18.7598	-18.7598	-3.27131	-18.7598		(857.7567, 47155.49)(858.76013, 27089.627)(859.76434, 8119.663)(860.7681, 1847.4087)	FindByFormula		+		LMGL03013847	856.75	16.066
TG(13:0/17:0/20:0)[iso6] + 16.066 :4	Glycerolipids	Triadylglycerols	6.54396e-09	5.66147e-08	146437	17.1599	146437	up	2.72597	2.54182	2.51099	2.22034	2.63749	2.75457	2.49964	2.67092	2.76902	2.44984	-2.89172	-18.7598	-18.7598	0	-18.7598	-18.7598	-18.7598	-18.7598	-18.7598	-18.7598	-3.27131	-18.7598		(857.7567, 47155.49)(858.76013, 27089.627)(859.76434, 8119.663)(860.7681, 1847.4087)	FindByFormula		+		LMGL03013847	856.75	16.066
TG(13:0/17:0/20:0)[iso6] null 16.066	Glycerolipids	Triadylglycerols	1.14479e-10	1.50206e-09	366137	18.482	366137	up	2.74062	2.55259	2.51999	2.2291	2.655	2.7665	2.50913	2.68803	2.78156	2.46394	-18.7455	-18.7455	-18.7455	0	-18.7455	-18.7455	-18.7455	-18.7455	-18.7455	-18.7455	-3.25703	-18.7455		(857.75684, 48791.94)(858.7603, 28029.498)(859.7643, 8399.951)(860.76794, 1907.0583)	FindByFormula				LMGL03013847	856.75	16.066
TG(14:1(9Z)/14:1(9Z)/16:0)[iso3]	Glycerolipids	Triadylglycerols	4.55783e-06	1.87591e-05	5.14737	2.36384	5.14737	up	1.37487	-15.9207	1.37498	1.15755	4.3653	1.38539	1.32154	1.35097	1.35705	1.0887	0.431692	0.627857	0.0994987	-15.9207	0.0683603	0.532366	-15.9207	0.180538	0	0.585505	0.808622	0.316868		(769.63245, 4796.7334)(770.6354, 2580.6309)(771.6369, 1240.6736)	FindByFormula		+		LMGL03012815	768.625	13.717
TG(14:1(9Z)/14:1(9Z)/16:0)[iso3] + 13.717005	Glycerolipids	Triadylglycerols	4.55586e-06	1.87591e-05	5.14672	2.36365	5.14672	up	1.37487	-15.9207	1.3871	1.15755	4.3653	1.38539	1.32154	1.35097	1.34292	1.0887	0.431692	0.627857	0.0994987	-15.9207	0.0683603	0.532366	-15.9207	0.180538	0	0.585505	0.808622	0.316868		(769.63245, 4796.7334)(770.6354, 2580.6309)(771.6369, 1240.6736)	FindByFormula		+		LMGL03012815	768.625	13.717
TG(16:0/17:1(9Z)/22:1(13Z))[iso6]	Glycerolipids	Triadylglycerols	5.54047e-10	6.64517e-09	2762.7	11.4319	2762.7	up	0.691395	-24.5583	-24.5583	-24.5583	-24.5583	0.441593	-24.5583	0.455181	0.623896	-24.5583	-24.5583	-24.5583	-24.5583	-24.5583	-24.5583	-24.5583	-24.5583	-24.5583	-24.5583	-24.5583	-24.5583	-24.5583		(468.44135, 1705702.9)(469.44443, 549452.56)(470.44672, 96061.71)(471.44922, 11957.544)	FindByFormula				LMGL03010413	467.435	3.404
TG(16:1(9Z)/19:0/19:0)[iso3]	Glycerolipids	Triadylglycerols	7.18132e-13	1.26482e-11	1.28387e+06	20.2921	1.28387e+06	up	4.05421	3.88846	3.97052	3.82782	3.99602	3.97316	3.90767	3.93939	4.12144	3.95457	-17.9537	-17.9537	-17.9537	1.6198	-17.9537	-17.9537	-17.9537	-17.9537	-17.9537	-17.9537	-17.9537	-17.9537		(906.8474, 79172.24)(907.85144, 46948.105)(908.85474, 15468.905)(909.85864, 3814.9436)	FindByFormula				LMGL03010292	905.84	16.628
TG(16:1(9Z)/19:0/19:0)[iso3] null 16.632	Glycerolipids	Triadylglycerols	1.28678e-12	2.05428e-11	237296	17.8563	237296	up	4.07852	3.90754	3.95815	3.82747	4.05907	3.98506	3.91532	3.90132	4.08401	3.93855	-16.7534	-16.7534	-16.7534	2.2366	-16.7534	-16.7534	-1.38866	-16.7534	-16.7534	-16.7534	-16.7534	-16.7534		(911.80365, 29710.854)(912.8074, 18062.365)(913.8172, 6227.298)(914.8182, 1535.679)	FindByFormula				LMGL03010292	910.797	16.632
TG(16:1(9Z)/19:0/19:0)[iso3] null 16.632 :1	Glycerolipids	Triadylglycerols	1.27277e-12	2.05428e-11	237552	17.8579	237552	up	4.08874	3.91948	3.9582	3.83237	4.06392	3.97392	3.93213	3.90495	4.08649	3.94992	-16.7485	-16.7485	-16.7485	2.24125	-16.7485	-16.7485	-1.39379	-16.7485	-16.7485	-16.7485	-16.7485	-16.7485		(911.80365, 29710.854)(912.8074, 18062.365)(913.8172, 6227.298)(914.8182, 1535.679)	FindByFormula				LMGL03010292	910.798	16.632
TG(16:1(9Z)/19:0/19:0)[iso3] null 16.632 :2	Glycerolipids	Triadylglycerols	1.29246e-12	2.05428e-11	237181	17.8556	237181	up	4.10201	3.92843	3.97639	3.84564	4.06912	3.98719	3.94001	3.91822	4.10224	3.95802	-16.7352	-16.7352	-16.7352	2.25451	-16.7352	-16.7352	-1.37044	-16.7352	-16.7352	-16.7352	-16.7352	-16.7352		(911.80365, 29710.854)(912.8074, 18062.365)(913.8172, 6227.298)(914.8182, 1535.679)	FindByFormula				LMGL03010292	910.798	16.632
TG(16:1(9Z)/19:0/19:0)[iso3] null 16.632 :3	Glycerolipids	Triadylglycerols	1.29187e-12	2.05428e-11	237074	17.855	237074	up	4.10201	3.93022	3.97639	3.84559	4.06912	3.99906	3.92927	3.91825	4.1151	3.94313	-16.7352	-16.7352	-16.7352	2.25507	-16.7352	-16.7352	-1.37044	-16.7352	-16.7352	-16.7352	-16.7352	-16.7352		(911.80365, 29710.854)(912.8074, 18062.365)(913.8172, 6227.298)(914.8182, 1535.679)	FindByFormula				LMGL03010292	910.798	16.632
TG(16:1(9Z)/19:0/19:0)[iso3] null 16.638	Glycerolipids	Triadylglycerols	1.25656e-08	1.01932e-07	63763	15.9604	63763	up	4.09039	3.9155	3.96477	3.83699	4.05761	3.97515	3.93391	3.90337	-16.7468	3.94019	-16.7468	-16.7468	-16.7468	2.24311	-16.7468	-16.7468	-1.39214	-16.7468	-16.7468	-16.7468	-16.7468	-16.7468		(911.8035, 28192.748)(912.8072, 17126.58)(913.8175, 5920.2886)(914.81836, 1454.2057)	FindByFormula				LMGL03010292	910.798	16.638
TG(17:2(9Z,12Z)/18:0/19:0)[iso6]	Glycerolipids	Triadylglycerols	4.45558e-21	1.50184e-19	2.07615	1.05391	2.07615	up	1.08261	0.875191	0.988718	0.914681	0.989794	1.01501	0.941832	0.887819	1.0583	0.928894	0.182018	0.395714	0.0278378	-2.51266	0	0.271528	-0.0200691	0.0241394	-0.134342	0.351376	0.37182	0.132645		(904.8342, 306290.1)(905.8372, 196033.19)(906.83923, 67502.836)(907.84265, 15062.811)(908.85596, 4320.887)	FindByFormula		+		LMGL03010261	903.827	16.071
TG(17:2(9Z,12Z)/18:0/19:0)[iso6] + 16.07099	Glycerolipids	Triadylglycerols	6.00694e-21	1.99044e-19	2.08263	1.05841	2.08263	up	1.08261	0.875191	0.992018	0.916555	0.989794	1.01501	0.940935	0.888214	1.05854	0.930771	0.179403	0.393209	0.0278378	-2.54706	0	0.269773	-0.0200691	0.0245457	-0.135517	0.347956	0.37221	0.130953		(904.8342, 306290.1)(905.8372, 196033.19)(906.83923, 67502.836)(907.84265, 15062.811)(908.8542, 4213.634)	FindByFormula		+		LMGL03010261	903.826	16.071
TG(18:1(6Z)/18:1(9Z)/18:1(6Z))	Glycerolipids	Triadylglycerols	1.02431e-05	4.06191e-05	5.06986	2.34195	5.06986	up	0.709917	0.597347	0.727263	0.642494	0.717066	0.66329	0.633675	0.626577	0.678867	0.643269	0.194557	0.395758	0.0560265	-21.732	-0.0394421	0.371887	0.000411987	0.122774	-0.00463676	0.336374	0.348961	0		(907.77356, 120907.125)(908.77686, 74272.125)(909.7795, 23273.193)(910.7835, 5463.857)(911.78467, 1114.3169)	FindByFormula		+		LMGL03012613	906.766	15.642
PA(O-18:0/21:0)	Glycerophospholipids	Glycerophosphates	8.59275e-07	4.0873e-06	-87.7205	-6.45484	87.7205	down	-19.5654	-19.5654	-19.5654	2.96518	-19.5654	-19.5654	-19.5654	-19.5654	-19.5654	-19.5654	-19.5654	0.996288	-19.5654	-19.5654	0.62038	0.867582	-19.5654	-19.5654	-19.5654	1.053	0.672558	-19.5654		(733.61194, 47594.566)(734.6145, 22165.1)(735.61566, 7135.8027)	FindByFormula				LMGP10020038	732.605	14.995
PA(P-16:0/16:1(9Z))	Glycerophospholipids	Glycerophosphates	1.27663e-05	4.97175e-05	2.4045	1.26574	2.4045	up	-0.106232	0.0714302	0.0314865	1.00954	0.136497	0.111107	0	-0.105949	-0.0271168	0.389853	0.087244	-1.304	-2.82584	-0.248581	-0.549841	-1.71413	-0.56535	-0.840826	-0.209879	-2.76266	-1.28382	-0.587484		(316.23804, 323225.06)(317.24094, 58756.84)(318.2181, 8680.172)	FindByFormula		+		LMGP10030008	315.205	1.222
Cer(d15:2(4E,6E)/20:0)	Sphingolipids	Ceramides	2.64395e-06	1.11399e-05	2793.15	11.4477	2793.15	up	4.62751	-16.5268	-16.5268	-16.5268	4.34499	4.52136	-16.5268	4.32802	4.47898	-16.5268	-16.5268	-16.5268	-16.5268	-16.5268	-16.5268	-16.5268	-16.5268	-16.5268	-16.5268	-16.5268	-16.5268	-16.5268		(550.518, 14043.264)(551.5169, 5202.571)(552.5191, 1265.8528)(572.49835, 520.43286)	FindByFormula				LMSP02010060	549.511	7.003
Cer(d18:0/13:0)	Sphingolipids	Ceramides	6.21998e-09	5.492e-08	-13.717	-3.77789	13.717	down	21.7261	21.5412	21.5832	21.5823	21.5132	0	21.4357	0	0	21.5422	21.0727	21.486	21.054	0	21.3688	21.0183	21.3722	21.3205	21.0801	21.27	21.2353	21.4088		(498.48776, 79744.72)(499.49097, 27138.828)(500.49393, 5026.24)(520.4694, 1392.1494)	FindByFormula		+		LMSP02020020	497.48	6.061
Cer(d18:0/13:0) + 6.0599985	Sphingolipids	Ceramides	2.02969e-07	1.11388e-06	-814.184	-9.66921	814.184	down	0	21.5295	21.5804	21.5712	0	0	21.4199	0	0	21.5318	21.0444	21.4663	21.0357	0	21.352	20.9908	21.3502	21.3039	21.0597	21.2507	21.2045	21.39		(498.48795, 75919.61)(499.49112, 25847.367)(500.49414, 4814.0767)	FindByFormula		+		LMSP02020020	497.482	6.06
Cer(d18:0/13:0) + 6.0599985 :1	Sphingolipids	Ceramides	2.02994e-07	1.11388e-06	-814.096	-9.66906	814.096	down	0	21.5295	21.5804	21.5712	0	0	21.4199	0	0	21.5318	21.0444	21.4663	21.0357	0	21.352	20.9889	21.3502	21.3039	21.0597	21.2507	21.2045	21.39		(498.48795, 75919.61)(499.49112, 25847.367)(500.49414, 4814.0767)	FindByFormula		+		LMSP02020020	497.481	6.06
Cer(d18:0/13:0) + 6.0599985 :2	Sphingolipids	Ceramides	2.02969e-07	1.11388e-06	-814.184	-9.66921	814.184	down	0	21.5295	21.5804	21.5712	0	0	21.4199	0	0	21.5318	21.0444	21.4663	21.0357	0	21.352	20.9908	21.3502	21.3039	21.0597	21.2507	21.2045	21.39		(498.48795, 75919.61)(499.49112, 25847.367)(500.49414, 4814.0767)	FindByFormula		+		LMSP02020020	497.481	6.06
Cer(d18:0/13:0) + 6.0599985 :3	Sphingolipids	Ceramides	2.02994e-07	1.11388e-06	-814.096	-9.66906	814.096	down	0	21.5295	21.5804	21.5712	0	0	21.4199	0	0	21.5318	21.0444	21.4663	21.0357	0	21.352	20.9889	21.3502	21.3039	21.0597	21.2507	21.2045	21.39		(498.48795, 75919.61)(499.49112, 25847.367)(500.49414, 4814.0767)	FindByFormula		+		LMSP02020020	497.481	6.06
Cer(d18:0/13:0) + 6.0599985 :4	Sphingolipids	Ceramides	2.02994e-07	1.11388e-06	-814.096	-9.66906	814.096	down	0	21.5295	21.5804	21.5712	0	0	21.4199	0	0	21.5318	21.0444	21.4663	21.0357	0	21.352	20.9889	21.3502	21.3039	21.0597	21.2507	21.2045	21.39		(498.48795, 75919.61)(499.49112, 25847.367)(500.49414, 4814.0767)	FindByFormula		+		LMSP02020020	497.48	6.06
Cer(d18:0/13:0) + 6.0599985 :5	Sphingolipids	Ceramides	2.02994e-07	1.11388e-06	-814.096	-9.66906	814.096	down	0	21.5295	21.5804	21.5712	0	0	21.4199	0	0	21.5318	21.0444	21.4663	21.0357	0	21.352	20.9889	21.3502	21.3039	21.0597	21.2507	21.2045	21.39		(498.48795, 75919.61)(499.49112, 25847.367)(500.49414, 4814.0767)	FindByFormula		+		LMSP02020020	497.481	6.06
Cer(d18:0/14:0)	Sphingolipids	Ceramides	7.46905e-13	1.27024e-11	1.40249e+06	20.4196	1.40249e+06	up	0.625608	-24.1109	0.450665	-24.1109	1.32303	1.9435	0.438395	1.01874	0.873024	0.621769	-24.1109	-24.1109	-24.1109	-24.1109	-24.1109	-24.1109	-24.1109	-24.1109	-24.1109	-24.1109	-24.1109	-24.1109		(512.50446, 915006.75)(513.5075, 326547.44)(514.51, 60306.977)(515.5127, 8142.4976)(534.485, 24935.248)(535.48834, 8928.528)(536.4916, 1818.4268)	FindByFormula				LMSP02020016	511.497	4.377
Cer(d18:0/14:0) null 4.3769994	Sphingolipids	Ceramides	7.46832e-13	1.27024e-11	1.40147e+06	20.4185	1.40147e+06	up	0.625818	-24.1108	0.450176	-24.1108	1.31985	1.94317	0.438004	1.01712	0.872227	0.621063	-24.1108	-24.1108	-24.1108	-24.1108	-24.1108	-24.1108	-24.1108	-24.1108	-24.1108	-24.1108	-24.1108	-24.1108		(512.50446, 915006.75)(513.5075, 326547.44)(514.51, 60306.977)(515.5126, 7763.832)(534.485, 24935.248)(535.48834, 8928.528)(536.4916, 1818.4268)	FindByFormula				LMSP02020016	511.497	4.377
Cer(d18:0/14:0) null 4.3769994 :1	Sphingolipids	Ceramides	7.472e-13	1.27024e-11	1.40311e+06	20.4202	1.40311e+06	up	0.625628	-24.111	0.45068	-24.111	1.32365	1.94298	0.437813	1.01867	0.875092	0.621698	-24.111	-24.111	-24.111	-24.111	-24.111	-24.111	-24.111	-24.111	-24.111	-24.111	-24.111	-24.111		(512.50446, 915006.75)(513.5075, 326547.44)(514.51, 60306.977)(515.5126, 7724.409)(534.485, 24935.248)(535.48834, 8928.528)(536.4916, 1818.4268)	FindByFormula				LMSP02020016	511.497	4.377
Cer(d18:0/14:0) null 4.3769994 :2	Sphingolipids	Ceramides	7.46487e-13	1.27024e-11	1.40157e+06	20.4186	1.40157e+06	up	0.625769	-24.1108	0.450176	-24.1108	1.31855	1.9436	0.438004	1.01728	0.873194	0.621696	-24.1108	-24.1108	-24.1108	-24.1108	-24.1108	-24.1108	-24.1108	-24.1108	-24.1108	-24.1108	-24.1108	-24.1108		(512.50446, 915006.75)(513.5075, 326547.44)(514.51, 60306.977)(515.5126, 8323.132)(534.485, 24935.248)(535.48834, 8928.528)(536.4916, 1818.4268)	FindByFormula				LMSP02020016	511.496	4.377
Cer(d18:0/14:0) null 4.3780007	Sphingolipids	Ceramides	7.11007e-10	8.24096e-09	62790.4	15.9383	62790.4	up	0.768093	-23.9697	-23.9697	-23.9697	1.4629	2.08599	0.579777	1.1597	1.01545	-23.9697	-23.9697	-23.9697	-23.9697	-23.9697	-23.9697	-23.9697	-23.9697	-23.9697	-23.9697	-23.9697	-23.9697	-23.9697		(1045.9817, 995.4062)(512.5045, 907620.94)(513.5076, 324724.66)(514.51, 59952.918)(515.5126, 7688.9136)(534.48505, 25178.45)(535.4884, 9089.143)(536.49146, 1848.1729)	FindByFormula				LMSP02020016	511.498	4.378
Cer(d18:0/14:0) null 4.3780007 :1	Sphingolipids	Ceramides	7.11654e-10	8.24096e-09	62822.4	15.939	62822.4	up	0.768412	-23.9688	-23.9688	-23.9688	1.46547	2.08897	0.580648	1.1593	1.01781	-23.9688	-23.9688	-23.9688	-23.9688	-23.9688	-23.9688	-23.9688	-23.9688	-23.9688	-23.9688	-23.9688	-23.9688	-23.9688		(512.5045, 907620.94)(513.5076, 324724.66)(514.51, 59952.918)(515.5125, 7755.2563)(534.48505, 25178.45)(535.4884, 9089.143)(536.49146, 1848.1729)	FindByFormula				LMSP02020016	511.497	4.378
Cer(d18:0/14:0) null 4.3780007 :2	Sphingolipids	Ceramides	7.1239e-10	8.24096e-09	62829.4	15.9392	62829.4	up	0.768448	-23.9688	-23.9688	-23.9688	1.46558	2.08918	0.580475	1.16091	1.01784	-23.9688	-23.9688	-23.9688	-23.9688	-23.9688	-23.9688	-23.9688	-23.9688	-23.9688	-23.9688	-23.9688	-23.9688	-23.9688		(512.5045, 907620.94)(513.5076, 324724.66)(514.51, 59952.918)(515.5125, 7960.375)(534.48505, 25178.45)(535.4884, 9089.143)(536.49146, 1848.1729)	FindByFormula				LMSP02020016	511.497	4.378
Cer(d18:0/15:0)	Sphingolipids	Ceramides	4.45646e-08	3.32534e-07	23067.5	14.4936	23067.5	up	4.50302	-22.1669	-22.1669	-22.1669	4.25939	4.4455	-22.1669	4.30085	4.44737	-22.1669	-22.1669	-22.1669	-22.1669	-22.1669	-22.1669	-22.1669	-22.1669	-22.1669	-22.1669	-22.1669	-22.1669	-22.1669		(1074.1067, 885.72)(1075.0159, 1102.6934)(526.5195, 629952.56)(527.5226, 233911.19)(528.5252, 45210.59)(529.5281, 6166.6753)(530.528, 844.80945)(548.5004, 7880.12)(549.50385, 2822.9155)(550.50824, 662.1343)	FindByFormula				LMSP02020021	525.512	8.629
Cer(d18:0/15:0) null 4.9989977	Sphingolipids	Ceramides	1.77399e-08	1.4094e-07	50871.2	15.6346	50871.2	up	4.41323	-20.2636	4.14442	-20.2636	4.17323	4.43327	-20.2636	4.19332	4.37985	-20.2636	-20.2636	-20.2636	-20.2636	-20.2636	-20.2636	-20.2636	-20.2636	-20.2636	-20.2636	-20.2636	-20.2636	-20.2636		(526.5189, 223878.16)(527.5221, 83974.664)(528.5143, 18958.004)(529.51086, 3441.1921)(548.49976, 3393.864)(549.4999, 1108.4143)	FindByFormula				LMSP02020021	525.51	4.999
Cer(d18:0/15:0) null 4.9989977 :1	Sphingolipids	Ceramides	1.78068e-08	1.4094e-07	50768.9	15.6317	50768.9	up	4.43332	-20.2459	4.15682	-20.2459	4.18427	4.44551	-20.2459	4.20472	4.3925	-20.2459	-20.2459	-20.2459	-20.2459	-20.2459	-20.2459	-20.2459	-20.2459	-20.2459	-20.2459	-20.2459	-20.2459	-20.2459		(526.5189, 223878.16)(527.5221, 83974.664)(528.5143, 18958.004)(529.5116, 3576.4644)(548.49976, 3393.864)(549.4999, 1108.4143)	FindByFormula				LMSP02020021	525.51	4.999
Cer(d18:0/15:0) null 8.627999	Sphingolipids	Ceramides	4.9973e-07	2.43028e-06	9528.57	13.218	9528.57	up	4.50384	-22.1661	-22.1661	-22.1661	4.26016	4.44735	-22.1661	4.30184	4.44716	-22.1661	-22.1661	-22.1661	-22.1661	-6.86243	-22.1661	-22.1661	-22.1661	-22.1661	-22.1661	-22.1661	-22.1661	-22.1661		(1074.1067, 885.72)(1075.0159, 1102.6934)(526.5194, 602616.44)(527.5226, 223763.7)(528.5253, 43248.754)(529.5281, 6166.6753)(530.528, 844.80945)(548.50006, 7557.5537)(549.50385, 2822.9155)(550.50824, 662.1343)	FindByFormula				LMSP02020021	525.511	8.628
Cer(d18:0/15:0) null 8.627999 :1	Sphingolipids	Ceramides	4.75286e-07	2.32878e-06	9654.62	13.237	9654.62	up	4.49816	-22.1669	-22.1669	-22.1669	4.25947	4.44831	-22.1669	4.30104	4.44676	-22.1669	-22.1669	-22.1669	-22.1669	-7.09098	-22.1669	-22.1669	-22.1669	-22.1669	-22.1669	-22.1669	-22.1669	-22.1669		(1074.1067, 885.72)(1075.0159, 1102.6934)(526.5194, 602616.44)(527.5226, 223763.7)(528.5253, 43248.754)(529.5281, 6166.6753)(530.5236, 237.6)(548.50006, 7557.5537)(549.50385, 2822.9155)(550.50824, 662.1343)	FindByFormula				LMSP02020021	525.512	8.628
Cer(d18:0/15:0) null 8.627999 :2	Sphingolipids	Ceramides	4.79449e-07	2.34331e-06	9620.61	13.2319	9620.61	up	4.49636	-22.1669	-22.1669	-22.1669	4.25752	4.44301	-22.1669	4.30219	4.44495	-22.1669	-22.1669	-22.1669	-22.1669	-7.04246	-22.1669	-22.1669	-22.1669	-22.1669	-22.1669	-22.1669	-22.1669	-22.1669		(526.5194, 602616.44)(527.5226, 223763.7)(528.5253, 43248.754)(529.5281, 6166.6753)(530.5275, 1177.8315)(548.50006, 7557.5537)(549.50385, 2822.9155)(550.50824, 662.1343)	FindByFormula				LMSP02020021	525.512	8.628
Cer(d18:0/15:0) null 8.627999 :3	Sphingolipids	Ceramides	4.99157e-07	2.43028e-06	9522.92	13.2172	9522.92	up	4.49111	-22.1721	-22.1721	-22.1721	4.25229	4.44131	-22.1721	4.29572	4.43972	-22.1721	-22.1721	-22.1721	-22.1721	-6.8685	-22.1721	-22.1721	-22.1721	-22.1721	-22.1721	-22.1721	-22.1721	-22.1721		(526.5194, 602616.44)(527.5226, 223763.7)(528.5253, 43248.754)(548.50006, 7557.5537)(549.50385, 2822.9155)(550.50824, 662.1343)	FindByFormula				LMSP02020021	525.511	8.628
Cer(d18:0/16:0)	Sphingolipids	Ceramides	1.72867e-09	1.63632e-08	15883.7	13.9553	15883.7	up	0.955006	-24.1852	-24.1852	-24.1852	1.73513	2.33333	-24.1852	1.48473	1.17621	-24.1852	-24.1852	-24.1852	-24.1852	-24.1852	-24.1852	-24.1852	-24.1852	-24.1852	-24.1852	-24.1852	-24.1852	-24.1852		(1102.0444, 2706.6138)(1103.0479, 2002.8363)(540.5356, 1065064.8)(541.5385, 406965.1)(542.5408, 79627.23)(543.5433, 11055.0205)(544.5438, 1297.5868)(562.51605, 37934.516)(563.5192, 14558.454)(564.51117, 4192.34)(565.5063, 1192.061)	FindByFormula				LMSP02020001	539.528	5.806
Cer(d18:0/16:0) null 5.806	Sphingolipids	Ceramides	1.73258e-09	1.63632e-08	15894.6	13.9562	15894.6	up	0.954969	-24.1852	-24.1852	-24.1852	1.73513	2.33603	-24.1852	1.48469	1.17574	-24.1852	-24.1852	-24.1852	-24.1852	-24.1852	-24.1852	-24.1852	-24.1852	-24.1852	-24.1852	-24.1852	-24.1852	-24.1852		(1102.0444, 2706.6138)(1103.0479, 2002.8363)(1104.0507, 832.4881)(540.5356, 1065064.8)(541.5385, 406965.1)(542.5408, 79627.23)(543.5433, 11055.0205)(562.51605, 37934.516)(563.5192, 14558.454)(564.51117, 4192.34)	FindByFormula				LMSP02020001	539.529	5.806
Cer(d18:0/16:0) null 5.806 :1	Sphingolipids	Ceramides	1.72996e-09	1.63632e-08	15884.2	13.9553	15884.2	up	0.955006	-24.1852	-24.1852	-24.1852	1.7355	2.33333	-24.1852	1.48486	1.17621	-24.1852	-24.1852	-24.1852	-24.1852	-24.1852	-24.1852	-24.1852	-24.1852	-24.1852	-24.1852	-24.1852	-24.1852	-24.1852		(1102.0444, 2706.6138)(1103.0479, 2002.8363)(1104.0507, 832.4881)(540.5356, 1065064.8)(541.5385, 406965.1)(542.5408, 79627.23)(543.5433, 11055.0205)(544.5438, 1297.5868)(562.51605, 37934.516)(563.5192, 14558.454)(564.51117, 4192.34)	FindByFormula				LMSP02020001	539.528	5.806
Cer(d18:0/16:0) null 5.806 :2	Sphingolipids	Ceramides	1.72833e-09	1.63632e-08	15892.2	13.956	15892.2	up	0.954969	-24.1852	-24.1852	-24.1852	1.73513	2.34178	-24.1852	1.48473	1.17574	-24.1852	-24.1852	-24.1852	-24.1852	-24.1852	-24.1852	-24.1852	-24.1852	-24.1852	-24.1852	-24.1852	-24.1852	-24.1852		(1102.0444, 2706.6138)(1103.0479, 2002.8363)(540.5356, 1065064.8)(541.5385, 406965.1)(542.5408, 79627.23)(543.5433, 11055.0205)(544.54205, 1081.33)(562.51605, 37934.516)(563.5192, 14558.454)(564.51117, 4192.34)(565.5051, 1515.26)	FindByFormula				LMSP02020001	539.528	5.806
Cer(d18:0/16:0) null 5.806 :3	Sphingolipids	Ceramides	1.726e-09	1.63632e-08	15874.1	13.9544	15874.1	up	0.955059	-24.1841	-24.1841	-24.1841	1.73415	2.33163	-24.1841	1.48374	1.17566	-24.1841	-24.1841	-24.1841	-24.1841	-24.1841	-24.1841	-24.1841	-24.1841	-24.1841	-24.1841	-24.1841	-24.1841	-24.1841		(1102.0444, 2706.6138)(540.5356, 1065064.8)(541.5385, 406965.1)(542.5408, 79627.23)(543.54333, 10661.201)(562.51605, 37934.516)(563.5192, 14558.454)(564.51117, 4192.34)	FindByFormula				LMSP02020001	539.528	5.806
Cer(d18:0/16:0) null 5.806 :4	Sphingolipids	Ceramides	1.72774e-09	1.63632e-08	15872.7	13.9543	15872.7	up	0.961435	-24.1824	-24.1824	-24.1824	1.73285	2.33792	-24.1824	1.48277	1.175	-24.1824	-24.1824	-24.1824	-24.1824	-24.1824	-24.1824	-24.1824	-24.1824	-24.1824	-24.1824	-24.1824	-24.1824	-24.1824		(540.5356, 1065064.8)(541.5385, 406965.1)(542.5408, 79627.23)(543.54333, 10769.089)(562.51605, 37934.516)(563.5192, 14558.454)(564.51117, 4192.34)	FindByFormula				LMSP02020001	539.527	5.806
Cer(d18:0/16:0) null 5.806 :5	Sphingolipids	Ceramides	1.72619e-09	1.63632e-08	15877.3	13.9547	15877.3	up	0.955109	-24.1841	-24.1841	-24.1841	1.73415	2.33479	-24.1841	1.48408	1.17569	-24.1841	-24.1841	-24.1841	-24.1841	-24.1841	-24.1841	-24.1841	-24.1841	-24.1841	-24.1841	-24.1841	-24.1841	-24.1841		(1102.0444, 2706.6138)(540.5356, 1065064.8)(541.5385, 406965.1)(542.5408, 79627.23)(543.5433, 11055.0205)(562.51605, 37934.516)(563.5192, 14558.454)(564.51117, 4192.34)	FindByFormula				LMSP02020001	539.528	5.806
Cer(d18:0/16:0) null 5.806 :6	Sphingolipids	Ceramides	1.72344e-09	1.63632e-08	15862.7	13.9533	15862.7	up	0.955252	-24.1824	-24.1824	-24.1824	1.73311	2.3326	-24.1824	1.48307	1.17536	-24.1824	-24.1824	-24.1824	-24.1824	-24.1824	-24.1824	-24.1824	-24.1824	-24.1824	-24.1824	-24.1824	-24.1824	-24.1824		(540.5356, 1065064.8)(541.5385, 406965.1)(542.5408, 79627.23)(543.54333, 10769.089)(562.51605, 37934.516)(563.5192, 14558.454)(564.51117, 4192.34)	FindByFormula				LMSP02020001	539.529	5.806
Cer(d18:0/16:0) null 5.806 :7	Sphingolipids	Ceramides	1.72559e-09	1.63632e-08	15868.6	13.9539	15868.6	up	0.955343	-24.1824	-24.1824	-24.1824	1.73311	2.33841	-24.1824	1.48308	1.17536	-24.1824	-24.1824	-24.1824	-24.1824	-24.1824	-24.1824	-24.1824	-24.1824	-24.1824	-24.1824	-24.1824	-24.1824	-24.1824		(540.5356, 1065064.8)(541.5385, 406965.1)(542.5408, 79627.23)(543.54333, 10769.089)(562.51605, 37934.516)(563.5192, 14558.454)(564.51117, 4192.34)	FindByFormula				LMSP02020001	539.528	5.806
Cer(d18:0/17:0)	Sphingolipids	Ceramides	7.02746e-16	1.69613e-14	18584964	24.1476	18584964	up	4.49555	4.3267	-22.1803	4.367	4.27788	4.44966	4.34571	4.27256	4.46097	4.33853	-22.1803	-22.1803	-22.1803	-22.1803	-22.1803	-22.1803	-22.1803	-22.1803	-22.1803	-22.1803	-22.1803	-22.1803		(1130.2737, 932.105)(1131.0814, 1360.151)(554.5514, 781573.1)(555.5544, 308766.78)(556.5571, 61495.168)(557.5596, 8678.431)(558.55975, 1075.1887)(576.5321, 11736.189)(577.5354, 3890.3806)(578.5362, 954.885)	FindByFormula				LMSP02020022	553.543	10.703
Cer(d18:0/17:0) null 10.703002	Sphingolipids	Ceramides	7.02161e-16	1.69613e-14	18592854	24.1482	18592854	up	4.48004	4.31349	-22.1938	4.35353	4.26534	4.43956	4.33275	4.26281	4.44757	4.3252	-22.1938	-22.1938	-22.1938	-22.1938	-22.1938	-22.1938	-22.1938	-22.1938	-22.1938	-22.1938	-22.1938	-22.1938		(1130.2737, 932.105)(1131.0814, 1360.151)(554.5514, 781573.1)(555.5544, 308766.78)(556.5571, 61495.168)(557.5596, 8678.431)(558.55975, 1075.1887)(576.5321, 11736.189)(577.5354, 3890.3806)(578.5362, 954.885)	FindByFormula				LMSP02020022	553.543	10.703
Cer(d18:0/17:0) null 10.708994	Sphingolipids	Ceramides	1.34828e-09	1.34979e-08	656461	19.3243	656461	up	4.62693	4.45779	-22.0495	-22.0495	4.40884	4.58479	4.47667	4.40712	4.59314	-22.0495	-22.0495	-22.0495	-22.0495	-22.0495	-22.0495	-22.0495	-22.0495	-22.0495	-22.0495	-22.0495	-22.0495	-22.0495		(1130.2428, 802.4939)(1131.0867, 1174.5311)(554.55133, 686381.56)(555.55426, 271108.16)(556.5571, 54078.824)(557.5595, 7639.4727)(558.5598, 1065.6661)(576.5321, 10211.386)(577.53546, 3100.1633)(578.5358, 797.24963)	FindByFormula				LMSP02020022	553.543	10.709
Cer(d18:0/17:0) null 10.708994 :1	Sphingolipids	Ceramides	1.34769e-09	1.34979e-08	656090	19.3235	656090	up	4.62261	4.45606	-22.0512	-22.0512	4.40694	4.58213	4.47494	4.40139	4.59014	-22.0512	-22.0512	-22.0512	-22.0512	-22.0512	-22.0512	-22.0512	-22.0512	-22.0512	-22.0512	-22.0512	-22.0512	-22.0512		(1130.2428, 802.4939)(1131.0867, 1174.5311)(554.55133, 686381.56)(555.55426, 271108.16)(556.5571, 54078.824)(557.5595, 7639.4727)(558.55963, 980.0189)(576.5321, 10211.386)(577.53546, 3100.1633)(578.5358, 797.24963)	FindByFormula				LMSP02020022	553.544	10.709
Cer(d18:0/17:0) null 10.709998	Sphingolipids	Ceramides	4.91611e-08	3.64053e-07	22966	14.4872	22966	up	4.67134	-21.977	-21.977	-21.977	4.45371	4.62497	-21.977	4.45029	4.63568	-21.977	-21.977	-21.977	-21.977	-21.977	-21.977	-21.977	-21.977	-21.977	-21.977	-21.977	-21.977	-21.977		(554.5513, 609772.56)(555.55426, 240680.56)(556.55707, 48120.273)(576.5321, 9080.305)	FindByFormula				LMSP02020022	553.544	10.71
Cer(d18:0/18:0)	Sphingolipids	Ceramides	1.22663e-09	1.27618e-08	11643.8	13.5073	11643.8	up	0.499708	-23.6539	-23.6539	-23.6539	1.55027	2.09669	-23.6539	1.50037	0.665348	-23.6539	-23.6539	-23.6539	-23.6539	-23.6539	-23.6539	-23.6539	-23.6539	-23.6539	-23.6539	-23.6539	-23.6539	-23.6539		(1158.1072, 1034.6187)(1159.111, 868.2123)(568.56683, 628514.06)(569.5698, 253089.55)(570.5713, 53847.246)(571.57184, 8423.967)(572.57, 1158.0752)(590.5473, 22799.098)(591.5507, 9202.919)(592.53, 12430.524)	FindByFormula				LMSP02020008	567.559	7.814
Cer(d18:0/18:0) null 7.803998	Sphingolipids	Ceramides	5.42678e-06	2.21028e-05	11647.9	13.5078	11647.9	up	24.1536	0	0	0	25.2089	25.7502	0	25.1622	24.3076	0	0	0	0	0	0	0	0	0	0	0	0	0		(1158.1077, 1127.2979)(1159.111, 959.2437)(568.56683, 674583.2)(569.5698, 271410.16)(570.5711, 57777.27)(571.5714, 9083.648)(590.54724, 24564.762)(591.5506, 9888.791)(592.52985, 13604.133)	FindByFormula				LMSP02020008	567.559	7.804
Cer(d18:0/18:0) null 7.8139977	Sphingolipids	Ceramides	1.2269e-09	1.27618e-08	11636.6	13.5064	11636.6	up	0.500376	-23.6522	-23.6522	-23.6522	1.55354	2.09435	-23.6522	1.49895	0.664896	-23.6522	-23.6522	-23.6522	-23.6522	-23.6522	-23.6522	-23.6522	-23.6522	-23.6522	-23.6522	-23.6522	-23.6522	-23.6522		(568.56683, 628514.06)(569.5698, 253089.55)(570.5713, 53847.246)(571.57184, 8423.967)(590.5473, 22799.098)(591.5507, 9202.919)(592.53, 12430.524)	FindByFormula				LMSP02020008	567.559	7.814
Cer(d18:0/18:0) null 7.8139977 :1	Sphingolipids	Ceramides	1.21718e-09	1.27618e-08	11611.4	13.5033	11611.4	up	0.477507	-23.6522	-23.6522	-23.6522	1.54879	2.09435	-23.6522	1.49895	0.65457	-23.6522	-23.6522	-23.6522	-23.6522	-23.6522	-23.6522	-23.6522	-23.6522	-23.6522	-23.6522	-23.6522	-23.6522	-23.6522		(568.56683, 628514.06)(569.5698, 253089.55)(570.5713, 53847.246)(571.57184, 8423.967)(590.5473, 22799.098)(591.5507, 9202.919)(592.53, 12430.524)(593.531, 6315.32)	FindByFormula				LMSP02020008	567.559	7.814
Cer(d18:0/18:0) null 7.8139977 :2	Sphingolipids	Ceramides	1.23397e-09	1.27641e-08	11752.7	13.5207	11752.7	up	0.567205	-23.651	-23.651	-23.651	1.55734	2.11586	-23.651	1.51537	0.681488	-23.651	-23.651	-23.651	-23.651	-23.651	-23.651	-23.651	-23.651	-23.651	-23.651	-23.651	-23.651	-23.651		(568.56683, 624526.75)(569.5698, 251516.75)(570.5713, 53534.613)(571.5717, 8394.031)(590.5473, 22644.547)(591.5507, 9141.975)(592.52997, 12640.821)(593.5309, 4795.4795)	FindByFormula				LMSP02020008	567.559	7.814
Cer(d18:0/18:0) null 7.8139977 :3	Sphingolipids	Ceramides	1.22722e-09	1.27618e-08	11737.5	13.5188	11737.5	up	0.564381	-23.6529	-23.6529	-23.6529	1.55031	2.11387	-23.6529	1.51351	0.677185	-23.6529	-23.6529	-23.6529	-23.6529	-23.6529	-23.6529	-23.6529	-23.6529	-23.6529	-23.6529	-23.6529	-23.6529	-23.6529		(568.56683, 624526.75)(569.5698, 251516.75)(570.5713, 53534.613)(571.5717, 8394.031)(590.5473, 22644.547)(591.5507, 9141.975)(592.52997, 12640.821)(593.5309, 4864.563)	FindByFormula				LMSP02020008	567.559	7.814
Cer(d18:0/18:0) null 7.821002	Sphingolipids	Ceramides	1.8605e-10	2.39294e-09	470.637	8.87847	470.637	up	1.0596	-23.093	-23.093	-23.093	2.10853	-23.093	-23.093	-23.093	1.21453	-23.093	-23.093	-23.093	-23.093	-23.093	-23.093	-23.093	-23.093	-23.093	-23.093	-23.093	-23.093	-23.093		(568.5669, 567306.4)(569.56976, 228610.6)(570.57117, 48646.887)(571.57166, 7649.279)(590.54724, 20484.303)(591.55066, 8334.614)(592.5298, 12357.143)	FindByFormula				LMSP02020008	567.559	7.821
Cer(d18:0/20:0)	Sphingolipids	Ceramides	9.73197e-10	1.05242e-08	8226.01	13.006	8226.01	up	0.0804729	-23.0287	-23.0287	-23.0287	1.2653	1.80183	-23.0287	1.39071	0.354967	-23.0287	-23.0287	-23.0287	-23.0287	-23.0287	-23.0287	-23.0287	-23.0287	-23.0287	-23.0287	-23.0287	-23.0287	-23.0287		(596.5986, 468508.97)(597.6015, 197742.8)(598.604, 42702.598)(599.6063, 6590.9653)(618.57916, 15147.578)(619.58276, 6287.759)(620.58514, 1569.0171)	FindByFormula				LMSP02020009	595.592	10.04
Cer(d18:0/20:0) null 10.040001	Sphingolipids	Ceramides	9.72862e-10	1.05242e-08	8233.64	13.0073	8233.64	up	0.0908813	-23.0288	-23.0288	-23.0288	1.26495	1.80169	-23.0288	1.39071	0.359274	-23.0288	-23.0288	-23.0288	-23.0288	-23.0288	-23.0288	-23.0288	-23.0288	-23.0288	-23.0288	-23.0288	-23.0288	-23.0288		(596.5986, 468508.97)(597.6015, 197742.8)(598.604, 42702.598)(599.6063, 6590.9653)(618.57916, 15147.578)(619.58276, 6287.759)(620.58514, 1569.0171)	FindByFormula				LMSP02020009	595.592	10.04
Cer(d18:0/20:0) null 10.040001 :1	Sphingolipids	Ceramides	9.73079e-10	1.05242e-08	8232.08	13.007	8232.08	up	0.0812054	-23.0287	-23.0287	-23.0287	1.26533	1.8145	-23.0287	1.38903	0.355078	-23.0287	-23.0287	-23.0287	-23.0287	-23.0287	-23.0287	-23.0287	-23.0287	-23.0287	-23.0287	-23.0287	-23.0287	-23.0287		(596.5986, 468508.97)(597.6015, 197742.8)(598.604, 42702.598)(599.6063, 6590.9653)(618.57916, 15147.578)(619.58276, 6287.759)(620.58514, 1569.0171)	FindByFormula				LMSP02020009	595.592	10.04
Cer(d18:0/20:0) null 10.040001 :2	Sphingolipids	Ceramides	9.82694e-10	1.05242e-08	8229.91	13.0067	8229.91	up	0.080965	-23.0286	-23.0286	-23.0286	1.27824	1.79136	-23.0286	1.39149	0.359549	-23.0286	-23.0286	-23.0286	-23.0286	-23.0286	-23.0286	-23.0286	-23.0286	-23.0286	-23.0286	-23.0286	-23.0286	-23.0286		(596.5986, 468508.97)(597.6015, 197742.8)(598.604, 42702.598)(599.6063, 6590.9653)(618.57916, 15147.578)(619.58276, 6287.759)(620.58514, 1569.0171)	FindByFormula				LMSP02020009	595.591	10.04
Cer(d18:0/20:0) null 10.040001 :3	Sphingolipids	Ceramides	9.85131e-10	1.05242e-08	8235.11	13.0076	8235.11	up	0.0806808	-23.0288	-23.0288	-23.0288	1.27803	1.80169	-23.0288	1.3909	0.359039	-23.0288	-23.0288	-23.0288	-23.0288	-23.0288	-23.0288	-23.0288	-23.0288	-23.0288	-23.0288	-23.0288	-23.0288	-23.0288		(596.5986, 468508.97)(597.6015, 197742.8)(598.604, 42702.598)(599.6063, 6590.9653)(618.57916, 15147.578)(619.58276, 6287.759)(620.58514, 1569.0171)	FindByFormula				LMSP02020009	595.591	10.04
Cer(d18:0/20:0) null 10.040001 :4	Sphingolipids	Ceramides	9.77037e-10	1.05242e-08	8242.47	13.0089	8242.47	up	0.0812054	-23.0287	-23.0287	-23.0287	1.26533	1.8145	-23.0287	1.40904	0.355078	-23.0287	-23.0287	-23.0287	-23.0287	-23.0287	-23.0287	-23.0287	-23.0287	-23.0287	-23.0287	-23.0287	-23.0287	-23.0287		(596.5986, 468508.97)(597.6015, 197742.8)(598.604, 42702.598)(599.6063, 6590.9653)(618.57916, 15147.578)(619.58276, 6287.759)(620.5851, 1575.4869)	FindByFormula				LMSP02020009	595.591	10.04
Cer(d18:0/20:0) null 10.040001 :5	Sphingolipids	Ceramides	9.76894e-10	1.05242e-08	8242.28	13.0088	8242.28	up	0.0847015	-23.0286	-23.0286	-23.0286	1.27824	1.79801	-23.0286	1.40915	0.355345	-23.0286	-23.0286	-23.0286	-23.0286	-23.0286	-23.0286	-23.0286	-23.0286	-23.0286	-23.0286	-23.0286	-23.0286	-23.0286		(596.5986, 468508.97)(597.6015, 197742.8)(598.604, 42702.598)(599.6063, 6590.9653)(618.57916, 15147.578)(619.58276, 6287.759)(620.587, 1439.62)	FindByFormula				LMSP02020009	595.591	10.04
Cer(d18:0/20:0) null 10.040001 :6	Sphingolipids	Ceramides	9.80868e-10	1.05242e-08	8244.35	13.0092	8244.35	up	0.0881081	-23.0286	-23.0286	-23.0286	1.26944	1.80738	-23.0286	1.40915	0.355345	-23.0286	-23.0286	-23.0286	-23.0286	-23.0286	-23.0286	-23.0286	-23.0286	-23.0286	-23.0286	-23.0286	-23.0286	-23.0286		(596.5986, 468508.97)(597.6015, 197742.8)(598.604, 42702.598)(599.6063, 6590.9653)(618.57916, 15147.578)(619.58276, 6287.759)(620.58514, 1569.0171)	FindByFormula				LMSP02020009	595.59	10.04
Cer(d18:0/22:0)	Sphingolipids	Ceramides	3.88999e-11	5.31814e-10	51212.2	15.6442	51212.2	up	-0.195396	-20.7259	-20.7259	1.07437	1.62147	1.58902	-20.7259	1.80792	0.119087	0.378777	-20.7259	-20.7259	-20.7259	-20.7259	-20.7259	-20.7259	-20.7259	-20.7259	-20.7259	-20.7259	-20.7259	-20.7259		(624.6294, 116360.96)(625.63245, 51797.41)(626.63513, 12027.328)(627.6358, 2050.6938)(646.7722, 2117.948)(648.44025, 792.0426)(648.77484, 830.9099)(649.5351, 799.04663)	FindByFormula				LMSP02020010	623.622	11.643
Cer(d18:0/22:0) + 11.4349985	Sphingolipids	Ceramides	5.93694e-13	1.08474e-11	24.671	4.62475	24.671	up	4.97307	5.81103	6.04863	6.1789	6.52877	6.72272	6.40509	6.9183	-15.6501	5.476	1.77488	0	0.780829	-15.6501	0.777919	1.0062	1.27264	1.29173	1.10389	0.904641	-0.315895	0.0100098		(624.62885, 62039.125)(625.63184, 30945.076)(626.6281, 7751.597)(646.60834, 2102.6934)(647.6112, 1089.6526)	FindByFormula		+		LMSP02020010	623.621	11.435
Cer(d18:0/22:0) + 11.571006	Sphingolipids	Ceramides	4.00286e-05	0.000146	1494.11	10.5451	1494.11	up	-0.0805492	0.82234	1.05794	1.18924	1.53703	1.7242	1.41058	1.92256	0.208343	0.488222	-3.21468	-4.86821	-20.6327	-20.6327	-20.6327	-3.78655	-3.75632	-3.73145	-3.90543	-4.1805	-5.35258	-20.6327		(624.6291, 96828.086)(625.63226, 44970.53)(626.6314, 10845.195)(646.6095, 3288.4124)	FindByFormula		+		LMSP02020010	623.621	11.571
Cer(d18:0/22:0) null 11.649996	Sphingolipids	Ceramides	9.30612e-10	1.0456e-08	3450.03	11.7524	3450.03	up	0.0105362	-20.6195	-20.6195	-20.6195	1.73078	1.67616	-20.6195	1.91017	0.231457	-20.6195	-20.6195	-20.6195	-20.6195	-20.6195	-20.6195	-20.6195	-20.6195	-20.6195	-20.6195	-20.6195	-20.6195	-20.6195		(624.62946, 117806.47)(625.63245, 52399.246)(626.6352, 12136.19)(627.6359, 2055.041)(646.7402, 1978.3074)(648.275, 828.72205)(648.6148, 753.1982)(649.5318, 1066.5)	FindByFormula				LMSP02020010	623.622	11.65
Cer(d18:0/22:0) null 11.649996 :1	Sphingolipids	Ceramides	8.70821e-10	9.84078e-09	3447.2	11.7512	3447.2	up	0.00994682	-20.6677	-20.6677	-20.6677	1.49822	1.70917	-20.6677	1.89973	0.140038	-20.6677	-20.6677	-20.6677	-20.6677	-20.6677	-20.6677	-20.6677	-20.6677	-20.6677	-20.6677	-20.6677	-20.6677	-20.6677		(624.62946, 121419.72)(625.6325, 54040.5)(626.63525, 12518.207)(627.63605, 2117.0864)(646.61053, 4032.7805)(647.6122, 1856.2672)	FindByFormula				LMSP02020010	623.622	11.65
Cer(d18:0/22:0) null 11.649996 :2	Sphingolipids	Ceramides	8.05762e-10	9.19361e-09	3354.92	11.7121	3354.92	up	-0.0199814	-20.2502	-20.2502	-20.2502	1.91369	2.1256	-20.2502	2.32606	0.557507	-20.2502	-20.2502	-20.2502	-20.2502	-20.2502	-20.2502	-20.2502	-20.2502	-20.2502	-20.2502	-20.2502	-20.2502	-20.2502		(624.62946, 121858.07)(625.6325, 54249.38)(626.6352, 12570.04)(627.63605, 2125.9778)(646.61053, 4047.5178)(647.6122, 1863.0808)	FindByFormula				LMSP02020010	623.622	11.65
Cer(d18:1/17:0) + 4.9179997	Sphingolipids	Ceramides	2.046e-07	1.11388e-06	-717.169	-9.48617	717.169	down	0	21.1167	21.1597	21.1697	0	0	21.1373	0	0	21.1376	20.8797	21.0036	20.6026	0	20.9074	20.6845	20.9015	20.8769	20.6875	20.8139	20.9078	20.9006		(552.5351, 70506.29)(553.53827, 28249.066)(554.542, 5985.4106)	FindByFormula		+		LMSP02010020	551.528	4.918
Cer(d18:1/17:0) + 4.9179997 :1	Sphingolipids	Ceramides	2.04551e-07	1.11388e-06	-717.434	-9.4867	717.434	down	0	21.1167	21.1576	21.1718	0	0	21.1371	0	0	21.1399	20.8797	21.017	20.6026	0	20.9066	20.6831	20.9015	20.8776	20.6875	20.8139	20.9046	20.9006		(552.5351, 69697.36)(553.53827, 27905.703)(554.542, 5921.8823)	FindByFormula		+		LMSP02010020	551.528	4.918
Cer(d18:1/17:0) + 4.9179997 :2	Sphingolipids	Ceramides	2.04541e-07	1.11388e-06	-717.478	-9.48679	717.478	down	0	21.1169	21.1576	21.1718	0	0	21.1371	0	0	21.1399	20.8797	21.017	20.6026	0	20.9066	20.6831	20.9015	20.8776	20.6875	20.8139	20.906	20.9006		(552.5351, 69697.36)(553.53827, 27905.703)(554.542, 5921.8823)	FindByFormula		+		LMSP02010020	551.527	4.918
Cer(d18:1/17:0) + 4.9179997 :3	Sphingolipids	Ceramides	2.0494e-07	1.11388e-06	-716.716	-9.48526	716.716	down	0	21.1185	21.1593	21.1697	0	0	21.1351	0	0	21.1517	20.8797	21.0117	20.6026	0	20.9032	20.6845	20.9015	20.8767	20.6871	20.8143	20.9078	20.9006		(552.5351, 69697.36)(553.53827, 27905.703)(554.542, 5921.8823)	FindByFormula		+		LMSP02010020	551.528	4.918
Cer(d18:1/17:0) + 4.9179997 :4	Sphingolipids	Ceramides	2.04957e-07	1.11388e-06	-716.576	-9.48498	716.576	down	0	21.1167	21.1572	21.1718	0	0	21.1459	0	0	21.1402	20.884	21.0175	20.6026	0	20.9032	20.6831	20.9008	20.8767	20.6769	20.814	20.9041	20.9006		(552.5351, 69697.36)(553.53827, 27905.703)(554.542, 5921.8823)	FindByFormula		+		LMSP02010020	551.528	4.918
Cer(d18:1/17:0) + 4.9179997 :5	Sphingolipids	Ceramides	2.05114e-07	1.11388e-06	-716.281	-9.48438	716.281	down	0	21.1155	21.1572	21.1718	0	0	21.1459	0	0	21.146	20.8789	21.0145	20.6016	0	20.9032	20.6783	20.9008	20.8767	20.6895	20.814	20.9041	20.8998		(552.5351, 69697.36)(553.53827, 27905.703)(554.542, 5921.8823)	FindByFormula		+		LMSP02010020	551.528	4.918
Cer(d18:1/17:0) + 4.9190016	Sphingolipids	Ceramides	2.01318e-10	2.57239e-09	-3.41384	-1.7714	3.41384	down	0.718	0.515762	0.554232	0.572874	0.476904	-20.6026	0.543427	-20.6026	0.57246	0.532217	0.275007	0.407259	0	-20.6026	0.300348	0.0634975	0.299316	0.274284	0.086565	0.210884	0.304697	0.299982		(552.53485, 70175.36)(553.538, 27902.566)(554.5418, 5931.06)	FindByFormula		+		LMSP02010020	551.527	4.919
Cer(d18:1/17:0) + 4.9190016 :1	Sphingolipids	Ceramides	4.84294e-08	3.59998e-07	-50.0952	-5.6466	50.0952	down	0	21.1031	21.1586	21.1755	21.0795	0	21.1379	0	21.173	21.1399	20.8797	21.0198	20.6026	0	20.9026	20.6857	20.9019	20.8776	20.6875	20.8135	20.907	20.9004		(552.5349, 69534.24)(553.53815, 27807.43)(554.5419, 5910.4272)	FindByFormula		+		LMSP02010020	551.528	4.919
Cer(d18:1/17:0) + 8.613004	Sphingolipids	Ceramides	2.1882e-07	1.13306e-06	-1147.56	-10.1644	1147.56	down	0	22.8445	22.8859	22.9093	0	0	22.7982	0	0	22.8698	22.2937	22.5381	22.263	0	22.5959	22.2778	22.5819	22.4649	22.3598	22.3971	22.2633	22.6361		(552.53546, 149547.84)(553.5386, 59695.996)(554.54224, 12598.508)(555.5464, 2065.9395)(574.5158, 2401.7722)	FindByFormula		+		LMSP02010020	551.529	8.613
Cer(d18:1/17:0) + 8.613004 :1	Sphingolipids	Ceramides	2.1888e-07	1.13306e-06	-1147.3	-10.164	1147.3	down	0	22.8432	22.8858	22.912	0	0	22.799	0	0	22.8685	22.2939	22.5374	22.2629	0	22.5953	22.2769	22.5812	22.4655	22.3598	22.3966	22.2628	22.6361		(552.53546, 149547.84)(553.5386, 59695.996)(554.54224, 12598.508)(574.5158, 2401.7722)	FindByFormula		+		LMSP02010020	551.528	8.613
Cer(d18:1/17:0) + 8.613004 :2	Sphingolipids	Ceramides	2.18682e-07	1.13306e-06	-1147.83	-10.1647	1147.83	down	0	22.8432	22.8857	22.9063	0	0	22.7981	0	0	22.8685	22.2937	22.5374	22.2629	0	22.5959	22.2773	22.5813	22.4655	22.3601	22.3966	22.2628	22.6357		(552.53546, 149547.84)(553.5386, 59695.996)(554.54224, 12598.508)(555.5464, 2065.9395)(574.5158, 2401.7722)	FindByFormula		+		LMSP02010020	551.529	8.613
Cer(d18:1/17:0) + 8.613004 :3	Sphingolipids	Ceramides	2.18683e-07	1.13306e-06	-1147.77	-10.1646	1147.77	down	0	22.8432	22.8858	22.9063	0	0	22.7979	0	0	22.8679	22.2939	22.5376	22.2625	0	22.5954	22.2773	22.5812	22.465	22.3595	22.3965	22.2628	22.636		(552.53546, 149547.84)(553.5386, 59695.996)(554.54224, 12598.508)(555.5464, 2065.9395)(574.5158, 2401.7722)	FindByFormula		+		LMSP02010020	551.529	8.613
Cer(d18:1/17:0) + 8.613004 :4	Sphingolipids	Ceramides	2.19078e-07	1.13306e-06	-1146.82	-10.1634	1146.82	down	0	22.8432	22.8853	22.9203	0	0	22.7977	0	0	22.8689	22.2939	22.5373	22.2625	0	22.5979	22.2768	22.5811	22.4645	22.3595	22.3965	22.2628	22.636		(552.53546, 149547.84)(553.5386, 59695.996)(554.54224, 12598.508)(555.5464, 2065.9395)(574.5158, 2401.7722)	FindByFormula		+		LMSP02010020	551.528	8.613
Cer(d18:1/17:0) + 8.613004 :5	Sphingolipids	Ceramides	2.18773e-07	1.13306e-06	-1147.34	-10.1641	1147.34	down	0	22.8432	22.8853	22.9063	0	0	22.7977	0	0	22.8689	22.2925	22.5362	22.2625	0	22.5954	22.2768	22.5798	22.4645	22.3593	22.3965	22.262	22.636		(552.53546, 149547.84)(553.5386, 59695.996)(554.54224, 12598.508)(574.5158, 2401.7722)	FindByFormula		+		LMSP02010020	551.528	8.613
Cer(d18:1/19:0)	Sphingolipids	Ceramides	8.45429e-09	7.15504e-08	-9.19439	-3.20075	9.19439	down	0	21.7727	21.8109	21.8193	0	21.9839	21.801	21.7702	21.9839	21.7834	20.6861	20.8872	20.5203	0	21.1129	20.6887	20.7814	20.8143	20.8323	20.6635	20.8799	21.1518		(580.5666, 86799.32)(581.5696, 34239.234)(582.57306, 7710.6553)(602.54767, 1616.0016)	FindByFormula		+		LMSP02010032	579.559	10.685
Cer(d18:1/19:0) + 10.683005	Sphingolipids	Ceramides	3.25858e-07	1.60467e-06	-576.466	-9.17109	576.466	down	0	21.7823	21.8019	21.8172	0	0	21.7923	0	0	21.7712	20.6723	20.8733	20.5332	0	21.1042	20.6881	20.7689	20.8217	20.8299	20.6587	20.8401	21.1335		(580.56683, 76855.875)(581.56995, 30303.875)(582.57336, 6866.578)	FindByFormula		+		LMSP02010032	579.56	10.683
Cer(d18:1/19:0) + 10.6849985	Sphingolipids	Ceramides	7.09427e-08	4.86642e-07	-36.7371	-5.19916	36.7371	down	0	21.772	21.8107	21.8193	0	21.9841	21.8001	21.7711	0	21.7834	20.6861	20.8869	20.519	0	21.1129	20.6882	20.7814	20.8143	20.8323	20.6635	20.8799	21.1518		(580.56665, 84029.69)(581.56964, 33088.36)(582.5731, 7470.604)(602.5478, 1618.566)	FindByFormula		+		LMSP02010032	579.56	10.685
C16 Sphinganine	Sphingolipids	Sphingoid bases	5.15358e-06	2.10339e-05	-234670	-17.8403	234670	down	0	0	0	0	0	0	0	0	0	0	24.8323	24.2622	0	25.305	0	24.9395	24.879	20.6027	24.5139	24.4018	0	20.3469		(274.2723, 1166674.9)(275.27377, 222919.27)(276.2775, 25570.193)(296.2922, 716.56)	FindByFormula		+	C13915	LMSP01040001	273.267	1.53926
Phytosphingosine	Sphingolipids	Sphingoid bases	9.77236e-07	4.53799e-06	-732618	-19.4827	732618	down	22.9312	0	0	0	0	0	0	0	0	0	22.947	22.7139	23.5827	24.7358	0	24.5096	22.9918	23.8899	22.1964	23.9236	23.8044	23.513	554-62-1	(318.29306, 941600.2)(319.29617, 194366.81)(320.29846, 24568.6)(340.27762, 32094.77)(341.28094, 6759.073)	FindByFormula	HMDB04610	+	C12144	LMSP01030001	317.293	1.448
Sphinganine	Sphingolipids	Sphingoid bases	6.67596e-06	2.67998e-05	3.40099	1.76595	3.40099	up	0.598217	0.0715675	0.19809	0.548676	0.84647	1.33197	0.344753	1.0107	0.619703	0.638672	-0.373554	-2.97172	-0.806994	-0.204216	-0.257019	0.0399723	-0.318729	-1.24241	-2.64662	-1.80754	-3.13112	-0.450403	764-22-7	(302.35666, 575579.56)(303.3656, 118136.03)(304.30988, 16510.328)(305.3103, 2096.6204)(324.28604, 948.09393)	FindByFormula	HMDB00269	+	C00836	LMSP01020001	301.299	1.56141

## Sheet: Bvs6M_Neg
Compound	Lipid Class	Sub-class	p	p (Corr)	FC ([6M] vs [Baseline])	Log FC ([6M] vs [Baseline])	FC (abs) ([6M] vs [Baseline])	Regulation ([6M] vs [Baseline])	Neg_G10_6M: Log2(normalized)	Neg_G11_6M: Log2(normalized)	Neg_G12_6M: Log2(normalized)	Neg_G1_6M: Log2(normalized)	Neg_G2_6M: Log2(normalized)	Neg_G3_6M: Log2(normalized)	Neg_G4_6M: Log2(normalized)	Neg_G6_6M: Log2(normalized)	Neg_G7_6M: Log2(normalized)	Neg_G8_6M: Log2(normalized)	Neg_G9_6M: Log2(normalized)	Neg_G10B: Log2(normalized)	Neg_G11B: Log2(normalized)	Neg_G12B: Log2(normalized)	Neg_G1B: Log2(normalized)	Neg_G2B: Log2(normalized)	Neg_G3B: Log2(normalized)	Neg_G4B: Log2(normalized)	Neg_G5B: Log2(normalized)	Neg_G6B: Log2(normalized)	Neg_G7B: Log2(normalized)	Neg_G8B: Log2(normalized)	Neg_G9B: Log2(normalized)	CAS Number	CompositeSpectrum	CompoundAlgo	HMP ID	Ionization mode	KEGG ID	LMP ID	Mass	Retention Time
DG(17:0/20:4(5Z,8Z,11Z,14Z)/0:0)[iso2]	Glycerolipids	Diradylglycerols	8.21298e-06	3.70448e-05	-5.60959	-2.4879	5.60959	down	0	0	0	0	0	0	0	0	0	0	0	0	0	0	0	0	0	15.1868	0	0	14.6679	0	0		(629.5156, 2560.8938)(630.51825, 1067.4725)	FindByFormula				LMGL02010085	630.523	8.487
DG(19:0/20:5(5Z,8Z,11Z,14Z,17Z)/0:0)[iso2]	Glycerolipids	Diradylglycerols	2.80573e-05	0.000113154	-7.86603	-2.97564	7.86603	down	0.464078	3.29487	-0.142953	-14.3639	0.163495	-14.3639	0.604177	2.66816	-0.750301	-0.348793	0.516201	1.61753	0.122912	0.115604	-0.0395393	1.53446	2.37376	1.68013	0.21628	2.91801	-0.279551	1.26516	-0.0994186		(655.52985, 1153.1823)(656.53357, 486.85117)	FindByFormula		-		LMGL02010166	656.537	8.276
DG(19:0/20:5(5Z,8Z,11Z,14Z,17Z)/0:0)[iso2] - 8.276	Glycerolipids	Diradylglycerols	5.51557e-07	3.46305e-06	-7.7035	-2.94551	7.7035	down	0.503617	3.33441	-0.103414	-14.3243	0.203034	-14.3243	0.643716	2.70782	-0.710762	-0.309254	0.55574	1.65707	0.162452	0.155144	0	1.574	2.4133	1.35834	0.255819	2.95755	-0.240011	1.3047	-0.0598793		(655.52985, 1187.3188)(656.5334, 506.34247)	FindByFormula		-		LMGL02010166	656.538	8.276
DG(20:1(11Z)/20:5(5Z,8Z,11Z,14Z,17Z)/0:0)[iso2]	Glycerolipids	Diradylglycerols	1.26506e-05	5.4208e-05	2.61176	1.38502	2.61176	up	0.152071	0.0874081	0.294804	0.503124	0.483227	0.676266	0.351156	0.627134	0.542854	-0.000263214	0.251444	0.137505	-1.9208	-2.73596	0.121231	-0.270802	-0.409916	-0.374836	-0.676741	-1.40784	-0.859478	-1.71571	-2.17685		(667.53284, 17745.62)(668.53564, 7120.339)	FindByFormula		-		LMGL02010188	668.54	2.33
DG(20:1(11Z)/20:5(5Z,8Z,11Z,14Z,17Z)/0:0)[iso2] - 2.330001	Glycerolipids	Diradylglycerols	1.26506e-05	5.4208e-05	2.61176	1.38502	2.61176	up	0.152071	0.0874081	0.294804	0.503124	0.483227	0.676266	0.351156	0.627134	0.542854	-0.000263214	0.251444	0.137505	-1.9208	-2.73596	0.121231	-0.270802	-0.409916	-0.374836	-0.676741	-1.40784	-0.859478	-1.71571	-2.17685		(667.53284, 17745.62)(668.53564, 7120.339)	FindByFormula		-		LMGL02010188	668.54	2.33
DG(20:1(11Z)/20:5(5Z,8Z,11Z,14Z,17Z)/0:0)[iso2] - 2.330001 :1	Glycerolipids	Diradylglycerols	1.26506e-05	5.4208e-05	2.61176	1.38502	2.61176	up	0.152071	0.0874081	0.294804	0.503124	0.483227	0.676266	0.351156	0.627134	0.542854	-0.000263214	0.251444	0.137505	-1.9208	-2.73596	0.121231	-0.270802	-0.409916	-0.374836	-0.676741	-1.40784	-0.859478	-1.71571	-2.17685		(667.53284, 17745.62)(668.53564, 7120.339)	FindByFormula		-		LMGL02010188	668.54	2.33
DG(20:1(11Z)/20:5(5Z,8Z,11Z,14Z,17Z)/0:0)[iso2] - 2.330001 :2	Glycerolipids	Diradylglycerols	1.26506e-05	5.4208e-05	2.61176	1.38502	2.61176	up	0.152071	0.0874081	0.294804	0.503124	0.483227	0.676266	0.351156	0.627134	0.542854	-0.000263214	0.251444	0.137505	-1.9208	-2.73596	0.121231	-0.270802	-0.409916	-0.374836	-0.676741	-1.40784	-0.859478	-1.71571	-2.17685		(667.53284, 17745.62)(668.53564, 7120.339)	FindByFormula		-		LMGL02010188	668.54	2.33
DG(20:1(11Z)/20:5(5Z,8Z,11Z,14Z,17Z)/0:0)[iso2] - 2.330001 :3	Glycerolipids	Diradylglycerols	1.26506e-05	5.4208e-05	2.61176	1.38502	2.61176	up	0.152071	0.0874081	0.294804	0.503124	0.483227	0.676266	0.351156	0.627134	0.542854	-0.000263214	0.251444	0.137505	-1.9208	-2.73596	0.121231	-0.270802	-0.409916	-0.374836	-0.676741	-1.40784	-0.859478	-1.71571	-2.17685		(667.53284, 17745.62)(668.53564, 7120.339)	FindByFormula		-		LMGL02010188	668.54	2.33
DG(20:1(11Z)/20:5(5Z,8Z,11Z,14Z,17Z)/0:0)[iso2] - 2.330001 :4	Glycerolipids	Diradylglycerols	1.26506e-05	5.4208e-05	2.61176	1.38502	2.61176	up	0.152071	0.0874081	0.294804	0.503124	0.483227	0.676266	0.351156	0.627134	0.542854	-0.000263214	0.251444	0.137505	-1.9208	-2.73596	0.121231	-0.270802	-0.409916	-0.374836	-0.676741	-1.40784	-0.859478	-1.71571	-2.17685		(667.53284, 17745.62)(668.53564, 7120.339)	FindByFormula		-		LMGL02010188	668.54	2.33
PG(19:0/18:0)	Glycerophospholipids	Glycerophosphoglycerols	6.92482e-06	3.17357e-05	2.16669	1.1155	2.16669	up	0.0280933	-0.150703	0.426109	0.549242	0.347357	0.679731	0.265182	0.740412	0.52219	-0.0392971	0.232033	-0.387768	-1.82899	-1.35271	0.32835	0.00883675	-0.617491	-0.0445518	-0.168037	-0.988499	-1.1584	-1.92479	-1.32425		(791.58264, 14726.322)(792.5856, 6862.454)	FindByFormula		-		LMGP04010869	792.59	2.85
PG(19:0/18:0) - 2.849999	Glycerophospholipids	Glycerophosphoglycerols	6.92482e-06	3.17357e-05	2.16669	1.1155	2.16669	up	0.0280933	-0.150703	0.426109	0.549242	0.347357	0.679731	0.265182	0.740412	0.52219	-0.0392971	0.232033	-0.387768	-1.82899	-1.35271	0.32835	0.00883675	-0.617491	-0.0445518	-0.168037	-0.988499	-1.1584	-1.92479	-1.32425		(791.58264, 14726.322)(792.5856, 6862.454)	FindByFormula		-		LMGP04010869	792.591	2.85
PG(19:0/18:0) - 2.849999 :1	Glycerophospholipids	Glycerophosphoglycerols	6.92482e-06	3.17357e-05	2.16669	1.1155	2.16669	up	0.0280933	-0.150703	0.426109	0.549242	0.347357	0.679731	0.265182	0.740412	0.52219	-0.0392971	0.232033	-0.387768	-1.82899	-1.35271	0.32835	0.00883675	-0.617491	-0.0445518	-0.168037	-0.988499	-1.1584	-1.92479	-1.32425		(791.58264, 14726.322)(792.5856, 6862.454)	FindByFormula		-		LMGP04010869	792.59	2.85
PG(19:0/18:0) - 2.849999 :2	Glycerophospholipids	Glycerophosphoglycerols	6.92482e-06	3.17357e-05	2.16669	1.1155	2.16669	up	0.0280933	-0.150703	0.426109	0.549242	0.347357	0.679731	0.265182	0.740412	0.52219	-0.0392971	0.232033	-0.387768	-1.82899	-1.35271	0.32835	0.00883675	-0.617491	-0.0445518	-0.168037	-0.988499	-1.1584	-1.92479	-1.32425		(791.58264, 14726.322)(792.5856, 6862.454)	FindByFormula		-		LMGP04010869	792.59	2.85
PG(19:0/18:0) - 2.849999 :3	Glycerophospholipids	Glycerophosphoglycerols	6.92482e-06	3.17357e-05	2.16669	1.1155	2.16669	up	0.0280933	-0.150703	0.426109	0.549242	0.347357	0.679731	0.265182	0.740412	0.52219	-0.0392971	0.232033	-0.387768	-1.82899	-1.35271	0.32835	0.00883675	-0.617491	-0.0445518	-0.168037	-0.988499	-1.1584	-1.92479	-1.32425		(791.58264, 14726.322)(792.5856, 6862.454)	FindByFormula		-		LMGP04010869	792.59	2.85
PG(19:0/18:0) - 2.849999 :4	Glycerophospholipids	Glycerophosphoglycerols	6.92482e-06	3.17357e-05	2.16669	1.1155	2.16669	up	0.0280933	-0.150703	0.426109	0.549242	0.347357	0.679731	0.265182	0.740412	0.52219	-0.0392971	0.232033	-0.387768	-1.82899	-1.35271	0.32835	0.00883675	-0.617491	-0.0445518	-0.168037	-0.988499	-1.1584	-1.92479	-1.32425		(791.58264, 14726.322)(792.5856, 6862.454)	FindByFormula		-		LMGP04010869	792.59	2.85
PG(19:0/18:0) - 2.849999 :5	Glycerophospholipids	Glycerophosphoglycerols	6.92482e-06	3.17357e-05	2.16669	1.1155	2.16669	up	0.0280933	-0.150703	0.426109	0.549242	0.347357	0.679731	0.265182	0.740412	0.52219	-0.0392971	0.232033	-0.387768	-1.82899	-1.35271	0.32835	0.00883675	-0.617491	-0.0445518	-0.168037	-0.988499	-1.1584	-1.92479	-1.32425		(791.58264, 14726.322)(792.5856, 6862.454)	FindByFormula		-		LMGP04010869	792.59	2.85
PG(19:0/18:0) - 2.849999 :6	Glycerophospholipids	Glycerophosphoglycerols	6.92482e-06	3.17357e-05	2.16669	1.1155	2.16669	up	0.0280933	-0.150703	0.426109	0.549242	0.347357	0.679731	0.265182	0.740412	0.52219	-0.0392971	0.232033	-0.387768	-1.82899	-1.35271	0.32835	0.00883675	-0.617491	-0.0445518	-0.168037	-0.988499	-1.1584	-1.92479	-1.32425		(791.58264, 14726.322)(792.5856, 6862.454)	FindByFormula		-		LMGP04010869	792.59	2.85
PI(18:1(9Z)/22:2(13Z,16Z)) - 3.775	Glycerophospholipids	Glycerophosphoinositols	3.56817e-05	0.000142229	3.69204	1.88442	3.69204	up	1.07028	0.665188	0.622175	0.612217	0.404596	0.521826	0.828466	0.738811	0.869257	0.626724	0.540371	0.747053	-0.294493	0.0206814	-18.2526	0.730017	0.511387	1.14497	0.840658	0.0409203	-0.196285	-0.0360794	0.312513		(915.598, 10848.252)(916.6015, 6792.338)(917.6047, 2307.214)	FindByFormula		-		LMGP06010306	916.605	3.775
PI(18:1(9Z)/22:2(13Z,16Z)) - 3.776999	Glycerophospholipids	Glycerophosphoinositols	2.7476e-06	1.44904e-05	729.744	9.51125	729.744	up	1.20068	0.789108	0.743559	0.812838	0.193535	0.643209	1.04928	0.860195	0.958515	0.784656	0.661755	0.66748	-18.1312	-18.1312	-18.1312	-18.1312	0.773348	1.27026	1.0289	-18.1312	-0.0440235	-18.1312	0.444567		(915.5981, 11671.667)(916.60156, 7323.9995)(917.6046, 2483.422)	FindByFormula		-		LMGP06010306	916.605	3.777
PI(18:1(9Z)/22:2(13Z,16Z)) null 3.7720015	Glycerophospholipids	Glycerophosphoinositols	0.000134159	0.00049558	89.9044	6.49032	89.9044	up	1.11449	0.784834	0.647291	0.756187	0.381533	0.637817	1.04389	0.861109	0.971535	0.742716	0.656363	-18.1366	-0.178501	-18.1366	1.06517	0.720104	-18.1366	1.26096	0.831183	0	-0.0494156	-18.1366	0.392611		(915.598, 12112.3545)(916.6015, 7628.402)(917.6046, 2595.3633)	FindByFormula				LMGP06010306	916.605	3.772
PI(22:5(7Z,10Z,13Z,16Z,19Z)/16:0)	Glycerophospholipids	Glycerophosphoinositols	9.29124e-05	0.000344701	3.55641	1.83042	3.55641	up	0	0	19.0932	0	0	0	0	18.9473	0	0	14.5182	19.2612	0	0	0	0	16.1105	0	0	0	0	0	0		(883.53674, 4305.1226)(884.5407, 3251.1726)	FindByFormula	HMDB09918	-	C00626		884.544	9.622
PI(22:5(7Z,10Z,13Z,16Z,19Z)/16:0) - 9.484996	Glycerophospholipids	Glycerophosphoinositols	1.91923e-13	1.96979e-12	4.0776	2.02772	4.0776	up	3.20416	0.693728	3.00339	0.173798	1.05123	-0.422504	2.74282	2.85748	-0.77722	1.18051	-1.57156	3.17141	-2.3301	-16.0898	0.131655	1.01462	0.0207005	3.53698	1.69217	0	-2.0755	1.4024	-1.56812		(883.53674, 4402.952)(884.54114, 3346.9397)	FindByFormula	HMDB09918	-	C00626		884.544	9.485
PI(22:5(7Z,10Z,13Z,16Z,19Z)/16:0) - 9.484996 :1	Glycerophospholipids	Glycerophosphoinositols	1.94123e-13	1.98052e-12	4.09685	2.03451	4.09685	up	3.20416	0.693728	3.00339	0.173798	1.05123	-0.422504	2.74282	2.85748	-0.77722	1.18051	-1.57156	3.17141	-2.3301	-16.0898	0.131655	1.01462	0.0207005	3.53698	1.69217	0	-2.15701	1.4024	-1.56812		(883.53674, 4402.952)(884.54114, 3346.9397)	FindByFormula	HMDB09918	-	C00626		884.543	9.485
PI(22:5(7Z,10Z,13Z,16Z,19Z)/16:0) - 9.622002	Glycerophospholipids	Glycerophosphoinositols	9.29124e-05	0.000344701	3.55641	1.83042	3.55641	up	0	0	19.0932	0	0	0	0	18.9473	0	0	14.5182	19.2612	0	0	0	0	16.1105	0	0	0	0	0	0		(883.53674, 4305.1226)(884.5407, 3251.1726)	FindByFormula	HMDB09918	-	C00626		884.543	9.622
Cer(d18:1/16:0)	Sphingolipids	Ceramides	0.00019223	0.000693646	-2.67883	-1.4216	2.67883	down	0.686892	1.1971	0.5277	-0.873627	0.905102	-0.415977	0.875092	-17.0113	0.00964165	-0.368158	-0.0183887	-0.259428	0.2742	-2.28257	1.4922	2.14244	0	0.867834	-0.0540867	-0.0348186	-0.676489	-1.0415	0.828598	104404-17-3	(582.51, 5363.2407)(583.5129, 2142.9377)(536.50385, 156.55788)	FindByFormula	HMDB04949	-	C00195	LMSP02010004	537.511	8.136

## Sheet: Bvs12M_Pos
Compound	Lipid Class	Sub-class	p	p (Corr)	FC ([12M] vs [Baseline])	Log FC ([12M] vs [Baseline])	FC (abs) ([12M] vs [Baseline])	Regulation ([12M] vs [Baseline])	Pos_G12_12M: Log2(normalized)	Pos_G1_12M: Log2(normalized)	Pos_G2_12M: Log2(normalized)	Pos_G4_12M: Log2(normalized)	Pos_G6_12M: Log2(normalized)	Pos_G7_12M: Log2(normalized)	Pos_G8_12M: Log2(normalized)	Pos_G9_12M: Log2(normalized)	Pos_G10B: Log2(normalized)	Pos_G11B: Log2(normalized)	Pos_G12B: Log2(normalized)	Pos_G1B: Log2(normalized)	Pos_G2B: Log2(normalized)	Pos_G3B: Log2(normalized)	Pos_G4B: Log2(normalized)	Pos_G5B: Log2(normalized)	Pos_G6B: Log2(normalized)	Pos_G7B: Log2(normalized)	Pos_G8B: Log2(normalized)	Pos_G9B: Log2(normalized)	CAS Number	CompositeSpectrum	CompoundAlgo	HMP ID	Ionization mode	KEGG ID	LMP ID	Mass	Retention Time
12-oxo-5E,8E,10Z-dodecatrienoic acid	Fatty acyls	Fatty acids and conjugates	0.000288856	0.000945918	-264.691	-8.04817	264.691	down	0	0	0	0	0	0	0	0	16.1243	16.0973	0	0	0	15.8405	0	0	16.0055	16.1112	0	16.3992		(209.1173, 1198.455)(210.11757, 268.22498)(226.14607, 2739.96)	FindByFormula		+		LMFA01060095	208.11	1.641
2,2-Dimethyl Succinic acid	Fatty acyls	Fatty acids and conjugates	0.00018582	0.000625263	-661.684	-9.37	661.684	down	-18.9938	-18.9938	0.0300007	0.417465	-18.9938	0.45701	0.170012	-18.9938	0.103767	0.295858	-0.609308	-0.0593147	0.0526161	-0.0977631	0.369196	-0.186441	-0.102148	-0.0857601	0.182634	0.225811	597-43-3	(147.06476, 45029.87)(148.06831, 3057.0322)	FindByFormula	HMDB02074	+		LMFA01170080	146.057	2.964
2-amino-8-oxo-9,10-epoxy-decanoic acid	Fatty acyls	Fatty acids and conjugates	4.17867e-06	1.74558e-05	2450.85	11.2591	2450.85	up	-0.0727501	-0.17244	1.24847	-0.237341	1.50514	1.39897	1.24527	-0.510616	-17.9494	-17.9494	-17.9494	-17.9494	-0.239317	-17.9494	-17.9494	-0.536112	-0.264019	-17.9494	-1.6539	-0.162439		(216.12332, 12749.449)(217.12146, 4271.4414)(218.12428, 464.03)	FindByFormula			C12027	LMFA01060176	215.115	1.259
2-amino-8-oxo-9,10-epoxy-decanoic acid null 1.259	Fatty acyls	Fatty acids and conjugates	4.20719e-06	1.75374e-05	2448.11	11.2575	2448.11	up	-0.0727501	-0.17244	1.24847	-0.237341	1.50514	1.39897	1.24527	-0.510616	-17.9494	-17.9494	-17.9494	-17.9494	-0.239317	-17.9494	-17.9494	-0.536112	-0.264019	-17.9494	-1.63457	-0.162439		(216.12332, 12749.449)(217.12146, 4271.4414)(218.12428, 464.03)	FindByFormula			C12027	LMFA01060176	215.115	1.259
2-Hexynoic acid, 6-hydroxy-	Fatty acyls	Fatty acids and conjugates	1.92152e-06	8.34515e-06	-8059.09	-12.9764	8059.09	down	-20.5016	-20.5016	-20.5016	-20.5016	-0.623508	0.445662	0.135511	-20.5016	0.233669	0.37882	-0.455763	0.101051	0.278088	-0.00500298	0.477816	0.0953884	0.0973034	0	0.313757	0.376513		(129.05466, 128387.836)(130.05798, 9120.536)(131.05966, 1072.0967)	FindByFormula		+		LMFA01050273	128.047	2.966
2-Hexynoic acid, 6-hydroxy- + 2.9639988	Fatty acyls	Fatty acids and conjugates	0.000171589	0.000582391	-1232.21	-10.267	1232.21	down	-20.6026	-20.6026	0.0108776	0.274874	-20.6026	0.34461	0.0344601	-20.6026	0.131907	0.270641	-0.572054	0	0.177036	-0.119629	0.376764	-0.0349617	-0.00374794	-0.104124	0.212774	0.251307		(129.05441, 133110.08)(130.0577, 9456.308)	FindByFormula		+		LMFA01050273	128.047	2.964
2-Hexynoic acid, 6-hydroxy- + 2.9639988 :1	Fatty acyls	Fatty acids and conjugates	0.00012275	0.000425491	-1324.35	-10.3711	1324.35	down	-20.5516	-20.5516	0.0619125	0.325909	-20.5516	-0.0365505	-0.472254	-20.5516	0.183027	0.2948	-0.518974	0.0580616	0	-0.0551777	0.427799	0.0160732	0.047287	-0.0526047	0.263809	0.297815		(129.05441, 133110.08)(130.0577, 9456.308)	FindByFormula		+		LMFA01050273	128.047	2.964
2-Hexynoic acid, 6-hydroxy- + 2.9660015	Fatty acyls	Fatty acids and conjugates	1.92515e-06	8.34515e-06	-8056.11	-12.9759	8056.11	down	-20.5969	-20.5969	-20.5969	-20.5969	-0.718897	0.350273	0.040123	-20.5969	0.138281	0.283432	-0.551151	0.0232296	0.182699	-0.103157	0.382427	0	0.00191498	-0.0961323	0.218437	0.260609		(129.05466, 129022.31)(130.05798, 9170.778)(131.05913, 1195.215)	FindByFormula		+		LMFA01050273	128.046	2.966
2-Hexynoic acid, 6-hydroxy- + 2.967001	Fatty acyls	Fatty acids and conjugates	0.000212065	0.000712351	-1235.85	-10.2713	1235.85	down	-20.6026	-20.6026	0.0108776	0.274874	-20.6026	0.34461	0.0344601	-20.6026	0.132618	0.268881	-0.556133	0	0.177036	-0.109911	0.376764	-0.0349617	-0.00374794	-0.101795	0.212774	0.275461		(129.05444, 130178.8)(130.05774, 9239.806)	FindByFormula		+		LMFA01050273	128.048	2.967
5,8,11,14-Octadecatetraynoic acid	Fatty acyls	Fatty acids and conjugates	8.67789e-07	4.10781e-06	-20907.9	-14.3518	20907.9	down	0	0	0	0	0	0	0	0	21.3648	19.6716	0	22.9111	0	0	21.546	21.9974	22.3967	0	19.7503	22.5832		(135.08023, 259299.28)(136.0835, 26432.531)(137.08731, 1784.5214)	FindByFormula		+		LMFA01030736	134.072	1.459
Docosanedioic acid	Fatty acyls	Fatty acids and conjugates	0	0	-15371194	-23.8737	15371194	down	-23.7307	-23.7307	-23.7307	-23.7307	-23.7307	-23.7307	-23.7307	-23.7307	0	0.170357	-0.244408	0.372585	0.43808	-0.0659389	0.329578	0.132532	0.0605049	-0.0475464	0.207346	0.363407		(393.2976, 893396.0)(394.30066, 214810.56)(395.3046, 35571.957)(396.30914, 4670.516)	FindByFormula		+	C19625	LMFA01170037	392.289	2.971
Docosanedioic acid + 2.9710004	Fatty acyls	Fatty acids and conjugates	0	0	-15368593	-23.8735	15368593	down	-23.7307	-23.7307	-23.7307	-23.7307	-23.7307	-23.7307	-23.7307	-23.7307	0	0.170357	-0.251635	0.372585	0.43828	-0.0659389	0.329802	0.132532	0.0605049	-0.0438137	0.207346	0.36356		(393.2976, 893396.0)(394.30066, 214810.56)(395.3046, 35571.957)(396.3094, 4690.31)	FindByFormula		+	C19625	LMFA01170037	392.289	2.971
Tetranor-PGE1	Fatty acyls	Fatty acids and conjugates	2.1011e-05	7.92983e-05	3.14308	1.65218	3.14308	up	-0.0338039	0.100456	1.1043	0.0172443	0.77685	0.869535	1.00906	-0.164854	0.116541	-1.80879	-2.85823	-0.280975	-0.582235	-1.74653	-0.597654	-0.87322	-0.242273	-3.49852	-1.31621	-0.619862		(316.21225, 323451.6)(317.21515, 58754.242)(318.21796, 8509.391)	FindByFormula		+		LMFA03010211	315.205	1.224
13-sophorosyloxydocosanoic acid	Fatty acyls	Fatty acyl glycosides	0.000183672	0.000619103	-2395.17	-11.2259	2395.17	down	0	0	0	0	0	0	0	0	18.0208	0	0	0	18.3568	0	14.9116	15.1431	16.2848	15.835	15.554	20.6048		(703.4249, 10168.466)(704.4291, 3871.3352)(705.43005, 1161.498)	FindByFormula		+	C18191	LMFA13020004	702.417	1.56
9,12,15-Octadecatrien-1-ol	Fatty acyls	Fatty alcohols	0.000304701	0.000986242	-12511.7	-13.611	12511.7	down	-19.6673	-19.6673	-19.6673	-19.6673	-19.6673	-19.6673	-19.6673	-3.34552	0	-19.6673	1.42074	1.1672	0.123064	-0.045805	-19.6673	0.902664	4.03018	0.203733	-19.6673	3.00677		(265.24933, 2097.243)(287.23352, 2718.9429)	FindByFormula		+		LMFA05000216	264.245	2.357
Muconic dialdehyde	Fatty acyls	Fatty alcohols	1.01113e-06	4.61972e-06	-5307.12	-12.3737	5307.12	down	-19.0943	-19.0943	-19.0943	-19.0943	-19.0943	0.270069	0	-0.78294	0.142588	0.248384	0.0761585	0.571127	0.811335	-0.00627708	0.400797	0.560549	0.602846	-0.0668049	0.212454	0.954784		(111.044014, 49737.47)(112.04735, 3264.2354)	FindByFormula		+		LMFA06000011	110.036	2.964
Muconic dialdehyde + 2.9639988	Fatty acyls	Fatty alcohols	6.97616e-07	3.36751e-06	-5815.8	-12.5058	5815.8	down	-19.088	-19.088	-19.088	-19.088	-19.088	-0.78269	0.00627708	-0.776663	0.148865	0.254662	0.0824356	0.573454	0.817612	0	0.407074	0.566826	0.609123	-0.0605278	0.218731	0.961062		(111.04413, 48614.645)(112.04745, 3186.778)	FindByFormula		+		LMFA06000011	110.036	2.964
Muconic dialdehyde + 2.9639988 :1	Fatty acyls	Fatty alcohols	6.56231e-07	3.17557e-06	-5817.13	-12.5061	5817.13	down	-19.088	-19.088	-19.088	-19.088	-19.088	-0.78269	0.00627708	-0.776663	0.148865	0.254662	0.0824356	0.577404	0.817612	0	0.407074	0.566826	0.609123	-0.0605278	0.218731	0.961062		(111.044106, 47801.73)(112.047424, 3131.9434)	FindByFormula		+		LMFA06000011	110.036	2.964
Anandamide 0-phosphate	Fatty acyls	Fatty amides	2.28386e-06	9.79155e-06	10.5269	3.39601	10.5269	up	0	13.5057	13.4256	13.7094	0	12.9762	0	0	13.4353	12.7211	0	0	0	13.5169	0	0	0	0	0	0	183323-26-4	(445.2819, 2923.3083)(446.27963, 858.1706)(447.28085, 756.4035)	FindByFormula		+	C19913	LMFA08020002	444.274	14.789
6Z,9Z-Heneicosadien-11-one	Fatty acyls	Oxygenated hydrocarbons	1.2037e-05	4.70645e-05	-46.0424	-5.52489	46.0424	down	-3.52306	-3.22156	-19.5139	-3.31916	-3.34212	-3.27593	-3.61225	-3.62107	0.0588226	0.142292	-0.270014	0.29829	0.277861	-0.0480022	0.19961	0	0.0981655	-0.0434818	0.191734	0.249777		(324.32513, 37790.598)(325.327, 8798.668)	FindByFormula		+		LMFA12000218	323.318	3.438
1-(14-methyl-pentadecanoyl)-2-(8-[3]-ladderane-octanyl)-sn-glycerol	Glycerolipids	Diradylglycerols	2.79824e-06	1.17647e-05	-50.1995	-5.6496	50.1995	down	-2.83348	-2.53596	-17.2243	-2.22661	-17.2243	-1.31193	-17.2243	-17.2243	0.03125	0.671465	0.00836945	-17.2243	-17.2243	0.229862	-17.2243	0.200277	0	0.474152	0.429543	0.715336		(603.5348, 14604.483)(604.5391, 6518.3223)(605.5351, 2053.5562)	FindByFormula		+		LMGL02070004	602.527	11.259
DG(15:0/19:0/0:0)[iso2]	Glycerolipids	Diradylglycerols	1.03487e-22	3.61282e-21	4.21413	2.07524	4.21413	up	0.272278	0.313726	0.503357	-0.0568981	0.27385	0.308928	0.407833	0.337261	-1.54664	-1.53847	-1.81682	-1.45942	-1.95944	-1.60439	-1.84379	-2.02458	-2.03579	-1.62369	-1.84883	-2.06046		(619.52814, 192405.3)(620.5312, 78217.23)(621.5345, 18182.459)	FindByFormula		+		LMGL02010435	618.521	12.04
DG(15:0/19:0/0:0)[iso2] + 12.040002	Glycerolipids	Diradylglycerols	1.06484e-22	3.65221e-21	4.19685	2.06931	4.19685	up	0.270996	0.312054	0.501854	-0.0585861	0.272114	0.291986	0.408804	0.33601	-1.54814	-1.54021	-1.81828	-1.46092	-1.96129	-1.55508	-1.84529	-2.02627	-2.03702	-1.62635	-1.85031	-2.05968		(619.52814, 192405.3)(620.5312, 78217.23)(621.5345, 18182.459)	FindByFormula		+		LMGL02010435	618.52	12.04
DG(P-14:0/18:1(9Z))	Glycerolipids	Diradylglycerols	2.01758e-06	8.68804e-06	-544.169	-9.08791	544.169	down	0	0	0	0	0	0	0	0	15.3215	0	0	0	14.7535	16.0371	16.2392	0	14.3977	0	16.3843	15.9215		(551.50464, 2613.8098)(552.5079, 1126.3301)(553.50726, 346.6273)(573.66327, 147.045)(574.4863, 90.126656)	FindByFormula		+	C13864	LMGL02040001	550.497	15.124
S-DGD-5-PA	Glycerolipids	Glycosyldiradylglycerols	1.95964e-06	8.45715e-06	-12615.6	-13.6229	12615.6	down	0	0	0	0	0	0	0	0	18.6014	0	0	0	19.5835	17.0418	16.1782	16.4913	18.3249	17.9442	17.3928	21.917		(908.66736, 18619.4)(909.6627, 10673.53)(910.6625, 3529.521)(911.66003, 1086.4377)	FindByFormula		+		LMGL05030007	907.656	3.217
TG(12:0/13:0/13:0)[iso3]	Glycerolipids	Triadylglycerols	7.1816e-05	0.000253888	-4.68652	-2.22852	4.68652	down	-1.79845	-1.59799	-1.67083	-1.56852	-0.187658	-1.10223	-1.57121	-18.351	0.0959854	0.480053	0.53842	-18.351	-0.270678	0.254379	-0.12435	0.115162	-0.295803	0.423985	2.10424	0		(689.56976, 25526.822)(690.5745, 12626.22)(691.5796, 3649.7568)(692.5848, 913.8142)	FindByFormula		+		LMGL03012659	688.563	13.02
TG(12:0/13:0/13:0)[iso3] + 13.016999	Glycerolipids	Triadylglycerols	4.55148e-06	1.87591e-05	-4.68764	-2.22886	4.68764	down	-1.79906	-1.59859	-1.67143	-1.56913	-0.188263	-1.10283	-1.57182	-18.3516	0.0953808	0.479448	0.53821	-18.3516	-0.271282	0.253775	-0.124954	0.114557	-0.293249	0.42338	2.10363	0		(689.56976, 26306.297)(690.57446, 13011.85)(691.5795, 3753.682)(692.58466, 942.2025)	FindByFormula		+		LMGL03012659	688.563	13.017
TG(12:0/13:0/13:0)[iso3] + 13.016999 :1	Glycerolipids	Triadylglycerols	4.55178e-06	1.87591e-05	-4.68657	-2.22853	4.68657	down	-1.79845	-1.59799	-1.67083	-1.56852	-0.187658	-1.10223	-1.57121	-18.351	0.0959854	0.480053	0.538815	-18.351	-0.270678	0.254379	-0.12435	0.115162	-0.295994	0.423985	2.10424	0		(689.56976, 26306.297)(690.57446, 13011.85)(691.5795, 3753.682)	FindByFormula		+		LMGL03012659	688.563	13.017
TG(12:0/17:0/21:0)[iso6]	Glycerolipids	Triadylglycerols	3.4566e-11	4.82689e-10	81572.9	16.3158	81572.9	up	0.447567	0.660309	0.703659	0.594505	1.48892	0.578127	0.761738	0.52565	-2.81831	-20.0855	-20.0855	-0.207624	-20.0855	-3.3538	-20.0855	-20.0855	-20.0855	-20.0855	-20.0855	-20.0855		(852.80206, 139780.7)(853.8053, 82233.984)(854.80817, 24508.184)(855.8116, 5522.0713)(856.8182, 953.0006)	FindByFormula		+		LMGL03013388	851.794	16.065
TG(12:0/17:0/21:0)[iso6] + 16.065	Glycerolipids	Triadylglycerols	3.45449e-11	4.82689e-10	81572.9	16.3158	81572.9	up	0.447567	0.660309	0.703659	0.594505	1.48892	0.578127	0.761738	0.52565	-2.81831	-20.0855	-20.0855	-0.207624	-20.0855	-3.3538	-20.0855	-20.0855	-20.0855	-20.0855	-20.0855	-20.0855		(852.80206, 139780.7)(853.8053, 82233.984)(854.80817, 24508.184)(855.8116, 5522.0713)	FindByFormula		+		LMGL03013388	851.794	16.065
TG(12:0/17:1(9Z)/21:0)[iso6]	Glycerolipids	Triadylglycerols	3.2139e-11	4.55302e-10	87742.1	16.421	87742.1	up	0.447645	0.659943	0.703737	0.593641	1.48618	1.38113	0.763029	0.52631	-2.81823	-20.0854	-20.0854	-0.207546	-20.0854	-3.41508	-20.0854	-20.0854	-20.0854	-20.0854	-20.0854	-20.0854		(850.7856, 21012.781)(851.7893, 12262.753)(852.80194, 139180.83)(853.8051, 81637.516)(854.80817, 24310.8)(855.8116, 5466.6807)	FindByFormula		+		LMGL03013411	849.779	16.065
TG(12:0/18:0/22:0)[iso6]	Glycerolipids	Triadylglycerols	2.63558e-07	1.34181e-06	4285.95	12.0654	4285.95	up	0.488979	0.72237	0.650118	0.593542	0.698704	0.450033	0.777832	0.577969	-19.7108	-19.7108	-19.7108	-1.76788	-3.36578	-19.7108	-3.60015	-3.7978	-3.4	-19.7108	-19.7108	-3.14933		(880.8334, 65448.066)(881.8365, 39043.44)(882.8392, 12357.635)(883.8425, 2986.5432)	FindByFormula				LMGL03013455	879.827	16.621
TG(12:0/18:0/22:0)[iso6] + 16.620996	Glycerolipids	Triadylglycerols	7.00674e-08	4.8233e-07	2855.19	11.4794	2855.19	up	-17.7618	1.02256	1.06089	0.939699	1.05371	0.909948	1.13704	0.93544	-3.40428	-17.7618	-17.7618	-0.980797	-3.57812	-17.7618	-17.7618	-3.74887	-17.7618	-17.7618	-17.7618	-17.7618		(885.7881, 28013.389)(886.7917, 16672.375)(887.7951, 5362.4487)(888.7985, 1299.227)	FindByFormula		+		LMGL03013455	884.781	16.621
TG(12:0/18:0/22:0)[iso6] + 16.622004	Glycerolipids	Triadylglycerols	7.44671e-08	5.07258e-07	2824.48	11.4638	2824.48	up	-17.7618	1.00213	1.06089	0.939699	1.06608	0.909948	1.13527	0.926785	-3.40448	-17.7618	-17.7618	-0.963413	-3.44682	-17.7618	-17.7618	-3.73792	-17.7618	-17.7618	-17.7618	-17.7618		(885.7881, 28013.389)(886.7917, 16672.375)(887.7951, 5362.4487)(888.7985, 1299.227)	FindByFormula		+		LMGL03013455	884.781	16.622
TG(12:0/18:0/22:0)[iso6] + 16.622992	Glycerolipids	Triadylglycerols	4.51946e-09	4.09053e-08	6386.97	12.6409	6386.97	up	-17.7618	1.03661	1.06089	0.939699	1.06608	0.909948	1.15549	0.926785	-3.1332	-17.7618	-17.7618	-0.963413	-17.7618	-17.7618	-17.7618	-3.73792	-17.7618	-17.7618	-17.7618	-17.7618		(885.788, 28944.346)(886.7916, 17223.186)(887.7951, 5537.8247)	FindByFormula		+		LMGL03013455	884.781	16.623
TG(12:0/18:0/22:0)[iso6] null 16.620995	Glycerolipids	Triadylglycerols	2.62448e-07	1.33965e-06	4285.32	12.0652	4285.32	up	0.489532	0.722923	0.654789	0.585089	0.702076	0.450586	0.772392	0.578522	-19.7102	-19.7102	-19.7102	-1.77632	-3.36523	-19.7102	-3.50623	-3.79724	-3.45641	-19.7102	-19.7102	-3.18574		(880.8334, 65848.96)(881.8365, 39273.22)(882.8392, 12430.598)(883.8425, 3001.453)	FindByFormula				LMGL03013455	879.826	16.621
TG(12:0/18:0/22:0)[iso6] null 16.620995 :1	Glycerolipids	Triadylglycerols	2.61137e-07	1.33645e-06	4293.39	12.0679	4293.39	up	0.495995	0.733683	0.656059	0.592159	0.711161	0.467697	0.771427	0.584194	-19.7033	-19.7033	-19.7033	-1.75109	-3.35077	-19.7033	-3.60873	-3.84445	-3.37934	-19.7033	-19.7033	-3.1419		(880.8334, 65846.5)(881.8365, 39272.5)(882.8392, 12428.78)(883.8425, 3001.801)	FindByFormula				LMGL03013455	879.825	16.621
TG(12:0/18:0/22:0)[iso6] null 16.624	Glycerolipids	Triadylglycerols	1.05324e-10	1.39127e-09	14556.4	13.8294	14556.4	up	-17.7618	0.997791	1.06089	0.939699	1.06608	0.909948	1.13384	0.926785	-17.7618	-17.7618	-17.7618	-0.977865	-3.44703	-17.7618	-17.7618	-17.7618	-17.7618	-17.7618	-17.7618	-17.7618		(885.7881, 29951.15)(886.7917, 17816.15)(887.795, 5738.867)	FindByFormula				LMGL03013455	884.782	16.624
TG(12:0/18:1(9Z)/22:0)[iso6]	Glycerolipids	Triadylglycerols	2.18185e-16	5.70267e-15	597322	19.1882	597322	up	0	0.0578518	0.0379086	0.403833	0.270735	0.301241	0.101488	0.175871	-20.9124	-20.9124	-20.9124	1.80151	-20.9124	-20.9124	-20.9124	-20.9124	-20.9124	-20.9124	-20.9124	-20.9124		(878.8182, 437936.2)(879.8216, 262908.47)(880.82465, 85215.57)(881.82764, 19141.348)(882.8302, 2741.5042)	FindByFormula				LMGL03013475	877.811	16.087
TG(12:0/18:1(9Z)/22:0)[iso6] null 16.086	Glycerolipids	Triadylglycerols	1.35281e-09	1.34979e-08	24798.2	14.598	24798.2	up	0.00424194	9.53674e-06	0	0.388424	0.197668	0.231335	0.086771	0.161335	-19.4187	-19.4187	-0.199659	1.70874	-19.4187	-0.311678	-19.4187	-19.4187	-19.4187	-19.4187	-19.4187	-19.4187		(883.7732, 142041.52)(884.77606, 85174.97)(885.7791, 25897.824)(886.7826, 5583.3677)(887.79016, 1298.6115)	FindByFormula				LMGL03013475	882.765	16.086
TG(12:0/18:1(9Z)/22:0)[iso6] null 16.086 :1	Glycerolipids	Triadylglycerols	1.35175e-09	1.34979e-08	24814.7	14.5989	24814.7	up	0.00437737	0	0.000135422	0.392429	0.197803	0.234632	0.0869064	0.16147	-19.4185	-19.4185	-0.199524	1.70771	-19.4185	-0.311542	-19.4185	-19.4185	-19.4185	-19.4185	-19.4185	-19.4185		(883.7732, 142041.52)(884.77606, 85174.97)(885.7791, 25897.824)(886.7826, 5583.3677)	FindByFormula				LMGL03013475	882.766	16.086
TG(12:0/18:1(9Z)/22:0)[iso6] null 16.086 :2	Glycerolipids	Triadylglycerols	1.35303e-09	1.34979e-08	24657.5	14.5897	24657.5	up	0	0.0635433	0.0636063	0.453239	0.254416	0.293505	0.148451	0.223465	-19.3565	-19.3565	-0.138344	1.77022	-19.3565	-0.250088	-19.3565	-19.3565	-19.3565	-19.3565	-19.3565	-19.3565		(883.7732, 142041.52)(884.77606, 85174.97)(885.7791, 25897.824)(886.7826, 5583.3677)(887.7896, 384.31836)	FindByFormula				LMGL03013475	882.766	16.086
TG(12:0/18:1(9Z)/22:0)[iso6] null 16.086 :3	Glycerolipids	Triadylglycerols	1.35324e-09	1.34979e-08	24820.5	14.5992	24820.5	up	0.00424194	0.0035305	0	0.392294	0.201195	0.22999	0.086771	0.160988	-19.4187	-19.4187	-0.201353	1.70874	-19.4187	-0.311678	-19.4187	-19.4187	-19.4187	-19.4187	-19.4187	-19.4187		(883.7732, 142041.52)(884.77606, 85174.97)(885.7791, 25897.824)(886.7826, 5583.3677)(887.7896, 390.4718)	FindByFormula				LMGL03013475	882.765	16.086
TG(12:0/18:1(9Z)/22:0)[iso6] null 16.086998	Glycerolipids	Triadylglycerols	2.18773e-16	5.70267e-15	597608	19.1888	597608	up	0	0.0577049	0.0362873	0.403248	0.276728	0.300825	0.101727	0.175362	-20.9129	-20.9129	-20.9129	1.80335	-20.9129	-20.9129	-20.9129	-20.9129	-20.9129	-20.9129	-20.9129	-20.9129		(878.8182, 437936.2)(879.8216, 262908.47)(880.82465, 85215.57)(881.82764, 19141.348)(882.8302, 1295.8279)	FindByFormula				LMGL03013475	877.809	16.087
TG(12:0/18:1(9Z)/22:0)[iso6] null 16.086998 :1	Glycerolipids	Triadylglycerols	2.1802e-16	5.70267e-15	597270	19.188	597270	up	0	0.0577049	0.0362873	0.403248	0.268534	0.300825	0.101727	0.175362	-20.9129	-20.9129	-20.9129	1.80082	-20.9129	-20.9129	-20.9129	-20.9129	-20.9129	-20.9129	-20.9129	-20.9129		(878.8182, 437936.2)(879.8216, 262908.47)(880.82465, 85215.57)(881.82764, 18488.186)(882.8301, 3591.6138)	FindByFormula				LMGL03013475	877.809	16.087
TG(12:0/20:1(11Z)/22:3(10Z,13Z,16Z))[iso6]	Glycerolipids	Triadylglycerols	3.59527e-09	3.28562e-08	-2.62734	-1.3936	2.62734	down	-2.55532	-2.55201	-2.53037	-1.72333	1.77566	-1.26356	-1.82896	-2.45449	0.129801	0.331446	0.00180435	-3.98267	-0.0778255	0.235794	0	0.0801735	-0.172934	0.27566	0.261065	-0.0576534		(900.8027, 210197.02)(901.8058, 133532.83)(902.80927, 45269.594)(903.8132, 11269.327)(904.8302, 8407.843)	FindByFormula		+		LMGL03013602	899.796	15.197
TG(12:0/20:1(11Z)/22:3(10Z,13Z,16Z))[iso6] + 15.197	Glycerolipids	Triadylglycerols	3.59653e-09	3.28562e-08	-2.62538	-1.39253	2.62538	down	-2.55469	-2.55138	-2.52747	-1.72226	1.77825	-1.26293	-1.82833	-2.45386	0.123634	0.332747	0.00243378	-3.98204	-0.0810795	0.236423	0	0.0834331	-0.172304	0.276289	0.261694	-0.0549259		(900.8027, 207497.02)(901.8058, 131749.05)(902.80927, 44683.383)(903.8132, 11148.524)(904.8302, 8312.23)(905.8317, 3425.2695)	FindByFormula		+		LMGL03013602	899.795	15.197
TG(12:0/20:1(11Z)/22:3(10Z,13Z,16Z))[iso6] + 15.197 :1	Glycerolipids	Triadylglycerols	3.63932e-09	3.30924e-08	-2.6369	-1.39884	2.6369	down	-2.5592	-2.59958	-2.53037	-1.72289	1.77709	-1.26352	-1.82959	-2.44262	0.131058	0.332117	0.00172997	-3.98129	-0.0788116	0.235794	0	0.0797672	-0.172838	0.27566	0.261295	-0.0543709		(900.8027, 210197.02)(901.8058, 133532.83)(902.80927, 45269.594)(903.8132, 11269.327)(904.8302, 8407.843)	FindByFormula		+		LMGL03013602	899.795	15.197
TG(12:0/20:1(11Z)/22:3(10Z,13Z,16Z))[iso6] + 15.197 :2	Glycerolipids	Triadylglycerols	3.52893e-09	3.25427e-08	-2.62409	-1.39182	2.62409	down	-2.55469	-2.54944	-2.52747	-1.72226	1.77783	-1.26289	-1.82833	-2.44199	0.131687	0.332747	0.00235939	-3.98066	-0.0781822	0.236423	0	0.0812988	-0.172209	0.276289	0.261925	-0.0537415		(900.8027, 207497.02)(901.8058, 131749.05)(902.80927, 44683.383)(903.8132, 11148.524)(904.8302, 8312.23)(905.8317, 3425.2695)	FindByFormula		+		LMGL03013602	899.795	15.197
TG(13:0/17:0/20:0)[iso6]	Glycerolipids	Triadylglycerols	6.23644e-09	5.492e-08	35156.5	15.1015	35156.5	up	0.31377	0.484152	0.550858	0.415266	1.26605	0.451647	0.562782	0.297146	-2.94016	-18.7254	-18.7254	0	-18.7254	-18.7254	-18.7254	-18.7254	-18.7254	-18.7254	-3.23692	-18.7254		(857.7567, 47155.49)(858.76013, 27089.627)(859.76434, 8119.663)(860.7681, 1847.4087)	FindByFormula		+		LMGL03013847	856.751	16.066
TG(13:0/17:0/20:0)[iso6] + 16.066	Glycerolipids	Triadylglycerols	6.04056e-09	5.36786e-08	35327.6	15.1085	35327.6	up	0.279715	0.457708	0.516802	0.38121	1.23197	0.408379	0.528727	0.26309	-3.0948	-18.7594	-18.7594	0	-18.7594	-18.7594	-18.7594	-18.7594	-18.7594	-18.7594	-3.27097	-18.7594		(857.7567, 47155.49)(858.76013, 27089.627)(859.76434, 8119.663)(860.7681, 1847.4087)	FindByFormula		+		LMGL03013847	856.75	16.066
TG(13:0/17:0/20:0)[iso6] + 16.066 :1	Glycerolipids	Triadylglycerols	5.92909e-09	5.29286e-08	35429.7	15.1127	35429.7	up	0.31377	0.487251	0.550858	0.415001	1.26237	0.442068	0.562782	0.316502	-3.06074	-18.7254	-18.7254	0	-18.7254	-18.7254	-18.7254	-18.7254	-18.7254	-18.7254	-3.23692	-18.7254		(857.7567, 47155.49)(858.76013, 27089.627)(859.76434, 8119.663)(860.7681, 1847.4087)	FindByFormula		+		LMGL03013847	856.75	16.066
TG(13:0/17:0/20:0)[iso6] + 16.066 :2	Glycerolipids	Triadylglycerols	1.36168e-10	1.77472e-09	85917	16.3907	85917	up	0.290463	0.463943	0.52755	0.391693	1.24271	0.41876	0.539474	0.293194	-2.94928	-18.7487	-18.7487	0	-18.7487	-18.7487	-18.7487	-18.7487	-18.7487	-18.7487	-18.7487	-18.7487		(857.7568, 48795.383)(858.7602, 28032.812)(859.7641, 8398.761)(860.768, 1909.7767)	FindByFormula		+		LMGL03013847	856.75	16.066
TG(13:0/17:0/20:0)[iso6] + 16.066 :3	Glycerolipids	Triadylglycerols	6.54472e-09	5.66147e-08	34914.6	15.0915	34914.6	up	0.279707	0.457375	0.516468	0.380877	1.23166	0.408045	0.528141	0.262756	-2.89172	-18.7598	-18.7598	0	-18.7598	-18.7598	-18.7598	-18.7598	-18.7598	-18.7598	-3.27131	-18.7598		(857.7567, 47155.49)(858.76013, 27089.627)(859.76434, 8119.663)(860.7681, 1847.4087)	FindByFormula		+		LMGL03013847	856.75	16.066
TG(13:0/17:0/20:0)[iso6] + 16.066 :4	Glycerolipids	Triadylglycerols	6.54396e-09	5.66147e-08	34867.6	15.0896	34867.6	up	0.279707	0.443586	0.514666	0.381708	1.23166	0.408045	0.528141	0.261961	-2.89172	-18.7598	-18.7598	0	-18.7598	-18.7598	-18.7598	-18.7598	-18.7598	-18.7598	-3.27131	-18.7598		(857.7567, 47155.49)(858.76013, 27089.627)(859.76434, 8119.663)(860.7681, 1847.4087)	FindByFormula		+		LMGL03013847	856.75	16.066
TG(13:0/17:0/20:0)[iso6] null 16.066	Glycerolipids	Triadylglycerols	1.14479e-10	1.50206e-09	87562.5	16.418	87562.5	up	0.293654	0.467134	0.530741	0.395149	1.2459	0.431225	0.542666	0.296385	-18.7455	-18.7455	-18.7455	0	-18.7455	-18.7455	-18.7455	-18.7455	-18.7455	-18.7455	-3.25703	-18.7455		(857.75684, 48791.94)(858.7603, 28029.498)(859.7643, 8399.951)(860.76794, 1907.0583)	FindByFormula				LMGL03013847	856.75	16.066
TG(14:1(9Z)/14:1(9Z)/16:0)[iso3]	Glycerolipids	Triadylglycerols	4.55783e-06	1.87591e-05	-17.6396	-4.14074	17.6396	down	-0.742988	-1.08868	-0.735727	-0.625413	-15.9207	-15.9207	-15.9207	-0.964484	0.431692	0.627857	0.0994987	-15.9207	0.0683603	0.532366	-15.9207	0.180538	0	0.585505	0.808622	0.316868		(769.63245, 4796.7334)(770.6354, 2580.6309)(771.6369, 1240.6736)	FindByFormula		+		LMGL03012815	768.625	13.717
TG(14:1(9Z)/14:1(9Z)/16:0)[iso3] + 13.717005	Glycerolipids	Triadylglycerols	4.55586e-06	1.87591e-05	-17.6475	-4.1414	17.6475	down	-0.742988	-1.09388	-0.735727	-0.625413	-15.9207	-15.9207	-15.9207	-0.964484	0.431692	0.627857	0.0994987	-15.9207	0.0683603	0.532366	-15.9207	0.180538	0	0.585505	0.808622	0.316868		(769.63245, 4796.7334)(770.6354, 2580.6309)(771.6369, 1240.6736)	FindByFormula		+		LMGL03012815	768.625	13.717
TG(16:0/17:1(9Z)/22:1(13Z))[iso6]	Glycerolipids	Triadylglycerols	5.54047e-10	6.64517e-09	42698076	25.3477	42698076	up	1.15981	1.00351	0.752762	1.10478	0.701427	0	0.490194	1.10254	-24.5583	-24.5583	-24.5583	-24.5583	-24.5583	-24.5583	-24.5583	-24.5583	-24.5583	-24.5583	-24.5583	-24.5583		(468.44135, 1705702.9)(469.44443, 549452.56)(470.44672, 96061.71)(471.44922, 11957.544)	FindByFormula				LMGL03010413	467.435	3.404
TG(16:1(9Z)/19:0/19:0)[iso3]	Glycerolipids	Triadylglycerols	7.18132e-13	1.26482e-11	120505	16.8787	120505	up	0	0.0642147	-0.0412922	0.972515	0.711784	1.67449	0.446875	0.620705	-17.9537	-17.9537	-17.9537	1.6198	-17.9537	-17.9537	-17.9537	-17.9537	-17.9537	-17.9537	-17.9537	-17.9537		(906.8474, 79172.24)(907.85144, 46948.105)(908.85474, 15468.905)(909.85864, 3814.9436)	FindByFormula				LMGL03010292	905.84	16.628
TG(16:1(9Z)/19:0/19:0)[iso3] null 16.632	Glycerolipids	Triadylglycerols	1.28678e-12	2.05428e-11	18768.5	14.196	18768.5	up	0.0103569	0	0.0202942	0.919178	0.398901	0.258196	0.300821	0.536308	-16.7534	-16.7534	-16.7534	2.2366	-16.7534	-16.7534	-1.38866	-16.7534	-16.7534	-16.7534	-16.7534	-16.7534		(911.80365, 29710.854)(912.8074, 18062.365)(913.8172, 6227.298)(914.8182, 1535.679)	FindByFormula				LMGL03010292	910.797	16.632
TG(16:1(9Z)/19:0/19:0)[iso3] null 16.632 :1	Glycerolipids	Triadylglycerols	1.27277e-12	2.05428e-11	18826.5	14.2005	18826.5	up	0.00853157	0	0.0289669	0.923714	0.40271	0.263657	0.347324	0.537525	-16.7485	-16.7485	-16.7485	2.24125	-16.7485	-16.7485	-1.39379	-16.7485	-16.7485	-16.7485	-16.7485	-16.7485		(911.80365, 29710.854)(912.8074, 18062.365)(913.8172, 6227.298)(914.8182, 1535.679)	FindByFormula				LMGL03010292	910.798	16.632
TG(16:1(9Z)/19:0/19:0)[iso3] null 16.632 :2	Glycerolipids	Triadylglycerols	1.29246e-12	2.05428e-11	18664.9	14.188	18664.9	up	0.021801	0	0.00318336	0.936983	0.375542	0.276926	0.360594	0.550795	-16.7352	-16.7352	-16.7352	2.25451	-16.7352	-16.7352	-1.37044	-16.7352	-16.7352	-16.7352	-16.7352	-16.7352		(911.80365, 29710.854)(912.8074, 18062.365)(913.8172, 6227.298)(914.8182, 1535.679)	FindByFormula				LMGL03010292	910.798	16.632
TG(16:1(9Z)/19:0/19:0)[iso3] null 16.632 :3	Glycerolipids	Triadylglycerols	1.29187e-12	2.05428e-11	18729.8	14.193	18729.8	up	0.021801	0	0.00318336	0.936983	0.415979	0.276926	0.360594	0.550795	-16.7352	-16.7352	-16.7352	2.25507	-16.7352	-16.7352	-1.37044	-16.7352	-16.7352	-16.7352	-16.7352	-16.7352		(911.80365, 29710.854)(912.8074, 18062.365)(913.8172, 6227.298)(914.8182, 1535.679)	FindByFormula				LMGL03010292	910.798	16.632
TG(16:1(9Z)/19:0/19:0)[iso3] null 16.638	Glycerolipids	Triadylglycerols	1.25656e-08	1.01932e-07	18738.3	14.1937	18738.3	up	0.0078373	0	0.0328922	0.92322	0.357889	0.26578	0.350666	0.533291	-16.7468	-16.7468	-16.7468	2.24311	-16.7468	-16.7468	-1.39214	-16.7468	-16.7468	-16.7468	-16.7468	-16.7468		(911.8035, 28192.748)(912.8072, 17126.58)(913.8175, 5920.2886)(914.81836, 1454.2057)	FindByFormula				LMGL03010292	910.798	16.638
TG(17:2(9Z,12Z)/18:0/19:0)[iso6]	Glycerolipids	Triadylglycerols	4.45558e-21	1.50184e-19	-5.08971	-2.34758	5.08971	down	-2.75283	-2.75426	-2.75918	-2.11574	-1.68425	-2.40943	-2.23584	-2.6758	0.182018	0.395714	0.0278378	-2.51266	0	0.271528	-0.0200691	0.0241394	-0.134342	0.351376	0.37182	0.132645		(904.8342, 306290.1)(905.8372, 196033.19)(906.83923, 67502.836)(907.84265, 15062.811)(908.85596, 4320.887)	FindByFormula		+		LMGL03010261	903.827	16.071
TG(17:2(9Z,12Z)/18:0/19:0)[iso6] + 16.07099	Glycerolipids	Triadylglycerols	6.00694e-21	1.99044e-19	-5.07966	-2.34473	5.07966	down	-2.7534	-2.75426	-2.76356	-2.11798	-1.68425	-2.40943	-2.23467	-2.67814	0.179403	0.393209	0.0278378	-2.54706	0	0.269773	-0.0200691	0.0245457	-0.135517	0.347956	0.37221	0.130953		(904.8342, 306290.1)(905.8372, 196033.19)(906.83923, 67502.836)(907.84265, 15062.811)(908.8542, 4213.634)	FindByFormula		+		LMGL03010261	903.826	16.071
PA(14:0/17:0)	Glycerophospholipids	Glycerophosphates	1.03701e-08	8.55424e-08	21190.1	14.3711	21190.1	up	16.7581	16.3392	16.7782	0	16.4424	15.5729	16.6862	16.3918	0	0	0	0	0	0	0	0	0	0	0	0		(335.26126, 1813.7892)(336.25708, 859.5208)(337.26633, 754.0344)(338.26572, 305.978)	FindByFormula				LMGP10010094	334.253	1.758
PA(O-18:0/21:0)	Glycerophospholipids	Glycerophosphates	8.59275e-07	4.0873e-06	4169.36	12.0256	4169.36	up	0.72077	1.05566	1.1419	1.08227	0.832432	1.20967	0.547766	1.11561	-19.5654	0.996288	-19.5654	-19.5654	0.62038	0.867582	-19.5654	-19.5654	-19.5654	1.053	0.672558	-19.5654		(733.61194, 47594.566)(734.6145, 22165.1)(735.61566, 7135.8027)	FindByFormula				LMGP10020038	732.605	14.995
PA(P-16:0/16:1(9Z))	Glycerophospholipids	Glycerophosphates	1.27663e-05	4.97175e-05	2.95009	1.56076	2.95009	up	-0.00222015	0.133024	1.14881	0.0487232	0.809244	0.902414	1.04177	-0.13246	0.087244	-1.304	-2.82584	-0.248581	-0.549841	-1.71413	-0.56535	-0.840826	-0.209879	-2.76266	-1.28382	-0.587484		(316.23804, 323225.06)(317.24094, 58756.84)(318.2181, 8680.172)	FindByFormula		+		LMGP10030008	315.205	1.222
PG(17:1(9Z)/22:2(13Z,16Z))	Glycerophospholipids	Glycerophosphoglycerols	3.08063e-34	1.82504e-32	-9.22529	-3.20559	9.22529	down	-3.13796	-3.30239	-3.18596	-2.71881	-2.99887	-3.17315	-3.25418	-2.79781	0.349861	0.416988	0	0.0993538	-0.11858	0.278055	0.0515442	0.0741463	-0.203352	0.348066	0.319012	-0.00166321		(815.57764, 57811.86)(816.5809, 32027.076)(817.591, 13047.015)(837.559, 35216.184)(838.5621, 19870.555)(839.5634, 6920.5854)	FindByFormula		+		LMGP04010275	814.571	13.369
PI(18:1(9Z)/22:2(13Z,16Z))	Glycerophospholipids	Glycerophosphoinositols	3.31978e-38	4.60599e-36	-9.38422	-3.23024	9.38422	down	-3.18169	-3.17622	-3.09495	-3.03731	-3.19779	-3.19229	-3.13812	-3.14404	0.146151	0.283649	-0.248064	-0.0732193	0.244074	-0.0442352	0.300325	0.0950909	0	0.0466785	0.176729	0.0920639		(934.6419, 402704.66)(935.6453, 253164.67)(936.64795, 83894.35)(937.64825, 19953.32)(938.64825, 4186.6636)	FindByFormula		+		LMGP06010306	933.635	2.52
PI(18:1(9Z)/22:2(13Z,16Z)) + 2.519999	Glycerophospholipids	Glycerophosphoinositols	3.32129e-38	4.60599e-36	-9.38427	-3.23024	9.38427	down	-3.18169	-3.17622	-3.09495	-3.03731	-3.19779	-3.19229	-3.13812	-3.14404	0.146151	0.283649	-0.248064	-0.0732193	0.244152	-0.0442352	0.300325	0.0950909	0	0.0466785	0.176729	0.0920639		(934.6419, 402704.66)(935.6453, 253164.67)(936.64795, 83894.35)(937.64825, 19953.32)(938.64825, 4260.5776)	FindByFormula		+		LMGP06010306	933.635	2.52
PI(18:1(9Z)/22:2(13Z,16Z)) + 2.519999 :1	Glycerophospholipids	Glycerophosphoinositols	3.31338e-38	4.60599e-36	-9.38362	-3.23014	9.38362	down	-3.18169	-3.17622	-3.09495	-3.03731	-3.19779	-3.19229	-3.13812	-3.14404	0.14496	0.283649	-0.248064	-0.0732193	0.244154	-0.0442352	0.300325	0.0950909	0	0.0466785	0.176729	0.0920639		(934.6419, 402704.66)(935.6453, 253164.67)(936.64795, 83894.35)(937.64825, 19953.32)(938.6481, 3229.9763)	FindByFormula		+		LMGP06010306	933.635	2.52
PI(18:1(9Z)/22:2(13Z,16Z)) + 2.519999 :2	Glycerophospholipids	Glycerophosphoinositols	3.31701e-38	4.60599e-36	-9.38373	-3.23016	9.38373	down	-3.18169	-3.17622	-3.09495	-3.03731	-3.19779	-3.19229	-3.13812	-3.14404	0.145084	0.283649	-0.248064	-0.0732193	0.244234	-0.0442352	0.300325	0.0950909	0	0.0466785	0.176729	0.0920639		(934.6419, 402704.66)(935.6453, 253164.67)(936.64795, 83894.35)(937.64825, 19953.32)(938.6481, 3229.9763)	FindByFormula		+		LMGP06010306	933.635	2.52
PI(18:1(9Z)/22:2(13Z,16Z)) + 2.519999 :3	Glycerophospholipids	Glycerophosphoinositols	3.56436e-38	4.60599e-36	-9.36642	-3.2275	9.36642	down	-3.18169	-3.17622	-3.09495	-3.02664	-3.19779	-3.19229	-3.12683	-3.14404	0.146151	0.283649	-0.248064	-0.0732193	0.244152	-0.0442352	0.300325	0.0950909	0	0.0466785	0.176723	0.0920639		(934.6419, 402704.66)(935.6453, 253164.67)(936.64795, 83894.35)(937.64825, 19953.32)	FindByFormula		+		LMGP06010306	933.634	2.52
PI(20:5(5Z,8Z,11Z,14Z,17Z)/22:2(13Z,16Z))	Glycerophospholipids	Glycerophosphoinositols	1.49342e-36	1.62202e-34	-6.75496	-2.75595	6.75496	down	-2.73269	-2.6847	-2.57246	-2.45506	-2.66817	-2.64608	-2.8941	-2.57827	0.191826	0.282545	-0.289295	0.118479	0.262383	0	0.381956	0.116632	-0.0502815	-0.0144501	0.164091	0.0601692		(937.5806, 51711.223)(938.5839, 31337.26)	FindByFormula		+		LMGP06010644	936.573	2.434
PI(22:1(11Z)/18:3(9Z,12Z,15Z))	Glycerophospholipids	Glycerophosphoinositols	1.53588e-38	4.60599e-36	-7.84931	-2.97257	7.84931	down	-2.88615	-2.94502	-2.75899	-2.75264	-2.83898	-2.88525	-3.03941	-2.83333	0.181625	0.278387	-0.267715	-0.00837517	0.273806	0	0.366953	0.150768	-0.0055809	0.00535965	0.182045	0.103884		(915.5978, 11095.859)(916.60046, 6783.9727)(917.60425, 2549.8577)(918.60767, 966.3863)(932.6249, 25319.91)(933.62854, 17659.533)(937.5806, 49178.035)(938.5839, 29837.414)	FindByFormula		+		LMGP06010709	914.591	2.434
PI(22:1(11Z)/18:3(9Z,12Z,15Z)) + 2.4339988	Glycerophospholipids	Glycerophosphoinositols	1.95917e-38	4.60599e-36	-7.84159	-2.97115	7.84159	down	-2.88614	-2.9267	-2.75898	-2.74994	-2.83952	-2.88524	-3.0394	-2.83332	0.184826	0.279139	-0.267643	-0.00949478	0.27339	0	0.366964	0.150644	-0.00137329	0.00806808	0.182056	0.10832		(915.5978, 11095.859)(916.60046, 6783.9727)(917.60425, 2549.8577)(932.6249, 25319.91)(933.62854, 17659.533)(937.5806, 49178.035)(938.5839, 29837.414)	FindByFormula		+		LMGP06010709	914.592	2.434
PI(22:1(11Z)/18:3(9Z,12Z,15Z)) + 2.4339988 :1	Glycerophospholipids	Glycerophosphoinositols	1.73942e-38	4.60599e-36	-7.94164	-2.98944	7.94164	down	-2.96202	-2.91443	-2.77797	-2.74996	-2.85849	-2.88525	-3.09182	-2.83333	0.184814	0.279127	-0.267715	-0.00837517	0.271002	0	0.366953	0.150768	-0.00544929	0.0087986	0.182045	0.101387		(915.5978, 11101.18)(916.60046, 6787.751)(917.6044, 2550.508)(918.60767, 967.8669)(932.6249, 25330.605)(933.62854, 18180.057)(937.5806, 49210.86)(938.5839, 29858.791)	FindByFormula		+		LMGP06010709	914.591	2.434
PI(22:1(11Z)/18:3(9Z,12Z,15Z)) + 2.4339988 :2	Glycerophospholipids	Glycerophosphoinositols	1.11283e-38	4.60599e-36	-7.88996	-2.98002	7.88996	down	-2.90124	-2.96524	-2.75899	-2.74773	-2.85849	-2.88363	-3.03941	-2.84517	0.181625	0.277565	-0.267715	-0.00852585	0.271002	0	0.369049	0.150768	-0.00636673	0.00940514	0.182045	0.10148		(915.5978, 11091.283)(916.60046, 6781.116)(917.60425, 2549.3499)(932.6248, 25314.83)(933.62854, 17659.533)(937.5806, 49153.1)(938.5839, 29822.95)	FindByFormula		+		LMGP06010709	914.592	2.434
PI(22:1(11Z)/18:3(9Z,12Z,15Z)) + 2.4339988 :3	Glycerophospholipids	Glycerophosphoinositols	1.61253e-38	4.60599e-36	-7.85301	-2.97325	7.85301	down	-2.89245	-2.91443	-2.77797	-2.74773	-2.84992	-2.88525	-3.03941	-2.83333	0.181625	0.278387	-0.267715	-0.00881195	0.273422	0	0.366953	0.150768	-0.00544929	0.0133514	0.182045	0.103615		(915.5978, 11091.042)(916.6006, 6779.21)(917.60394, 2551.8503)(918.6071, 986.85004)(932.6249, 25308.023)(933.62854, 17650.268)(937.5806, 49146.87)(938.5839, 29816.225)	FindByFormula		+		LMGP06010709	914.591	2.434
PI(22:6(4Z,7Z,10Z,13Z,16Z,19Z)/20:0)	Glycerophospholipids	Glycerophosphoinositols	3.04713e-35	2.14814e-33	-4.87248	-2.28466	4.87248	down	-2.15221	-2.19692	-2.21797	-2.04851	-2.24562	-2.28192	-2.261	-2.15197	0.148651	0.269228	-0.27088	0.164925	0.212015	-0.0380287	0.348665	-0.00704765	0.0189781	0	0.141634	0.0935421		(939.5975, 358982.9)(940.60077, 220425.05)(941.6033, 73242.75)(942.60565, 17003.818)(943.60834, 3482.8596)	FindByFormula		+		LMGP06010804	938.591	2.52
PI(22:6(4Z,7Z,10Z,13Z,16Z,19Z)/20:0) + 2.519999	Glycerophospholipids	Glycerophosphoinositols	3.1865e-35	2.14814e-33	-4.87466	-2.2853	4.87466	down	-2.15448	-2.19922	-2.22475	-2.04594	-2.24869	-2.28419	-2.26728	-2.15424	0.146545	0.26696	-0.272869	0.162657	0.209913	-0.0402966	0.346397	-0.00931549	0.0147877	0	0.139366	0.0912743		(939.5975, 358982.9)(940.60077, 220425.05)(941.6033, 73242.75)(942.60565, 17003.818)(943.60834, 3482.8596)	FindByFormula		+		LMGP06010804	938.591	2.52
PI(22:6(4Z,7Z,10Z,13Z,16Z,19Z)/20:0) + 2.519999 :1	Glycerophospholipids	Glycerophosphoinositols	3.18378e-35	2.14814e-33	-4.87317	-2.28486	4.87317	down	-2.15448	-2.19919	-2.22024	-2.05077	-2.24812	-2.28419	-2.26327	-2.15424	0.146402	0.26696	-0.273253	0.162657	0.209913	-0.0402966	0.346397	-0.00931549	0.0164852	0	0.139366	0.0912743		(939.5975, 358982.9)(940.60077, 220425.05)(941.6033, 73242.75)(942.60565, 17003.818)(943.60834, 3482.8596)	FindByFormula		+		LMGP06010804	938.591	2.52
PI(22:6(4Z,7Z,10Z,13Z,16Z,19Z)/20:0) + 2.519999 :2	Glycerophospholipids	Glycerophosphoinositols	2.61484e-35	2.14814e-33	-4.84287	-2.27586	4.84287	down	-2.15221	-2.19692	-2.22178	-2.04851	-2.22848	-2.21933	-2.26545	-2.15197	0.149094	0.269228	-0.27088	0.164925	0.212181	-0.0380287	0.348665	-0.00620461	0.0188694	0	0.141703	0.093832		(939.5975, 358982.9)(940.60077, 220425.05)(941.6033, 73242.75)(942.60565, 17003.818)(943.6083, 3473.5676)	FindByFormula		+		LMGP06010804	938.59	2.52
PI(22:6(4Z,7Z,10Z,13Z,16Z,19Z)/20:0) + 2.519999 :3	Glycerophospholipids	Glycerophosphoinositols	1.42369e-35	1.4649e-33	-4.83696	-2.2741	4.83696	down	-2.15221	-2.19677	-2.21742	-2.04698	-2.22154	-2.21893	-2.26106	-2.15201	0.151226	0.270164	-0.270634	0.164825	0.214718	-0.0380287	0.348665	-0.00666237	0.0189781	0	0.141756	0.093832		(939.5975, 358032.9)(940.60077, 219839.89)(941.6033, 73038.79)(942.60565, 16956.611)(943.60834, 3478.7214)	FindByFormula		+		LMGP06010804	938.59	2.52
PI(22:6(4Z,7Z,10Z,13Z,16Z,19Z)/20:0) + 2.519999 :4	Glycerophospholipids	Glycerophosphoinositols	2.6846e-35	2.14814e-33	-4.845	-2.2765	4.845	down	-2.15221	-2.19693	-2.21501	-2.04851	-2.24585	-2.21934	-2.261	-2.15198	0.148809	0.269224	-0.270786	0.164921	0.212177	-0.0380325	0.348661	-0.0073967	0.0189743	0	0.14163	0.0935383		(939.5975, 358982.9)(940.60077, 220425.05)(941.6033, 73242.75)(942.60565, 17003.818)(943.60834, 3482.8596)	FindByFormula		+		LMGP06010804	938.591	2.52
PI(22:6(4Z,7Z,10Z,13Z,16Z,19Z)/20:0) + 2.519999 :5	Glycerophospholipids	Glycerophosphoinositols	3.11819e-35	2.14814e-33	-4.86355	-2.28201	4.86355	down	-2.15221	-2.19692	-2.21936	-2.04851	-2.22312	-2.28192	-2.261	-2.15197	0.148808	0.269228	-0.27088	0.164925	0.212181	-0.0380287	0.348665	-0.00772285	0.0188694	0	0.141703	0.093832		(939.5975, 358982.9)(940.60077, 220425.05)(941.6033, 73242.75)(942.60565, 17003.818)(943.60815, 3015.249)	FindByFormula		+		LMGP06010804	938.59	2.52
PI(22:6(4Z,7Z,10Z,13Z,16Z,19Z)/20:0) + 2.519999 :6	Glycerophospholipids	Glycerophosphoinositols	2.71433e-35	2.14814e-33	-4.83712	-2.27415	4.83712	down	-2.15214	-2.19686	-2.21904	-2.04844	-2.22306	-2.21926	-2.26093	-2.15191	0.148876	0.269297	-0.270811	0.164993	0.21225	-0.0379601	0.348734	-0.00765419	0.0189381	0	0.141771	0.0939007		(939.5975, 358982.9)(940.60077, 220425.05)(941.6033, 73242.75)(942.60565, 17003.818)(943.60834, 3482.8596)	FindByFormula		+		LMGP06010804	938.589	2.52
PI(22:6(4Z,7Z,10Z,13Z,16Z,19Z)/20:0) + 2.519999 :7	Glycerophospholipids	Glycerophosphoinositols	3.02746e-35	2.14814e-33	-4.86539	-2.28256	4.86539	down	-2.15221	-2.19692	-2.22248	-2.04851	-2.22312	-2.28192	-2.261	-2.15197	0.149403	0.269228	-0.270985	0.164925	0.214718	-0.0380287	0.348665	-0.00704765	0.0170555	0	0.141703	0.093832		(939.5975, 358982.9)(940.60077, 220425.05)(941.6033, 73242.75)(942.60565, 17003.818)(943.60834, 3482.8596)	FindByFormula		+		LMGP06010804	938.59	2.52
PI(22:6(4Z,7Z,10Z,13Z,16Z,19Z)/20:0) + 2.519999 :8	Glycerophospholipids	Glycerophosphoinositols	1.63956e-35	1.60267e-33	-4.86739	-2.28315	4.86739	down	-2.15221	-2.19693	-2.22337	-2.04851	-2.22787	-2.28403	-2.26038	-2.15198	0.148649	0.269224	-0.270884	0.164921	0.212177	-0.0380325	0.348661	-0.00705147	0.0170517	0	0.14163	0.0935383		(939.5975, 358032.9)(940.60077, 219839.89)(941.6033, 73038.79)(942.60565, 16956.611)(943.60834, 3330.2073)	FindByFormula		+		LMGP06010804	938.59	2.52
PI(22:6(4Z,7Z,10Z,13Z,16Z,19Z)/20:0) + 2.519999 :9	Glycerophospholipids	Glycerophosphoinositols	3.11122e-35	2.14814e-33	-4.87365	-2.285	4.87365	down	-2.15448	-2.19922	-2.21727	-2.05339	-2.24671	-2.28419	-2.26332	-2.15424	0.146385	0.267902	-0.272869	0.162861	0.209913	-0.0402966	0.346397	-0.00847244	0.0184746	0	0.139215	0.0912743		(939.5975, 358982.9)(940.60077, 220425.05)(941.6033, 73242.75)(942.60565, 17003.818)	FindByFormula		+		LMGP06010804	938.59	2.52
Cer(d15:2(4E,6E)/20:0)	Sphingolipids	Ceramides	2.64395e-06	1.11399e-05	31997.1	14.9657	31997.1	up	-16.5268	0.729217	0.214127	1.08375	0.494621	0.604544	0.405754	0.505867	-16.5268	-16.5268	-16.5268	-16.5268	-16.5268	-16.5268	-16.5268	-16.5268	-16.5268	-16.5268	-16.5268	-16.5268		(550.518, 14043.264)(551.5169, 5202.571)(552.5191, 1265.8528)(572.49835, 520.43286)	FindByFormula				LMSP02010060	549.511	7.003
Cer(d18:0/13:0)	Sphingolipids	Ceramides	6.21998e-09	5.492e-08	-728158	-19.4739	728158	down	0	0	0	0	0	0	0	0	21.0727	21.486	21.054	0	21.3688	21.0183	21.3722	21.3205	21.0801	21.27	21.2353	21.4088		(498.48776, 79744.72)(499.49097, 27138.828)(500.49393, 5026.24)(520.4694, 1392.1494)	FindByFormula		+		LMSP02020020	497.48	6.061
Cer(d18:0/13:0) + 6.0599985	Sphingolipids	Ceramides	2.02969e-07	1.11388e-06	-718191	-19.454	718191	down	0	0	0	0	0	0	0	0	21.0444	21.4663	21.0357	0	21.352	20.9908	21.3502	21.3039	21.0597	21.2507	21.2045	21.39		(498.48795, 75919.61)(499.49112, 25847.367)(500.49414, 4814.0767)	FindByFormula		+		LMSP02020020	497.482	6.06
Cer(d18:0/13:0) + 6.0599985 :1	Sphingolipids	Ceramides	2.02994e-07	1.11388e-06	-718113	-19.4539	718113	down	0	0	0	0	0	0	0	0	21.0444	21.4663	21.0357	0	21.352	20.9889	21.3502	21.3039	21.0597	21.2507	21.2045	21.39		(498.48795, 75919.61)(499.49112, 25847.367)(500.49414, 4814.0767)	FindByFormula		+		LMSP02020020	497.481	6.06
Cer(d18:0/13:0) + 6.0599985 :2	Sphingolipids	Ceramides	2.02969e-07	1.11388e-06	-718191	-19.454	718191	down	0	0	0	0	0	0	0	0	21.0444	21.4663	21.0357	0	21.352	20.9908	21.3502	21.3039	21.0597	21.2507	21.2045	21.39		(498.48795, 75919.61)(499.49112, 25847.367)(500.49414, 4814.0767)	FindByFormula		+		LMSP02020020	497.481	6.06
Cer(d18:0/13:0) + 6.0599985 :3	Sphingolipids	Ceramides	2.02994e-07	1.11388e-06	-718113	-19.4539	718113	down	0	0	0	0	0	0	0	0	21.0444	21.4663	21.0357	0	21.352	20.9889	21.3502	21.3039	21.0597	21.2507	21.2045	21.39		(498.48795, 75919.61)(499.49112, 25847.367)(500.49414, 4814.0767)	FindByFormula		+		LMSP02020020	497.481	6.06
Cer(d18:0/13:0) + 6.0599985 :4	Sphingolipids	Ceramides	2.02994e-07	1.11388e-06	-718113	-19.4539	718113	down	0	0	0	0	0	0	0	0	21.0444	21.4663	21.0357	0	21.352	20.9889	21.3502	21.3039	21.0597	21.2507	21.2045	21.39		(498.48795, 75919.61)(499.49112, 25847.367)(500.49414, 4814.0767)	FindByFormula		+		LMSP02020020	497.48	6.06
Cer(d18:0/13:0) + 6.0599985 :5	Sphingolipids	Ceramides	2.02994e-07	1.11388e-06	-718113	-19.4539	718113	down	0	0	0	0	0	0	0	0	21.0444	21.4663	21.0357	0	21.352	20.9889	21.3502	21.3039	21.0597	21.2507	21.2045	21.39		(498.48795, 75919.61)(499.49112, 25847.367)(500.49414, 4814.0767)	FindByFormula		+		LMSP02020020	497.481	6.06
Cer(d18:0/14:0)	Sphingolipids	Ceramides	7.46905e-13	1.27024e-11	25030714	24.5772	25030714	up	0.475416	0.381464	0.876829	0	0.453579	0.257298	0.98279	0.302782	-24.1109	-24.1109	-24.1109	-24.1109	-24.1109	-24.1109	-24.1109	-24.1109	-24.1109	-24.1109	-24.1109	-24.1109		(512.50446, 915006.75)(513.5075, 326547.44)(514.51, 60306.977)(515.5127, 8142.4976)(534.485, 24935.248)(535.48834, 8928.528)(536.4916, 1818.4268)	FindByFormula				LMSP02020016	511.497	4.377
Cer(d18:0/14:0) null 4.3769994	Sphingolipids	Ceramides	7.46832e-13	1.27024e-11	24995298	24.5752	24995298	up	0.471964	0.381325	0.871567	0	0.453699	0.254763	0.97854	0.302902	-24.1108	-24.1108	-24.1108	-24.1108	-24.1108	-24.1108	-24.1108	-24.1108	-24.1108	-24.1108	-24.1108	-24.1108		(512.50446, 915006.75)(513.5075, 326547.44)(514.51, 60306.977)(515.5126, 7763.832)(534.485, 24935.248)(535.48834, 8928.528)(536.4916, 1818.4268)	FindByFormula				LMSP02020016	511.497	4.377
Cer(d18:0/14:0) null 4.3769994 :1	Sphingolipids	Ceramides	7.472e-13	1.27024e-11	25016554	24.5764	25016554	up	0.470795	0.386175	0.872459	0	0.45306	0.25499	0.982887	0.302712	-24.111	-24.111	-24.111	-24.111	-24.111	-24.111	-24.111	-24.111	-24.111	-24.111	-24.111	-24.111		(512.50446, 915006.75)(513.5075, 326547.44)(514.51, 60306.977)(515.5126, 7724.409)(534.485, 24935.248)(535.48834, 8928.528)(536.4916, 1818.4268)	FindByFormula				LMSP02020016	511.497	4.377
Cer(d18:0/14:0) null 4.3769994 :2	Sphingolipids	Ceramides	7.46487e-13	1.27024e-11	25018340	24.5765	25018340	up	0.471964	0.386366	0.87265	0	0.453699	0.25474	0.983078	0.302902	-24.1108	-24.1108	-24.1108	-24.1108	-24.1108	-24.1108	-24.1108	-24.1108	-24.1108	-24.1108	-24.1108	-24.1108		(512.50446, 915006.75)(513.5075, 326547.44)(514.51, 60306.977)(515.5126, 8323.132)(534.485, 24935.248)(535.48834, 8928.528)(536.4916, 1818.4268)	FindByFormula				LMSP02020016	511.496	4.377
Cer(d18:0/14:0) null 4.3780007	Sphingolipids	Ceramides	7.11007e-10	8.24096e-09	25032568	24.5773	25032568	up	0.613819	0.528372	1.01553	0.141642	0.59478	0.39665	1.12527	0.444775	-23.9697	-23.9697	-23.9697	-23.9697	-23.9697	-23.9697	-23.9697	-23.9697	-23.9697	-23.9697	-23.9697	-23.9697		(1045.9817, 995.4062)(512.5045, 907620.94)(513.5076, 324724.66)(514.51, 59952.918)(515.5126, 7688.9136)(534.48505, 25178.45)(535.4884, 9089.143)(536.49146, 1848.1729)	FindByFormula				LMSP02020016	511.498	4.378
Cer(d18:0/14:0) null 4.3780007 :1	Sphingolipids	Ceramides	7.11654e-10	8.24096e-09	25031542	24.5772	25031542	up	0.613642	0.528183	1.0188	0.142088	0.595266	0.399576	1.12518	0.444918	-23.9688	-23.9688	-23.9688	-23.9688	-23.9688	-23.9688	-23.9688	-23.9688	-23.9688	-23.9688	-23.9688	-23.9688		(512.5045, 907620.94)(513.5076, 324724.66)(514.51, 59952.918)(515.5125, 7755.2563)(534.48505, 25178.45)(535.4884, 9089.143)(536.49146, 1848.1729)	FindByFormula				LMSP02020016	511.497	4.378
Cer(d18:0/14:0) null 4.3780007 :2	Sphingolipids	Ceramides	7.1239e-10	8.24096e-09	25017084	24.5764	25017084	up	0.613672	0.528452	1.01541	0.142412	0.59528	0.39966	1.12141	0.444948	-23.9688	-23.9688	-23.9688	-23.9688	-23.9688	-23.9688	-23.9688	-23.9688	-23.9688	-23.9688	-23.9688	-23.9688		(512.5045, 907620.94)(513.5076, 324724.66)(514.51, 59952.918)(515.5125, 7960.375)(534.48505, 25178.45)(535.4884, 9089.143)(536.49146, 1848.1729)	FindByFormula				LMSP02020016	511.497	4.378
Cer(d18:0/15:0)	Sphingolipids	Ceramides	4.45646e-08	3.32534e-07	6137327	22.5492	6137327	up	0.310461	0.368422	0.374821	0.431736	0.362474	0.498932	0.298672	0.412846	-22.1669	-22.1669	-22.1669	-22.1669	-22.1669	-22.1669	-22.1669	-22.1669	-22.1669	-22.1669	-22.1669	-22.1669		(1074.1067, 885.72)(1075.0159, 1102.6934)(526.5195, 629952.56)(527.5226, 233911.19)(528.5252, 45210.59)(529.5281, 6166.6753)(530.528, 844.80945)(548.5004, 7880.12)(549.50385, 2822.9155)(550.50824, 662.1343)	FindByFormula				LMSP02020021	525.512	8.629
Cer(d18:0/15:0) null 4.9989977	Sphingolipids	Ceramides	1.77399e-08	1.4094e-07	1.67669e+06	20.6772	1.67669e+06	up	0.312721	0.340864	0.495686	0.453531	0.473368	0.453079	0.37604	0.403698	-20.2636	-20.2636	-20.2636	-20.2636	-20.2636	-20.2636	-20.2636	-20.2636	-20.2636	-20.2636	-20.2636	-20.2636		(526.5189, 223878.16)(527.5221, 83974.664)(528.5143, 18958.004)(529.51086, 3441.1921)(548.49976, 3393.864)(549.4999, 1108.4143)	FindByFormula				LMSP02020021	525.51	4.999
Cer(d18:0/15:0) null 4.9989977 :1	Sphingolipids	Ceramides	1.78068e-08	1.4094e-07	1.67248e+06	20.6736	1.67248e+06	up	0.321959	0.372261	0.513918	0.465801	0.477892	0.462694	0.401579	0.404957	-20.2459	-20.2459	-20.2459	-20.2459	-20.2459	-20.2459	-20.2459	-20.2459	-20.2459	-20.2459	-20.2459	-20.2459		(526.5189, 223878.16)(527.5221, 83974.664)(528.5143, 18958.004)(529.5116, 3576.4644)(548.49976, 3393.864)(549.4999, 1108.4143)	FindByFormula				LMSP02020021	525.51	4.999
Cer(d18:0/15:0) null 8.627999	Sphingolipids	Ceramides	4.9973e-07	2.43028e-06	2.53463e+06	21.2733	2.53463e+06	up	0.31164	0.369392	0.375633	0.432545	0.368717	0.491291	0.299484	0.411964	-22.1661	-22.1661	-22.1661	-6.86243	-22.1661	-22.1661	-22.1661	-22.1661	-22.1661	-22.1661	-22.1661	-22.1661		(1074.1067, 885.72)(1075.0159, 1102.6934)(526.5194, 602616.44)(527.5226, 223763.7)(528.5253, 43248.754)(529.5281, 6166.6753)(530.528, 844.80945)(548.50006, 7557.5537)(549.50385, 2822.9155)(550.50824, 662.1343)	FindByFormula				LMSP02020021	525.511	8.628
Cer(d18:0/15:0) null 8.627999 :1	Sphingolipids	Ceramides	4.75286e-07	2.32878e-06	2.56948e+06	21.293	2.56948e+06	up	0.310448	0.368359	0.374821	0.431755	0.362482	0.498943	0.300221	0.412857	-22.1669	-22.1669	-22.1669	-7.09098	-22.1669	-22.1669	-22.1669	-22.1669	-22.1669	-22.1669	-22.1669	-22.1669		(1074.1067, 885.72)(1075.0159, 1102.6934)(526.5194, 602616.44)(527.5226, 223763.7)(528.5253, 43248.754)(529.5281, 6166.6753)(530.5236, 237.6)(548.50006, 7557.5537)(549.50385, 2822.9155)(550.50824, 662.1343)	FindByFormula				LMSP02020021	525.512	8.628
Cer(d18:0/15:0) null 8.627999 :2	Sphingolipids	Ceramides	4.79449e-07	2.34331e-06	2.56352e+06	21.2897	2.56352e+06	up	0.310421	0.368332	0.37479	0.431053	0.367678	0.497839	0.302336	0.41283	-22.1669	-22.1669	-22.1669	-7.04246	-22.1669	-22.1669	-22.1669	-22.1669	-22.1669	-22.1669	-22.1669	-22.1669		(526.5194, 602616.44)(527.5226, 223763.7)(528.5253, 43248.754)(529.5281, 6166.6753)(530.5275, 1177.8315)(548.50006, 7557.5537)(549.50385, 2822.9155)(550.50824, 662.1343)	FindByFormula				LMSP02020021	525.512	8.628
Cer(d18:0/15:0) null 8.627999 :3	Sphingolipids	Ceramides	4.99157e-07	2.43028e-06	2529716	21.2705	2529716	up	0.305191	0.363102	0.369564	0.426264	0.362448	0.493429	0.263779	0.405907	-22.1721	-22.1721	-22.1721	-6.8685	-22.1721	-22.1721	-22.1721	-22.1721	-22.1721	-22.1721	-22.1721	-22.1721		(526.5194, 602616.44)(527.5226, 223763.7)(528.5253, 43248.754)(548.50006, 7557.5537)(549.50385, 2822.9155)(550.50824, 662.1343)	FindByFormula				LMSP02020021	525.511	8.628
Cer(d18:0/16:0)	Sphingolipids	Ceramides	1.72867e-09	1.63632e-08	37045076	25.1428	37045076	up	0.969868	0.918777	1.3944	0.529894	0.867838	0.734692	1.41228	0.832678	-24.1852	-24.1852	-24.1852	-24.1852	-24.1852	-24.1852	-24.1852	-24.1852	-24.1852	-24.1852	-24.1852	-24.1852		(1102.0444, 2706.6138)(1103.0479, 2002.8363)(540.5356, 1065064.8)(541.5385, 406965.1)(542.5408, 79627.23)(543.5433, 11055.0205)(544.5438, 1297.5868)(562.51605, 37934.516)(563.5192, 14558.454)(564.51117, 4192.34)(565.5063, 1192.061)	FindByFormula				LMSP02020001	539.528	5.806
Cer(d18:0/16:0) null 5.806	Sphingolipids	Ceramides	1.73258e-09	1.63632e-08	37005228	25.1412	37005228	up	0.969868	0.918777	1.39316	0.529894	0.867838	0.734692	1.41228	0.821485	-24.1852	-24.1852	-24.1852	-24.1852	-24.1852	-24.1852	-24.1852	-24.1852	-24.1852	-24.1852	-24.1852	-24.1852		(1102.0444, 2706.6138)(1103.0479, 2002.8363)(1104.0507, 832.4881)(540.5356, 1065064.8)(541.5385, 406965.1)(542.5408, 79627.23)(543.5433, 11055.0205)(562.51605, 37934.516)(563.5192, 14558.454)(564.51117, 4192.34)	FindByFormula				LMSP02020001	539.529	5.806
Cer(d18:0/16:0) null 5.806 :1	Sphingolipids	Ceramides	1.72996e-09	1.63632e-08	37011492	25.1415	37011492	up	0.970436	0.918777	1.3944	0.529942	0.867838	0.734692	1.41238	0.821485	-24.1852	-24.1852	-24.1852	-24.1852	-24.1852	-24.1852	-24.1852	-24.1852	-24.1852	-24.1852	-24.1852	-24.1852		(1102.0444, 2706.6138)(1103.0479, 2002.8363)(1104.0507, 832.4881)(540.5356, 1065064.8)(541.5385, 406965.1)(542.5408, 79627.23)(543.5433, 11055.0205)(544.5438, 1297.5868)(562.51605, 37934.516)(563.5192, 14558.454)(564.51117, 4192.34)	FindByFormula				LMSP02020001	539.528	5.806
Cer(d18:0/16:0) null 5.806 :2	Sphingolipids	Ceramides	1.72833e-09	1.63632e-08	37058544	25.1433	37058544	up	0.969868	0.917095	1.39316	0.529894	0.867798	0.734692	1.41942	0.832678	-24.1852	-24.1852	-24.1852	-24.1852	-24.1852	-24.1852	-24.1852	-24.1852	-24.1852	-24.1852	-24.1852	-24.1852		(1102.0444, 2706.6138)(1103.0479, 2002.8363)(540.5356, 1065064.8)(541.5385, 406965.1)(542.5408, 79627.23)(543.5433, 11055.0205)(544.54205, 1081.33)(562.51605, 37934.516)(563.5192, 14558.454)(564.51117, 4192.34)(565.5051, 1515.26)	FindByFormula				LMSP02020001	539.528	5.806
Cer(d18:0/16:0) null 5.806 :3	Sphingolipids	Ceramides	1.726e-09	1.63632e-08	37024900	25.142	37024900	up	0.969826	0.915993	1.3937	0.530268	0.867475	0.734407	1.4186	0.832544	-24.1841	-24.1841	-24.1841	-24.1841	-24.1841	-24.1841	-24.1841	-24.1841	-24.1841	-24.1841	-24.1841	-24.1841		(1102.0444, 2706.6138)(540.5356, 1065064.8)(541.5385, 406965.1)(542.5408, 79627.23)(543.54333, 10661.201)(562.51605, 37934.516)(563.5192, 14558.454)(564.51117, 4192.34)	FindByFormula				LMSP02020001	539.528	5.806
Cer(d18:0/16:0) null 5.806 :4	Sphingolipids	Ceramides	1.72774e-09	1.63632e-08	37005668	25.1412	37005668	up	0.96693	0.915978	1.40046	0.530312	0.867285	0.734398	1.41055	0.844809	-24.1824	-24.1824	-24.1824	-24.1824	-24.1824	-24.1824	-24.1824	-24.1824	-24.1824	-24.1824	-24.1824	-24.1824		(540.5356, 1065064.8)(541.5385, 406965.1)(542.5408, 79627.23)(543.54333, 10769.089)(562.51605, 37934.516)(563.5192, 14558.454)(564.51117, 4192.34)	FindByFormula				LMSP02020001	539.527	5.806
Cer(d18:0/16:0) null 5.806 :5	Sphingolipids	Ceramides	1.72619e-09	1.63632e-08	37076284	25.144	37076284	up	0.969847	0.918415	1.40123	0.530304	0.867958	0.73456	1.41135	0.845144	-24.1841	-24.1841	-24.1841	-24.1841	-24.1841	-24.1841	-24.1841	-24.1841	-24.1841	-24.1841	-24.1841	-24.1841		(1102.0444, 2706.6138)(540.5356, 1065064.8)(541.5385, 406965.1)(542.5408, 79627.23)(543.5433, 11055.0205)(562.51605, 37934.516)(563.5192, 14558.454)(564.51117, 4192.34)	FindByFormula				LMSP02020001	539.528	5.806
Cer(d18:0/16:0) null 5.806 :6	Sphingolipids	Ceramides	1.72344e-09	1.63632e-08	37049580	25.143	37049580	up	0.969721	0.926395	1.40046	0.530369	0.867718	0.734314	1.41019	0.845242	-24.1824	-24.1824	-24.1824	-24.1824	-24.1824	-24.1824	-24.1824	-24.1824	-24.1824	-24.1824	-24.1824	-24.1824		(540.5356, 1065064.8)(541.5385, 406965.1)(542.5408, 79627.23)(543.54333, 10769.089)(562.51605, 37934.516)(563.5192, 14558.454)(564.51117, 4192.34)	FindByFormula				LMSP02020001	539.529	5.806
Cer(d18:0/16:0) null 5.806 :7	Sphingolipids	Ceramides	1.72559e-09	1.63632e-08	37070256	25.1438	37070256	up	0.967302	0.926395	1.40052	0.530369	0.867783	0.742323	1.41074	0.845404	-24.1824	-24.1824	-24.1824	-24.1824	-24.1824	-24.1824	-24.1824	-24.1824	-24.1824	-24.1824	-24.1824	-24.1824		(540.5356, 1065064.8)(541.5385, 406965.1)(542.5408, 79627.23)(543.54333, 10769.089)(562.51605, 37934.516)(563.5192, 14558.454)(564.51117, 4192.34)	FindByFormula				LMSP02020001	539.528	5.806
Cer(d18:0/17:0)	Sphingolipids	Ceramides	7.02746e-16	1.69613e-14	5.98182e+06	22.5122	5.98182e+06	up	0.243816	0.298815	0.314373	0.393541	0.386627	0.443451	0.257677	0.316524	-22.1803	-22.1803	-22.1803	-22.1803	-22.1803	-22.1803	-22.1803	-22.1803	-22.1803	-22.1803	-22.1803	-22.1803		(1130.2737, 932.105)(1131.0814, 1360.151)(554.5514, 781573.1)(555.5544, 308766.78)(556.5571, 61495.168)(557.5596, 8678.431)(558.55975, 1075.1887)(576.5321, 11736.189)(577.5354, 3890.3806)(578.5362, 954.885)	FindByFormula				LMSP02020022	553.543	10.703
Cer(d18:0/17:0) null 10.703002	Sphingolipids	Ceramides	7.02161e-16	1.69613e-14	5983420	22.5125	5983420	up	0.229815	0.284822	0.30092	0.382242	0.377344	0.428953	0.243866	0.302296	-22.1938	-22.1938	-22.1938	-22.1938	-22.1938	-22.1938	-22.1938	-22.1938	-22.1938	-22.1938	-22.1938	-22.1938		(1130.2737, 932.105)(1131.0814, 1360.151)(554.5514, 781573.1)(555.5544, 308766.78)(556.5571, 61495.168)(557.5596, 8678.431)(558.55975, 1075.1887)(576.5321, 11736.189)(577.5354, 3890.3806)(578.5362, 954.885)	FindByFormula				LMSP02020022	553.543	10.703
Cer(d18:0/17:0) null 10.708994	Sphingolipids	Ceramides	1.34828e-09	1.34979e-08	5.98554e+06	22.513	5.98554e+06	up	0.375147	0.429399	0.445049	0.526859	0.524654	0.57229	0.38817	0.44721	-22.0495	-22.0495	-22.0495	-22.0495	-22.0495	-22.0495	-22.0495	-22.0495	-22.0495	-22.0495	-22.0495	-22.0495		(1130.2428, 802.4939)(1131.0867, 1174.5311)(554.55133, 686381.56)(555.55426, 271108.16)(556.5571, 54078.824)(557.5595, 7639.4727)(558.5598, 1065.6661)(576.5321, 10211.386)(577.53546, 3100.1633)(578.5358, 797.24963)	FindByFormula				LMSP02020022	553.543	10.709
Cer(d18:0/17:0) null 10.708994 :1	Sphingolipids	Ceramides	1.34769e-09	1.34979e-08	5.98295e+06	22.5124	5.98295e+06	up	0.372387	0.426769	0.443317	0.525385	0.519917	0.571005	0.386467	0.444706	-22.0512	-22.0512	-22.0512	-22.0512	-22.0512	-22.0512	-22.0512	-22.0512	-22.0512	-22.0512	-22.0512	-22.0512		(1130.2428, 802.4939)(1131.0867, 1174.5311)(554.55133, 686381.56)(555.55426, 271108.16)(556.5571, 54078.824)(557.5595, 7639.4727)(558.55963, 980.0189)(576.5321, 10211.386)(577.53546, 3100.1633)(578.5358, 797.24963)	FindByFormula				LMSP02020022	553.544	10.709
Cer(d18:0/17:0) null 10.709998	Sphingolipids	Ceramides	4.91611e-08	3.64053e-07	5903048	22.493	5903048	up	0.42878	0.483528	0.497725	0.579718	0.577789	0.620884	0.439896	0.499729	-21.977	-21.977	-21.977	-21.977	-21.977	-21.977	-21.977	-21.977	-21.977	-21.977	-21.977	-21.977		(554.5513, 609772.56)(555.55426, 240680.56)(556.55707, 48120.273)(576.5321, 9080.305)	FindByFormula				LMSP02020022	553.544	10.71
Cer(d18:0/18:0)	Sphingolipids	Ceramides	1.22663e-09	1.27618e-08	27690486	24.7229	27690486	up	1.1208	1.02351	1.57198	0.702688	0.851652	0.848099	1.3883	1.04493	-23.6539	-23.6539	-23.6539	-23.6539	-23.6539	-23.6539	-23.6539	-23.6539	-23.6539	-23.6539	-23.6539	-23.6539		(1158.1072, 1034.6187)(1159.111, 868.2123)(568.56683, 628514.06)(569.5698, 253089.55)(570.5713, 53847.246)(571.57184, 8423.967)(572.57, 1158.0752)(590.5473, 22799.098)(591.5507, 9202.919)(592.53, 12430.524)	FindByFormula				LMSP02020008	567.559	7.814
Cer(d18:0/18:0) null 7.803998	Sphingolipids	Ceramides	5.42678e-06	2.21028e-05	27685288	24.7226	27685288	up	24.7747	24.6759	25.2259	24.356	24.5055	24.502	25.0423	24.6986	0	0	0	0	0	0	0	0	0	0	0	0		(1158.1077, 1127.2979)(1159.111, 959.2437)(568.56683, 674583.2)(569.5698, 271410.16)(570.5711, 57777.27)(571.5714, 9083.648)(590.54724, 24564.762)(591.5506, 9888.791)(592.52985, 13604.133)	FindByFormula				LMSP02020008	567.559	7.804
Cer(d18:0/18:0) null 7.8139977	Sphingolipids	Ceramides	1.2269e-09	1.27618e-08	27642424	24.7204	27642424	up	1.11963	1.02239	1.5704	0.70236	0.85141	0.847952	1.38725	1.04411	-23.6522	-23.6522	-23.6522	-23.6522	-23.6522	-23.6522	-23.6522	-23.6522	-23.6522	-23.6522	-23.6522	-23.6522		(568.56683, 628514.06)(569.5698, 253089.55)(570.5713, 53847.246)(571.57184, 8423.967)(590.5473, 22799.098)(591.5507, 9202.919)(592.53, 12430.524)	FindByFormula				LMSP02020008	567.559	7.814
Cer(d18:0/18:0) null 7.8139977 :1	Sphingolipids	Ceramides	1.21718e-09	1.27618e-08	27642680	24.7204	27642680	up	1.11963	1.02239	1.57041	0.702364	0.85141	0.847952	1.38717	1.04428	-23.6522	-23.6522	-23.6522	-23.6522	-23.6522	-23.6522	-23.6522	-23.6522	-23.6522	-23.6522	-23.6522	-23.6522		(568.56683, 628514.06)(569.5698, 253089.55)(570.5713, 53847.246)(571.57184, 8423.967)(590.5473, 22799.098)(591.5507, 9202.919)(592.53, 12430.524)(593.531, 6315.32)	FindByFormula				LMSP02020008	567.559	7.814
Cer(d18:0/18:0) null 7.8139977 :2	Sphingolipids	Ceramides	1.23397e-09	1.27641e-08	28077596	24.7429	28077596	up	1.13541	1.04826	1.5864	0.754835	0.856669	0.868847	1.40355	1.08119	-23.651	-23.651	-23.651	-23.651	-23.651	-23.651	-23.651	-23.651	-23.651	-23.651	-23.651	-23.651		(568.56683, 624526.75)(569.5698, 251516.75)(570.5713, 53534.613)(571.5717, 8394.031)(590.5473, 22644.547)(591.5507, 9141.975)(592.52997, 12640.821)(593.5309, 4795.4795)	FindByFormula				LMSP02020008	567.559	7.814
Cer(d18:0/18:0) null 7.8139977 :3	Sphingolipids	Ceramides	1.22722e-09	1.27618e-08	28054702	24.7417	28054702	up	1.13437	1.04794	1.58503	0.744101	0.848303	0.867676	1.40254	1.08058	-23.6529	-23.6529	-23.6529	-23.6529	-23.6529	-23.6529	-23.6529	-23.6529	-23.6529	-23.6529	-23.6529	-23.6529		(568.56683, 624526.75)(569.5698, 251516.75)(570.5713, 53534.613)(571.5717, 8394.031)(590.5473, 22644.547)(591.5507, 9141.975)(592.52997, 12640.821)(593.5309, 4864.563)	FindByFormula				LMSP02020008	567.559	7.814
Cer(d18:0/18:0) null 7.821002	Sphingolipids	Ceramides	1.8605e-10	2.39294e-09	27654304	24.721	27654304	up	1.67885	1.58067	2.1286	1.26147	1.41063	1.40717	1.94637	1.61046	-23.093	-23.093	-23.093	-23.093	-23.093	-23.093	-23.093	-23.093	-23.093	-23.093	-23.093	-23.093		(568.5669, 567306.4)(569.56976, 228610.6)(570.57117, 48646.887)(571.57166, 7649.279)(590.54724, 20484.303)(591.55066, 8334.614)(592.5298, 12357.143)	FindByFormula				LMSP02020008	567.559	7.821
Cer(d18:0/20:0)	Sphingolipids	Ceramides	9.73197e-10	1.05242e-08	17073520	24.0253	17073520	up	1.13896	0.899702	1.46517	0.679354	0.725712	0.76111	1.29734	1.00475	-23.0287	-23.0287	-23.0287	-23.0287	-23.0287	-23.0287	-23.0287	-23.0287	-23.0287	-23.0287	-23.0287	-23.0287		(596.5986, 468508.97)(597.6015, 197742.8)(598.604, 42702.598)(599.6063, 6590.9653)(618.57916, 15147.578)(619.58276, 6287.759)(620.58514, 1569.0171)	FindByFormula				LMSP02020009	595.592	10.04
Cer(d18:0/20:0) null 10.040001	Sphingolipids	Ceramides	9.72862e-10	1.05242e-08	17128594	24.0299	17128594	up	1.13927	0.928118	1.46509	0.652918	0.740995	0.755136	1.29726	1.02985	-23.0288	-23.0288	-23.0288	-23.0288	-23.0288	-23.0288	-23.0288	-23.0288	-23.0288	-23.0288	-23.0288	-23.0288		(596.5986, 468508.97)(597.6015, 197742.8)(598.604, 42702.598)(599.6063, 6590.9653)(618.57916, 15147.578)(619.58276, 6287.759)(620.58514, 1569.0171)	FindByFormula				LMSP02020009	595.592	10.04
Cer(d18:0/20:0) null 10.040001 :1	Sphingolipids	Ceramides	9.73079e-10	1.05242e-08	17117184	24.0289	17117184	up	1.13899	0.928225	1.4652	0.67938	0.726578	0.755243	1.27822	1.02995	-23.0287	-23.0287	-23.0287	-23.0287	-23.0287	-23.0287	-23.0287	-23.0287	-23.0287	-23.0287	-23.0287	-23.0287		(596.5986, 468508.97)(597.6015, 197742.8)(598.604, 42702.598)(599.6063, 6590.9653)(618.57916, 15147.578)(619.58276, 6287.759)(620.58514, 1569.0171)	FindByFormula				LMSP02020009	595.592	10.04
Cer(d18:0/20:0) null 10.040001 :2	Sphingolipids	Ceramides	9.82694e-10	1.05242e-08	16971324	24.0166	16971324	up	1.12195	0.906437	1.44451	0.660257	0.727127	0.735035	1.29747	1.01108	-23.0286	-23.0286	-23.0286	-23.0286	-23.0286	-23.0286	-23.0286	-23.0286	-23.0286	-23.0286	-23.0286	-23.0286		(596.5986, 468508.97)(597.6015, 197742.8)(598.604, 42702.598)(599.6063, 6590.9653)(618.57916, 15147.578)(619.58276, 6287.759)(620.58514, 1569.0171)	FindByFormula				LMSP02020009	595.591	10.04
Cer(d18:0/20:0) null 10.040001 :3	Sphingolipids	Ceramides	9.85131e-10	1.05242e-08	16964102	24.016	16964102	up	1.12174	0.905741	1.44194	0.659674	0.725632	0.734493	1.29726	1.01078	-23.0288	-23.0288	-23.0288	-23.0288	-23.0288	-23.0288	-23.0288	-23.0288	-23.0288	-23.0288	-23.0288	-23.0288		(596.5986, 468508.97)(597.6015, 197742.8)(598.604, 42702.598)(599.6063, 6590.9653)(618.57916, 15147.578)(619.58276, 6287.759)(620.58514, 1569.0171)	FindByFormula				LMSP02020009	595.591	10.04
Cer(d18:0/20:0) null 10.040001 :4	Sphingolipids	Ceramides	9.77037e-10	1.05242e-08	17073790	24.0253	17073790	up	1.13899	0.928225	1.4652	0.647993	0.725239	0.755243	1.28166	1.02995	-23.0287	-23.0287	-23.0287	-23.0287	-23.0287	-23.0287	-23.0287	-23.0287	-23.0287	-23.0287	-23.0287	-23.0287		(596.5986, 468508.97)(597.6015, 197742.8)(598.604, 42702.598)(599.6063, 6590.9653)(618.57916, 15147.578)(619.58276, 6287.759)(620.5851, 1575.4869)	FindByFormula				LMSP02020009	595.591	10.04
Cer(d18:0/20:0) null 10.040001 :5	Sphingolipids	Ceramides	9.76894e-10	1.05242e-08	17103544	24.0278	17103544	up	1.13909	0.928329	1.4653	0.65572	0.741207	0.761446	1.29747	1.00488	-23.0286	-23.0286	-23.0286	-23.0286	-23.0286	-23.0286	-23.0286	-23.0286	-23.0286	-23.0286	-23.0286	-23.0286		(596.5986, 468508.97)(597.6015, 197742.8)(598.604, 42702.598)(599.6063, 6590.9653)(618.57916, 15147.578)(619.58276, 6287.759)(620.587, 1439.62)	FindByFormula				LMSP02020009	595.591	10.04
Cer(d18:0/20:0) null 10.040001 :6	Sphingolipids	Ceramides	9.80868e-10	1.05242e-08	17024674	24.0211	17024674	up	1.13909	0.903029	1.4653	0.660257	0.727203	0.761446	1.27913	1.00464	-23.0286	-23.0286	-23.0286	-23.0286	-23.0286	-23.0286	-23.0286	-23.0286	-23.0286	-23.0286	-23.0286	-23.0286		(596.5986, 468508.97)(597.6015, 197742.8)(598.604, 42702.598)(599.6063, 6590.9653)(618.57916, 15147.578)(619.58276, 6287.759)(620.58514, 1569.0171)	FindByFormula				LMSP02020009	595.59	10.04
Cer(d18:0/22:0)	Sphingolipids	Ceramides	3.88999e-11	5.31814e-10	4.08985e+06	21.9636	4.08985e+06	up	1.48569	1.00435	1.80304	0.753788	0.964808	1.02499	1.55753	1.30746	-20.7259	-20.7259	-20.7259	-20.7259	-20.7259	-20.7259	-20.7259	-20.7259	-20.7259	-20.7259	-20.7259	-20.7259		(624.6294, 116360.96)(625.63245, 51797.41)(626.63513, 12027.328)(627.6358, 2050.6938)(646.7722, 2117.948)(648.44025, 792.0426)(648.77484, 830.9099)(649.5351, 799.04663)	FindByFormula				LMSP02020010	623.622	11.643
Cer(d18:0/22:0) + 11.571006	Sphingolipids	Ceramides	4.00286e-05	0.000146	2031.05	10.988	2031.05	up	1.62332	1.13336	1.89052	0.966703	1.09045	1.16389	1.68653	1.46507	-3.21468	-4.86821	-20.6327	-20.6327	-20.6327	-3.78655	-3.75632	-3.73145	-3.90543	-4.1805	-5.35258	-20.6327		(624.6291, 96828.086)(625.63226, 44970.53)(626.6314, 10845.195)(646.6095, 3288.4124)	FindByFormula		+		LMSP02020010	623.621	11.571
Cer(d18:0/22:0) null 11.649996	Sphingolipids	Ceramides	9.30612e-10	1.0456e-08	4091675	21.9643	4091675	up	1.59182	1.11936	1.86123	0.882868	1.0742	1.13317	1.69001	1.40515	-20.6195	-20.6195	-20.6195	-20.6195	-20.6195	-20.6195	-20.6195	-20.6195	-20.6195	-20.6195	-20.6195	-20.6195		(624.62946, 117806.47)(625.63245, 52399.246)(626.6352, 12136.19)(627.6359, 2055.041)(646.7402, 1978.3074)(648.275, 828.72205)(648.6148, 753.1982)(649.5318, 1066.5)	FindByFormula				LMSP02020010	623.622	11.65
Cer(d18:0/22:0) null 11.649996 :1	Sphingolipids	Ceramides	8.70821e-10	9.84078e-09	4231370	22.0127	4231370	up	1.59761	1.11342	1.87398	0.872065	1.07923	1.15287	1.6653	1.4055	-20.6677	-20.6677	-20.6677	-20.6677	-20.6677	-20.6677	-20.6677	-20.6677	-20.6677	-20.6677	-20.6677	-20.6677		(624.62946, 121419.72)(625.6325, 54040.5)(626.63525, 12518.207)(627.63605, 2117.0864)(646.61053, 4032.7805)(647.6122, 1856.2672)	FindByFormula				LMSP02020010	623.622	11.65
Cer(d18:0/22:0) null 11.649996 :2	Sphingolipids	Ceramides	8.05762e-10	9.19361e-09	4240689	22.0159	4240689	up	2.01508	1.53071	2.29274	1.31964	1.49187	1.56934	2.08277	1.82297	-20.2502	-20.2502	-20.2502	-20.2502	-20.2502	-20.2502	-20.2502	-20.2502	-20.2502	-20.2502	-20.2502	-20.2502		(624.62946, 121858.07)(625.6325, 54249.38)(626.6352, 12570.04)(627.63605, 2125.9778)(646.61053, 4047.5178)(647.6122, 1863.0808)	FindByFormula				LMSP02020010	623.622	11.65
Cer(d18:1/17:0)	Sphingolipids	Ceramides	9.7491e-08	6.31109e-07	322220	18.2977	322220	up	0.228413	0.381884	0.282091	0.506819	0.434002	0.391912	0.0835075	0.293226	-17.9725	-17.9725	-17.9725	-17.9725	-17.9725	-17.9725	-17.9725	-17.9725	-17.9725	-17.9725	-17.9725	-17.9725		(552.5347, 37565.28)(553.53784, 15456.086)(554.545, 3582.3772)(555.54913, 630.5262)(574.51373, 242.87619)	FindByFormula				LMSP02010020	551.528	8.90301
Cer(d18:1/17:0) null 5.1860013	Sphingolipids	Ceramides	1.17243e-07	7.37013e-07	152010	17.2138	152010	up	0.372419	0.346603	0.351885	0.230545	0.279762	0.436756	0.548544	0.42495	-16.8399	-16.8399	-16.8399	-16.8399	-16.8399	-16.8399	-16.8399	-16.8399	-16.8399	-16.8399	-16.8399	-16.8399		(552.53394, 21710.588)(553.537, 9249.048)(554.5443, 2337.1777)(574.5144, 703.8828)	FindByFormula				LMSP02010020	551.527	5.186
Cer(d18:1/17:0) null 8.8829975	Sphingolipids	Ceramides	2.51857e-16	6.47869e-15	321256	18.2934	321256	up	0.159807	0.304808	0.231241	0.436169	0.318838	0.32465	0	0.222004	-18.0437	-18.0437	-18.0437	-18.0437	-18.0437	-18.0437	-18.0437	-18.0437	-18.0437	-18.0437	-18.0437	-18.0437		(552.53485, 80757.01)(553.53796, 33597.47)(554.5439, 7272.0615)(555.5477, 1234.019)(574.51337, 925.05304)	FindByFormula				LMSP02010020	551.528	8.883
Cer(d18:1/17:0) null 8.903005	Sphingolipids	Ceramides	9.70507e-08	6.31109e-07	322063	18.297	322063	up	0.228413	0.383656	0.303164	0.510077	0.434002	0.394337	0.0493412	0.293226	-17.9725	-17.9725	-17.9725	-17.9725	-17.9725	-17.9725	-17.9725	-17.9725	-17.9725	-17.9725	-17.9725	-17.9725		(552.5347, 37484.133)(553.53784, 15431.153)(554.54504, 3579.2285)(555.54913, 630.86)(574.5136, 245.13809)	FindByFormula				LMSP02010020	551.528	8.90301
Cer(d18:1/19:0)	Sphingolipids	Ceramides	8.45429e-09	7.15504e-08	-556053	-19.0849	556053	down	0	0	0	0	0	0	0	0	20.6861	20.8872	20.5203	0	21.1129	20.6887	20.7814	20.8143	20.8323	20.6635	20.8799	21.1518		(580.5666, 86799.32)(581.5696, 34239.234)(582.57306, 7710.6553)(602.54767, 1616.0016)	FindByFormula		+		LMSP02010032	579.559	10.685
Cer(d18:1/19:0) + 10.683005	Sphingolipids	Ceramides	3.25858e-07	1.60467e-06	-553029	-19.077	553029	down	0	0	0	0	0	0	0	0	20.6723	20.8733	20.5332	0	21.1042	20.6881	20.7689	20.8217	20.8299	20.6587	20.8401	21.1335		(580.56683, 76855.875)(581.56995, 30303.875)(582.57336, 6866.578)	FindByFormula		+		LMSP02010032	579.56	10.683
Cer(d18:1/19:0) + 10.6849985	Sphingolipids	Ceramides	7.09427e-08	4.86642e-07	-555983	-19.0847	555983	down	0	0	0	0	0	0	0	0	20.6861	20.8869	20.519	0	21.1129	20.6882	20.7814	20.8143	20.8323	20.6635	20.8799	21.1518		(580.56665, 84029.69)(581.56964, 33088.36)(582.5731, 7470.604)(602.5478, 1618.566)	FindByFormula		+		LMSP02010032	579.56	10.685
Cer(d18:1/20:0)	Sphingolipids	Ceramides	6.1551e-06	2.48108e-05	1.87628e+06	20.8394	1.87628e+06	up	20.9331	20.7689	21.4087	20.3315	20.659	20.5685	21.2833	20.7625	0	0	0	0	0	0	0	0	0	0	0	0	7344-02-07	(594.5813, 37143.926)(595.5846, 15345.053)(596.58765, 3539.0085)(616.56274, 1443.1982)	FindByFormula	HMDB04951			LMSP02010007	593.574	8.206
Cer(d18:1/20:0) null 8.208997	Sphingolipids	Ceramides	1.87416e-09	1.74475e-08	1.8783e+06	20.841	1.8783e+06	up	1.01576	0.863966	1.49132	0.414185	0.74164	0.65118	1.36592	0.845169	-19.9174	-19.9174	-19.9174	-19.9174	-19.9174	-19.9174	-19.9174	-19.9174	-19.9174	-19.9174	-19.9174	-19.9174	7344-02-07	(594.5813, 35140.953)(595.58466, 14555.063)(596.58765, 3370.535)(616.56287, 1379.3478)	FindByFormula	HMDB04951			LMSP02010007	593.574	8.209
Cer(d18:1/22:0)	Sphingolipids	Ceramides	1.81494e-09	1.69876e-08	2.07245e+06	20.9829	2.07245e+06	up	0.919109	0.829546	1.40407	0.347063	0.599621	0.58214	1.28189	0.748859	-20.1439	-20.1439	-20.1439	-20.1439	-20.1439	-20.1439	-20.1439	-20.1439	-20.1439	-20.1439	-20.1439	-20.1439		(622.6133, 47750.824)(623.6164, 21093.6)(624.6197, 4880.537)(625.62256, 846.4072)(644.5942, 1894.0419)(645.59827, 961.44385)	FindByFormula	HMDB04952			LMSP02010008	621.606	10.376
Cer(d18:1/22:0) null 10.290002	Sphingolipids	Ceramides	8.63021e-07	4.09516e-06	50.5285	5.65902	50.5285	up	21.079	0	21.5439	20.4909	0	0	21.4254	0	0	0	0	0	0	19.8927	19.7477	0	0	0	19.2602	0		(622.6133, 48318.797)(623.61646, 21734.545)(624.61945, 4907.0835)(625.6229, 925.0341)(644.594, 1870.9805)(645.5981, 846.6332)	FindByFormula	HMDB04952			LMSP02010008	621.606	10.29
Cer(d18:1/22:0) null 10.376005	Sphingolipids	Ceramides	1.81606e-09	1.69876e-08	2.07364e+06	20.9837	2.07364e+06	up	0.92461	0.829256	1.40224	0.346773	0.599331	0.582661	1.28302	0.748678	-20.1442	-20.1442	-20.1442	-20.1442	-20.1442	-20.1442	-20.1442	-20.1442	-20.1442	-20.1442	-20.1442	-20.1442		(622.6133, 47750.824)(623.6164, 21093.6)(624.6197, 4880.537)(644.5942, 1894.0419)(645.59827, 961.44385)	FindByFormula	HMDB04952			LMSP02010008	621.606	10.376
C16 Sphinganine	Sphingolipids	Sphingoid bases	5.15358e-06	2.10339e-05	-234670	-17.8403	234670	down	0	0	0	0	0	0	0	0	24.8323	24.2622	0	25.305	0	24.9395	24.879	20.6027	24.5139	24.4018	0	20.3469		(274.2723, 1166674.9)(275.27377, 222919.27)(276.2775, 25570.193)(296.2922, 716.56)	FindByFormula		+	C13915	LMSP01040001	273.267	1.53926
Phytosphingosine	Sphingolipids	Sphingoid bases	9.77236e-07	4.53799e-06	-447388	-18.7712	447388	down	0	0	0	0	0	0	0	22.3695	22.947	22.7139	23.5827	24.7358	0	24.5096	22.9918	23.8899	22.1964	23.9236	23.8044	23.513	554-62-1	(318.29306, 941600.2)(319.29617, 194366.81)(320.29846, 24568.6)(340.27762, 32094.77)(341.28094, 6759.073)	FindByFormula	HMDB04610	+	C12144	LMSP01030001	317.293	1.448
Sphinganine	Sphingolipids	Sphingoid bases	6.67596e-06	2.67998e-05	2.46279	1.30029	2.46279	up	0.211205	0.183943	0.349943	0	-0.08288	0.0223084	0.227362	0.0435734	-0.373554	-2.97172	-0.806994	-0.204216	-0.257019	0.0399723	-0.318729	-1.24241	-2.64662	-1.80754	-3.13112	-0.450403	764-22-7	(302.35666, 575579.56)(303.3656, 118136.03)(304.30988, 16510.328)(305.3103, 2096.6204)(324.28604, 948.09393)	FindByFormula	HMDB00269	+	C00836	LMSP01020001	301.299	1.56141
6beta-Hydroxy-3-oxo-5beta-cholan-24-oic Acid	Sterol lipids	Bile acids and derivatives	1.2038e-33	6.92188e-32	-5.2728	-2.39857	5.2728	down	-2.28829	-2.41349	-2.31024	-2.00949	-2.16683	-2.48671	-2.34199	-2.27824	0.0321903	0.15427	-0.24876	0.280725	0.358412	-0.144314	0.330069	0.130899	0	-0.0612888	0.154593	0.353113		(803.5507, 79853.42)(804.55133, 36276.918)(805.55286, 10352.182)(806.55023, 3055.4502)(391.2844, 1055253.5)(392.28738, 281446.38)(413.26596, 475680.62)(414.26898, 124562.72)(415.27142, 20147.24)(416.27206, 2047.745)	FindByFormula		+		LMST04010159	390.279	2.837
6beta-Hydroxy-3-oxo-5beta-cholan-24-oic Acid + 2.835999	Sterol lipids	Bile acids and derivatives	3.24055e-33	1.81008e-31	-5.14749	-2.36387	5.14749	down	-2.28554	-2.44584	-2.32789	-2.01995	-2.24959	-2.39523	-2.36049	-2.17945	0	0.0788822	-0.303944	0.248224	0.350561	-0.215021	0.269199	0.117447	0.00753212	-0.0793457	0.143148	0.353769		(391.28445, 1068212.1)(413.26602, 481170.97)(414.26904, 126013.56)(415.27148, 20378.012)	FindByFormula		+		LMST04010159	390.275	2.836
6beta-Hydroxy-3-oxo-5beta-cholan-24-oic Acid + 2.8369985	Sterol lipids	Bile acids and derivatives	4.30627e-33	2.33854e-31	-5.18561	-2.37451	5.18561	down	-2.27913	-2.40602	-2.30607	-1.99716	-2.15637	-2.48141	-2.33851	-2.20239	0.0349197	0.0850124	-0.252977	0.285866	0.348888	-0.211592	0.307686	0.121117	0	-0.0185966	0.186457	0.356777		(803.5507, 79109.734)(804.5513, 35886.668)(391.2844, 1045636.7)(392.28732, 278763.66)(413.26596, 471589.2)(414.26892, 123517.805)(415.2714, 19982.244)	FindByFormula		+		LMST04010159	390.277	2.837
7beta-Hydroxy-12-oxo-5beta-cholan-24-oic Acid	Sterol lipids	Bile acids and derivatives	7.56812e-32	3.79376e-30	-4.41636	-2.14286	4.41636	down	-2.01291	-2.15959	-1.99999	-1.99529	-1.91168	-2.28714	-2.13377	-1.92216	0.0582085	0.06777	-0.240156	0.531601	0.286942	-0.176414	0.247402	0	0.00452423	-0.0552368	0.129711	0.226139		(413.26584, 474830.62)(414.2689, 124545.9)(415.27118, 20039.842)(416.27325, 2487.2715)	FindByFormula		+		LMST04010165	412.258	2.837
7beta-Hydroxy-12-oxo-5beta-cholan-24-oic Acid + 2.8369985	Sterol lipids	Bile acids and derivatives	8.84504e-31	4.11715e-29	-4.29133	-2.10142	4.29133	down	-2.01743	-2.16412	-2.00567	-1.71155	-1.9162	-2.29167	-2.13829	-1.90768	0.00428391	0.0619545	-0.24468	0.527077	0.282417	-0.182178	0.242516	0.0448284	0	-0.0948486	0.125187	0.221615		(413.26587, 467402.06)(414.26892, 122617.84)(415.2712, 19735.896)	FindByFormula		+		LMST04010165	412.258	2.837
7beta-Hydroxy-12-oxo-5beta-cholan-24-oic Acid + 2.8369985 :1	Sterol lipids	Bile acids and derivatives	5.9406e-31	2.90347e-29	-4.42594	-2.14598	4.42594	down	-2.01237	-2.15959	-2.00115	-1.70411	-2.06615	-2.28714	-2.38021	-1.90315	0.00925255	0.0664787	-0.240156	0.531601	0.275833	-0.177654	0.24704	0	0.00306129	-0.0903244	0.129711	0.226139		(413.26587, 472828.25)(414.26892, 124045.734)(415.2712, 19964.883)	FindByFormula		+		LMST04010165	412.26	2.837
7beta-Hydroxy-12-oxo-5beta-cholan-24-oic Acid + 2.8369985 :2	Sterol lipids	Bile acids and derivatives	6.54854e-31	3.12254e-29	-4.52458	-2.17778	4.52458	down	-2.01544	-2.17799	-2.20009	-1.70717	-2.06921	-2.28894	-2.38327	-1.92522	0.00574684	0.0635052	-0.243217	0.52854	0.283041	-0.201807	0.243978	0.0462914	0	-0.0933857	0.12665	0.223078		(413.26587, 472952.4)(414.2689, 124079.12)(415.27118, 19972.184)	FindByFormula		+		LMST04010165	412.263	2.837

## Sheet: Bvs12M_Neg
Compound	Lipid Class	Sub-class	p	p (Corr)	FC ([12M] vs [Baseline])	Log FC ([12M] vs [Baseline])	FC (abs) ([12M] vs [Baseline])	Regulation ([12M] vs [Baseline])	Neg_G12_12M: Log2(normalized)	Neg_G1_12M: Log2(normalized)	Neg_G2_12M: Log2(normalized)	Neg_G4_12M: Log2(normalized)	Neg_G6_12M: Log2(normalized)	Neg_G7_12M: Log2(normalized)	Neg_G8_12M: Log2(normalized)	Neg_G9_12M: Log2(normalized)	Neg_G10B: Log2(normalized)	Neg_G11B: Log2(normalized)	Neg_G12B: Log2(normalized)	Neg_G1B: Log2(normalized)	Neg_G2B: Log2(normalized)	Neg_G3B: Log2(normalized)	Neg_G4B: Log2(normalized)	Neg_G5B: Log2(normalized)	Neg_G6B: Log2(normalized)	Neg_G7B: Log2(normalized)	Neg_G8B: Log2(normalized)	Neg_G9B: Log2(normalized)	CAS Number	CompositeSpectrum	CompoundAlgo	HMP ID	Ionization mode	KEGG ID	LMP ID	Mass	Retention Time
2,4-dihydroxy-butanoic acid	Fatty acyls	Fatty acids and conjugates	0.000115945	0.000429221	-562.585	-9.13593	562.585	down	-16.7761	-16.7761	-1.2454	0	-16.7761	-0.105732	-0.618666	-16.7761	0.245226	0.259859	0.182735	0.38903	1.09267	0.63982	0.339907	0.902557	0.286757	0.701109	0.351267	0.62883		(165.04057, 4965.172)(119.03605, 2430.12)	FindByFormula	HMDB00360	-		LMFA01050385	120.042	2.557
32:5(14Z,17Z,20Z,23Z,26Z)	Fatty acyls	Fatty acids and conjugates	5.30835e-22	8.80158e-21	-35646.3	-15.1215	35646.3	down	-3.58181	-16.5081	-16.5081	-16.5081	-16.5081	-16.5081	-16.5081	-16.5081	-0.315657	0	0.0893669	1.10346	0.567959	-0.0990791	0.55125	0.42905	-0.108543	0.201397	0.060461	0.270115		(529.42566, 3605.797)(530.42914, 1393.5436)	FindByFormula		-		LMFA01030848	530.433	6.794
Ethyl 18-bromo-8E,17E19Z-tricosatrien-4,6-diynoate	Fatty acyls	Fatty acids and conjugates	2.76244e-08	1.95654e-07	2.27501	1.18587	2.27501	up	0.287336	0.427664	0.340462	0.338591	0.258026	0.127748	0.244856	0.324389	-1.27268	-1.35549	-0.882402	0.515493	-0.326691	-1.47626	-0.378185	-0.485416	-1.11455	-1.51948	-1.45784	-0.953344		(491.18744, 14467.27)(445.18298, 8588.406)(446.18692, 2172.744)	FindByFormula		-		LMFA01090108	446.184	1.439
DG(17:0/20:4(5Z,8Z,11Z,14Z)/0:0)[iso2]	Glycerolipids	Diradylglycerols	8.21298e-06	3.70448e-05	-5.60959	-2.4879	5.60959	down	0	0	0	0	0	0	0	0	0	0	0	0	0	0	15.1868	0	0	14.6679	0	0		(629.5156, 2560.8938)(630.51825, 1067.4725)	FindByFormula				LMGL02010085	630.523	8.487
DG(19:0/20:5(5Z,8Z,11Z,14Z,17Z)/0:0)[iso2]	Glycerolipids	Diradylglycerols	2.80573e-05	0.000113154	-53.7691	-5.74871	53.7691	down	-14.3639	-14.3639	-14.3639	1.32829	0.832973	1.60694	0.950617	0	1.61753	0.122912	0.115604	-0.0395393	1.53446	2.37376	1.68013	0.21628	2.91801	-0.279551	1.26516	-0.0994186		(655.52985, 1153.1823)(656.53357, 486.85117)	FindByFormula		-		LMGL02010166	656.537	8.276
DG(19:0/20:5(5Z,8Z,11Z,14Z,17Z)/0:0)[iso2] - 8.276	Glycerolipids	Diradylglycerols	5.51557e-07	3.46305e-06	-196.474	-7.6182	196.474	down	-14.3243	-14.3243	-14.3243	1.36783	-14.3243	1.64648	0.990156	0.0395393	1.65707	0.162452	0.155144	0	1.574	2.4133	1.35834	0.255819	2.95755	-0.240011	1.3047	-0.0598793		(655.52985, 1187.3188)(656.5334, 506.34247)	FindByFormula		-		LMGL02010166	656.538	8.276
DG(20:1(11Z)/20:5(5Z,8Z,11Z,14Z,17Z)/0:0)[iso2]	Glycerolipids	Diradylglycerols	1.26506e-05	5.4208e-05	2.15166	1.10545	2.15166	up	0.213577	0	0.438238	-0.217823	-0.374584	0.115423	0.411442	0.0638924	0.137505	-1.9208	-2.73596	0.121231	-0.270802	-0.409916	-0.374836	-0.676741	-1.40784	-0.859478	-1.71571	-2.17685		(667.53284, 17745.62)(668.53564, 7120.339)	FindByFormula		-		LMGL02010188	668.54	2.33
DG(20:1(11Z)/20:5(5Z,8Z,11Z,14Z,17Z)/0:0)[iso2] - 2.330001	Glycerolipids	Diradylglycerols	1.26506e-05	5.4208e-05	2.15166	1.10545	2.15166	up	0.213577	0	0.438238	-0.217823	-0.374584	0.115423	0.411442	0.0638924	0.137505	-1.9208	-2.73596	0.121231	-0.270802	-0.409916	-0.374836	-0.676741	-1.40784	-0.859478	-1.71571	-2.17685		(667.53284, 17745.62)(668.53564, 7120.339)	FindByFormula		-		LMGL02010188	668.54	2.33
DG(20:1(11Z)/20:5(5Z,8Z,11Z,14Z,17Z)/0:0)[iso2] - 2.330001 :1	Glycerolipids	Diradylglycerols	1.26506e-05	5.4208e-05	2.15166	1.10545	2.15166	up	0.213577	0	0.438238	-0.217823	-0.374584	0.115423	0.411442	0.0638924	0.137505	-1.9208	-2.73596	0.121231	-0.270802	-0.409916	-0.374836	-0.676741	-1.40784	-0.859478	-1.71571	-2.17685		(667.53284, 17745.62)(668.53564, 7120.339)	FindByFormula		-		LMGL02010188	668.54	2.33
DG(20:1(11Z)/20:5(5Z,8Z,11Z,14Z,17Z)/0:0)[iso2] - 2.330001 :2	Glycerolipids	Diradylglycerols	1.26506e-05	5.4208e-05	2.15166	1.10545	2.15166	up	0.213577	0	0.438238	-0.217823	-0.374584	0.115423	0.411442	0.0638924	0.137505	-1.9208	-2.73596	0.121231	-0.270802	-0.409916	-0.374836	-0.676741	-1.40784	-0.859478	-1.71571	-2.17685		(667.53284, 17745.62)(668.53564, 7120.339)	FindByFormula		-		LMGL02010188	668.54	2.33
DG(20:1(11Z)/20:5(5Z,8Z,11Z,14Z,17Z)/0:0)[iso2] - 2.330001 :3	Glycerolipids	Diradylglycerols	1.26506e-05	5.4208e-05	2.15166	1.10545	2.15166	up	0.213577	0	0.438238	-0.217823	-0.374584	0.115423	0.411442	0.0638924	0.137505	-1.9208	-2.73596	0.121231	-0.270802	-0.409916	-0.374836	-0.676741	-1.40784	-0.859478	-1.71571	-2.17685		(667.53284, 17745.62)(668.53564, 7120.339)	FindByFormula		-		LMGL02010188	668.54	2.33
DG(20:1(11Z)/20:5(5Z,8Z,11Z,14Z,17Z)/0:0)[iso2] - 2.330001 :4	Glycerolipids	Diradylglycerols	1.26506e-05	5.4208e-05	2.15166	1.10545	2.15166	up	0.213577	0	0.438238	-0.217823	-0.374584	0.115423	0.411442	0.0638924	0.137505	-1.9208	-2.73596	0.121231	-0.270802	-0.409916	-0.374836	-0.676741	-1.40784	-0.859478	-1.71571	-2.17685		(667.53284, 17745.62)(668.53564, 7120.339)	FindByFormula		-		LMGL02010188	668.54	2.33
PA(22:2(13Z,16Z)/0:0)	Glycerophospholipids	Glycerophosphates	6.36833e-05	0.000243103	-241.867	-7.91807	241.867	down	-4.01982	-3.86002	-19.3894	-3.67128	-3.91806	-3.68516	-19.3894	-4.01126	0.00732613	0.0740967	-0.0461578	0.843985	0.606672	-0.0591908	0.195206	0.395842	-0.0684414	0	0.0637894	0.0871811		(489.30063, 21604.95)(490.30392, 7514.223)(491.30704, 1567.2268)	FindByFormula		-		LMGP10050030	490.308	3.233
PA(22:2(13Z,16Z)/0:0) - 3.2300017	Glycerophospholipids	Glycerophosphates	2.15777e-05	8.89043e-05	-942.992	-9.8811	942.992	down	-4.01982	-3.86002	-19.3894	-3.67128	-3.91806	-19.3894	-19.3894	-4.01126	0.00732613	0.0740967	-0.0461578	0.843985	0.606672	-0.0591908	0.195206	0.395842	-0.0684414	0	0.0637894	0.0871811		(489.3006, 22763.295)(490.304, 7912.001)	FindByFormula		-		LMGP10050030	490.307	3.23
PA(22:2(13Z,16Z)/0:0) - 3.2300017 :1	Glycerophospholipids	Glycerophosphates	2.46608e-06	1.30863e-05	-3603.09	-11.815	3603.09	down	-4.01982	-3.86002	-19.3894	-3.67128	-19.3894	-19.3894	-19.3894	-4.01126	0.00732613	0.0740967	-0.0461578	0.843985	0.606672	-0.0591908	0.195206	0.395842	-0.0684414	0	0.0637894	0.0871811		(489.30066, 24082.79)(490.30405, 8368.996)	FindByFormula		-		LMGP10050030	490.308	3.23
PA(22:2(13Z,16Z)/0:0) - 3.2300017 :2	Glycerophospholipids	Glycerophosphates	2.46608e-06	1.30863e-05	-3603.09	-11.815	3603.09	down	-4.01982	-3.86002	-19.3894	-3.67128	-19.3894	-19.3894	-19.3894	-4.01126	0.00732613	0.0740967	-0.0461578	0.843985	0.606672	-0.0591908	0.195206	0.395842	-0.0684414	0	0.0637894	0.0871811		(489.30066, 24082.79)(490.30405, 8368.996)	FindByFormula		-		LMGP10050030	490.308	3.23
PA(22:2(13Z,16Z)/0:0) - 3.2330012	Glycerophospholipids	Glycerophosphates	6.36833e-05	0.000243103	-241.867	-7.91807	241.867	down	-4.01982	-3.86002	-19.3894	-3.67128	-3.91806	-3.68516	-19.3894	-4.01126	0.00732613	0.0740967	-0.0461578	0.843985	0.606672	-0.0591908	0.195206	0.395842	-0.0684414	0	0.0637894	0.0871811		(489.30063, 21604.95)(490.30392, 7514.223)	FindByFormula		-		LMGP10050030	490.308	3.233
PA(22:2(13Z,16Z)/0:0) - 3.2330012 :1	Glycerophospholipids	Glycerophosphates	6.36833e-05	0.000243103	-241.867	-7.91807	241.867	down	-4.01982	-3.86002	-19.3894	-3.67128	-3.91806	-3.68516	-19.3894	-4.01126	0.00732613	0.0740967	-0.0461578	0.843985	0.606672	-0.0591908	0.195206	0.395842	-0.0684414	0	0.0637894	0.0871811		(489.30063, 21604.95)(490.30392, 7514.223)	FindByFormula		-		LMGP10050030	490.308	3.233
PA(22:2(13Z,16Z)/0:0) - 3.2330012 :2	Glycerophospholipids	Glycerophosphates	6.56826e-05	0.000250178	-62.2741	-5.96056	62.2741	down	-4.01982	-3.86002	-3.72928	-3.67128	-3.91806	-3.68516	-19.3894	-4.01126	0.00732613	0.0740967	-0.0461578	0.843985	0.606672	-0.0591908	0.195206	0.395842	-0.0684414	0	0.0637894	0.0871811		(489.30063, 21625.863)(490.30383, 7515.597)	FindByFormula		-		LMGP10050030	490.308	3.233
PA(22:2(13Z,16Z)/0:0) - 3.2330012 :3	Glycerophospholipids	Glycerophosphates	1.9229e-05	7.98026e-05	-222.767	-7.79939	222.767	down	-3.90242	-3.84116	-3.69625	-3.71007	-18.9173	-3.65794	-18.9173	-4.13605	-0.0181446	0.124861	0.0133076	0.887091	0.667915	-0.0252361	0.241405	0.367611	-0.0140648	0	0.087162	0.0930538		(489.3006, 22944.002)(490.3039, 7958.7197)	FindByFormula		-		LMGP10050030	490.308	3.233
PA(22:2(13Z,16Z)/0:0) - 3.2340007	Glycerophospholipids	Glycerophosphates	7.64498e-05	0.000287357	-62.2741	-5.96056	62.2741	down	-4.01982	-3.86002	-3.72928	-3.67128	-3.91806	-3.68516	-19.3894	-4.01126	0.00732613	0.0740967	-0.0461578	0.843985	0.606672	-0.0591908	0.195206	0.395842	-0.0684414	0	0.0637894	0.0871811		(489.30057, 21085.06)(490.30383, 7329.567)	FindByFormula		-		LMGP10050030	490.308	3.234
PA(22:2(13Z,16Z)/0:0) - 3.2340007 :1	Glycerophospholipids	Glycerophosphates	7.64498e-05	0.000287357	-62.2741	-5.96056	62.2741	down	-4.01982	-3.86002	-3.72928	-3.67128	-3.91806	-3.68516	-19.3894	-4.01126	0.00732613	0.0740967	-0.0461578	0.843985	0.606672	-0.0591908	0.195206	0.395842	-0.0684414	0	0.0637894	0.0871811		(489.30057, 21085.06)(490.30383, 7329.567)	FindByFormula		-		LMGP10050030	490.308	3.234
PA(22:2(13Z,16Z)/0:0) - 3.2340007 :2	Glycerophospholipids	Glycerophosphates	7.64498e-05	0.000287357	-62.2741	-5.96056	62.2741	down	-4.01982	-3.86002	-3.72928	-3.67128	-3.91806	-3.68516	-19.3894	-4.01126	0.00732613	0.0740967	-0.0461578	0.843985	0.606672	-0.0591908	0.195206	0.395842	-0.0684414	0	0.0637894	0.0871811		(489.30057, 21085.06)(490.30383, 7329.567)	FindByFormula		-		LMGP10050030	490.308	3.234
PA(22:2(13Z,16Z)/0:0) - 3.2340007 :3	Glycerophospholipids	Glycerophosphates	7.64498e-05	0.000287357	-62.2741	-5.96056	62.2741	down	-4.01982	-3.86002	-3.72928	-3.67128	-3.91806	-3.68516	-19.3894	-4.01126	0.00732613	0.0740967	-0.0461578	0.843985	0.606672	-0.0591908	0.195206	0.395842	-0.0684414	0	0.0637894	0.0871811		(489.30057, 21085.06)(490.30383, 7329.567)	FindByFormula		-		LMGP10050030	490.308	3.234
PA(22:2(13Z,16Z)/0:0) - 3.2340007 :4	Glycerophospholipids	Glycerophosphates	7.64498e-05	0.000287357	-62.2741	-5.96056	62.2741	down	-4.01982	-3.86002	-3.72928	-3.67128	-3.91806	-3.68516	-19.3894	-4.01126	0.00732613	0.0740967	-0.0461578	0.843985	0.606672	-0.0591908	0.195206	0.395842	-0.0684414	0	0.0637894	0.0871811		(489.30057, 21085.06)(490.30383, 7329.567)(491.30704, 1529.9316)	FindByFormula		-		LMGP10050030	490.308	3.234
PA(22:2(13Z,16Z)/0:0) - 3.2340007 :5	Glycerophospholipids	Glycerophosphates	7.64498e-05	0.000287357	-62.2741	-5.96056	62.2741	down	-4.01982	-3.86002	-3.72928	-3.67128	-3.91806	-3.68516	-19.3894	-4.01126	0.00732613	0.0740967	-0.0461578	0.843985	0.606672	-0.0591908	0.195206	0.395842	-0.0684414	0	0.0637894	0.0871811		(489.30057, 21085.06)(490.30383, 7329.567)	FindByFormula		-		LMGP10050030	490.308	3.234
PG(19:0/18:0)	Glycerophospholipids	Glycerophosphoglycerols	6.92482e-06	3.17357e-05	2.06212	1.04413	2.06212	up	0.402639	0.422539	0.369314	-0.0549908	-0.103146	0.277151	0.457184	0.276827	-0.387768	-1.82899	-1.35271	0.32835	0.00883675	-0.617491	-0.0445518	-0.168037	-0.988499	-1.1584	-1.92479	-1.32425		(791.58264, 14726.322)(792.5856, 6862.454)	FindByFormula		-		LMGP04010869	792.59	2.85
PG(19:0/18:0) - 2.849999	Glycerophospholipids	Glycerophosphoglycerols	6.92482e-06	3.17357e-05	2.06212	1.04413	2.06212	up	0.402639	0.422539	0.369314	-0.0549908	-0.103146	0.277151	0.457184	0.276827	-0.387768	-1.82899	-1.35271	0.32835	0.00883675	-0.617491	-0.0445518	-0.168037	-0.988499	-1.1584	-1.92479	-1.32425		(791.58264, 14726.322)(792.5856, 6862.454)	FindByFormula		-		LMGP04010869	792.591	2.85
PG(19:0/18:0) - 2.849999 :1	Glycerophospholipids	Glycerophosphoglycerols	6.92482e-06	3.17357e-05	2.06212	1.04413	2.06212	up	0.402639	0.422539	0.369314	-0.0549908	-0.103146	0.277151	0.457184	0.276827	-0.387768	-1.82899	-1.35271	0.32835	0.00883675	-0.617491	-0.0445518	-0.168037	-0.988499	-1.1584	-1.92479	-1.32425		(791.58264, 14726.322)(792.5856, 6862.454)	FindByFormula		-		LMGP04010869	792.59	2.85
PG(19:0/18:0) - 2.849999 :2	Glycerophospholipids	Glycerophosphoglycerols	6.92482e-06	3.17357e-05	2.06212	1.04413	2.06212	up	0.402639	0.422539	0.369314	-0.0549908	-0.103146	0.277151	0.457184	0.276827	-0.387768	-1.82899	-1.35271	0.32835	0.00883675	-0.617491	-0.0445518	-0.168037	-0.988499	-1.1584	-1.92479	-1.32425		(791.58264, 14726.322)(792.5856, 6862.454)	FindByFormula		-		LMGP04010869	792.59	2.85
PG(19:0/18:0) - 2.849999 :3	Glycerophospholipids	Glycerophosphoglycerols	6.92482e-06	3.17357e-05	2.06212	1.04413	2.06212	up	0.402639	0.422539	0.369314	-0.0549908	-0.103146	0.277151	0.457184	0.276827	-0.387768	-1.82899	-1.35271	0.32835	0.00883675	-0.617491	-0.0445518	-0.168037	-0.988499	-1.1584	-1.92479	-1.32425		(791.58264, 14726.322)(792.5856, 6862.454)	FindByFormula		-		LMGP04010869	792.59	2.85
PG(19:0/18:0) - 2.849999 :4	Glycerophospholipids	Glycerophosphoglycerols	6.92482e-06	3.17357e-05	2.06212	1.04413	2.06212	up	0.402639	0.422539	0.369314	-0.0549908	-0.103146	0.277151	0.457184	0.276827	-0.387768	-1.82899	-1.35271	0.32835	0.00883675	-0.617491	-0.0445518	-0.168037	-0.988499	-1.1584	-1.92479	-1.32425		(791.58264, 14726.322)(792.5856, 6862.454)	FindByFormula		-		LMGP04010869	792.59	2.85
PG(19:0/18:0) - 2.849999 :5	Glycerophospholipids	Glycerophosphoglycerols	6.92482e-06	3.17357e-05	2.06212	1.04413	2.06212	up	0.402639	0.422539	0.369314	-0.0549908	-0.103146	0.277151	0.457184	0.276827	-0.387768	-1.82899	-1.35271	0.32835	0.00883675	-0.617491	-0.0445518	-0.168037	-0.988499	-1.1584	-1.92479	-1.32425		(791.58264, 14726.322)(792.5856, 6862.454)	FindByFormula		-		LMGP04010869	792.59	2.85
PG(19:0/18:0) - 2.849999 :6	Glycerophospholipids	Glycerophosphoglycerols	6.92482e-06	3.17357e-05	2.06212	1.04413	2.06212	up	0.402639	0.422539	0.369314	-0.0549908	-0.103146	0.277151	0.457184	0.276827	-0.387768	-1.82899	-1.35271	0.32835	0.00883675	-0.617491	-0.0445518	-0.168037	-0.988499	-1.1584	-1.92479	-1.32425		(791.58264, 14726.322)(792.5856, 6862.454)	FindByFormula		-		LMGP04010869	792.59	2.85
PI(18:1(9Z)/22:2(13Z,16Z))	Glycerophospholipids	Glycerophosphoinositols	5.78089e-22	9.00767e-21	-4.61338	-2.20582	4.61338	down	-1.50706	-1.61109	-1.83524	-1.49589	-1.94748	-1.77492	-1.76688	-1.55922	-0.0746021	0.00521469	0.837908	1.2557	1.07026	-0.0826149	0.90044	0.95269	0.644657	-0.0277214	0	0.741287		(961.60376, 10157.46)(962.60706, 6341.73)(963.6097, 2266.4724)(915.59796, 121202.66)(916.60175, 66120.05)(917.605, 20755.29)(918.60767, 4859.785)	FindByFormula		-		LMGP06010306	916.605	2.536
PI(18:1(9Z)/22:2(13Z,16Z)) - 2.5360007	Glycerophospholipids	Glycerophosphoinositols	5.62043e-22	8.83799e-21	-4.61454	-2.20619	4.61454	down	-1.50706	-1.61109	-1.83524	-1.49589	-1.94748	-1.77492	-1.76688	-1.55922	-0.0746021	0.00521851	0.837908	1.2502	1.07026	-0.0826149	0.90044	0.952662	0.654541	-0.0277214	0	0.741287		(961.60376, 10157.46)(962.60706, 6341.73)(963.6097, 2266.4724)(915.59796, 121202.66)(916.60175, 66120.05)(917.605, 20755.29)(918.60767, 4859.785)(919.6108, 956.6837)	FindByFormula		-		LMGP06010306	916.606	2.536
PI(18:1(9Z)/22:2(13Z,16Z)) - 2.5360007 :1	Glycerophospholipids	Glycerophosphoinositols	5.57058e-22	8.83799e-21	-4.61118	-2.20514	4.61118	down	-1.50706	-1.61109	-1.83524	-1.49589	-1.94748	-1.77492	-1.76688	-1.55922	-0.0746021	0.00521469	0.837908	1.25021	1.07026	-0.0826149	0.90044	0.952662	0.641941	-0.0277214	0	0.741287		(961.60376, 10157.46)(962.60706, 6341.73)(963.6097, 2266.4724)(915.59796, 121202.66)(916.60175, 66120.05)(917.605, 20755.29)(918.60767, 4859.785)	FindByFormula		-		LMGP06010306	916.605	2.536
PI(18:1(9Z)/22:2(13Z,16Z)) - 2.5360007 :2	Glycerophospholipids	Glycerophosphoinositols	5.50168e-22	8.81297e-21	-4.61686	-2.20691	4.61686	down	-1.50706	-1.61109	-1.83524	-1.49589	-1.94748	-1.77492	-1.76688	-1.55922	-0.0746021	0.00521469	0.837908	1.25423	1.07026	-0.0826149	0.90044	0.957367	0.654541	-0.0277214	0	0.741287		(961.60376, 10157.46)(962.60706, 6341.73)(963.6097, 2266.4724)(915.59796, 121202.66)(916.60175, 66120.05)(917.605, 20755.29)(918.60767, 4859.785)(919.6108, 956.6837)	FindByFormula		-		LMGP06010306	916.605	2.536
PI(18:1(9Z)/22:2(13Z,16Z)) - 2.5360007 :3	Glycerophospholipids	Glycerophosphoinositols	5.23032e-22	8.78899e-21	-4.63042	-2.21114	4.63042	down	-1.50706	-1.65073	-1.83524	-1.49589	-1.94748	-1.77492	-1.76688	-1.55922	-0.0746021	0.00521469	0.837908	1.25021	1.07026	-0.0826149	0.90044	0.952662	0.654541	-0.0277214	0	0.741287		(961.60376, 10157.46)(962.60706, 6341.73)(963.6097, 2266.4724)(915.59796, 121202.66)(916.60175, 66120.05)(917.605, 20755.29)(918.60767, 4859.785)(919.61084, 970.70013)	FindByFormula		-		LMGP06010306	916.606	2.536
PI(18:1(9Z)/22:2(13Z,16Z)) - 2.5360007 :4	Glycerophospholipids	Glycerophosphoinositols	5.9073e-22	9.04027e-21	-4.62207	-2.20854	4.62207	down	-1.48738	-1.63106	-1.81556	-1.47621	-1.9278	-1.75525	-1.7472	-1.53954	-0.0549259	0	0.857584	1.27391	1.08994	-0.0629387	0.920116	0.977093	0.6591	-0.0080452	0.0196762	0.760963		(961.60376, 10157.46)(962.60706, 6341.73)(963.6097, 2266.4724)(915.59796, 121202.66)(916.60175, 66120.05)(917.605, 20755.29)(918.60767, 4859.785)	FindByFormula		-		LMGP06010306	916.605	2.536
PI(18:1(9Z)/22:2(13Z,16Z)) - 2.5360007 :5	Glycerophospholipids	Glycerophosphoinositols	5.44245e-22	8.80158e-21	-4.60969	-2.20467	4.60969	down	-1.50706	-1.61109	-1.83524	-1.49589	-1.94748	-1.77492	-1.76688	-1.55922	-0.0746021	0.00521469	0.837908	1.25156	1.07026	-0.0826149	0.90044	0.952662	0.634985	-0.0277214	0	0.741287		(961.60376, 10157.46)(962.60706, 6341.73)(963.6096, 776.39)(915.59796, 121202.66)(916.60175, 66120.05)(917.605, 20755.29)(918.60767, 4859.785)	FindByFormula		-		LMGP06010306	916.605	2.536
PI(18:1(9Z)/22:2(13Z,16Z)) - 2.5360007 :6	Glycerophospholipids	Glycerophosphoinositols	5.44322e-22	8.80158e-21	-4.6105	-2.20492	4.6105	down	-1.50706	-1.61109	-1.83524	-1.49589	-1.94748	-1.77492	-1.76688	-1.55922	-0.0746021	0.00521469	0.837908	1.2502	1.07026	-0.0826149	0.90044	0.952662	0.639408	-0.0277214	0	0.741287		(961.60376, 10157.46)(962.60706, 6341.73)(963.6097, 2266.4724)(915.59796, 121202.66)(916.60175, 66120.05)(917.605, 20755.29)(918.60767, 4859.785)(919.6105, 424.06)	FindByFormula		-		LMGP06010306	916.606	2.536
PI(18:1(9Z)/22:2(13Z,16Z)) - 2.5360007 :7	Glycerophospholipids	Glycerophosphoinositols	5.38756e-22	8.80158e-21	-4.60932	-2.20456	4.60932	down	-1.50706	-1.61109	-1.83524	-1.49589	-1.94748	-1.77492	-1.76688	-1.55922	-0.0746021	0.00521851	0.837908	1.25021	1.07026	-0.0826149	0.90044	0.952662	0.634964	-0.0277214	0	0.741287		(961.60376, 10157.46)(962.60706, 6341.73)(963.6097, 2266.4724)(915.59796, 121202.66)(916.60175, 66120.05)(917.605, 20755.29)(918.60767, 4859.785)	FindByFormula		-		LMGP06010306	916.605	2.536
PI(18:1(9Z)/22:2(13Z,16Z)) - 2.5360007 :8	Glycerophospholipids	Glycerophosphoinositols	5.90215e-22	9.04027e-21	-4.62205	-2.20853	4.62205	down	-1.48738	-1.63106	-1.81556	-1.47621	-1.9278	-1.75525	-1.7472	-1.53954	-0.0549259	0	0.857584	1.27391	1.08994	-0.0629387	0.920116	0.977043	0.659084	-0.0080452	0.0196762	0.760963		(961.60376, 10157.46)(962.60706, 6341.73)(963.6097, 2305.685)(915.59796, 121202.66)(916.60175, 66120.05)(917.605, 20755.29)(918.60767, 4859.785)	FindByFormula		-		LMGP06010306	916.605	2.536
PI(20:2(11Z,14Z)/22:2(13Z,16Z))	Glycerophospholipids	Glycerophosphoinositols	1.53165e-19	2.18771e-18	-4.20315	-2.07147	4.20315	down	-1.64466	-1.47753	-1.23369	-1.42374	-1.78585	-1.49019	-1.27108	-1.37359	-0.133935	0	1.11398	1.34823	1.20656	-0.0524273	0.980232	1.25007	0.519005	0.0382843	-0.0575199	1.09465		(987.6174, 2344.6306)(988.62177, 1363.8535)	FindByFormula		-		LMGP06010554	988.625	2.312
PI(20:2(11Z,14Z)/22:2(13Z,16Z)) - 2.3109996	Glycerophospholipids	Glycerophosphoinositols	0.000256952	0.000913726	-4.20315	-2.07147	4.20315	down	-1.64466	-1.47753	-1.23369	-1.42374	-1.78585	-1.49019	-1.27108	-1.37359	-0.133935	0	1.11398	1.34823	1.20656	-0.0524273	0.980232	1.25007	0.519005	0.0382843	-0.0575199	1.09465		(987.6174, 2392.643)(988.6217, 1391.358)	FindByFormula		-		LMGP06010554	988.625	2.311
PI(20:3(5Z,8Z,11Z)/16:0)	Glycerophospholipids	Glycerophosphoinositols	5.23212e-19	7.11734e-18	-4.7299	-2.24181	4.7299	down	-1.43954	-1.50723	-1.5337	-1.5867	-2.12102	-1.47948	-1.5818	-1.69056	0.251314	-0.230656	0.778242	1.40764	1.22991	0	1.26184	1.29724	0.644714	-0.096859	-0.0168591	0.96516		(859.53503, 5195.7686)(860.5386, 2843.8594)	FindByFormula	HMDB09879	-	C00626		860.543	1.967
PI(20:3(5Z,8Z,11Z)/16:0) - 1.9669999	Glycerophospholipids	Glycerophosphoinositols	5.23212e-19	7.11734e-18	-4.7299	-2.24181	4.7299	down	-1.43954	-1.50723	-1.5337	-1.5867	-2.12102	-1.47948	-1.5818	-1.69056	0.251314	-0.230656	0.778242	1.40764	1.22991	0	1.26184	1.29724	0.644714	-0.096859	-0.0168591	0.96516		(859.53503, 5195.7686)(860.5386, 2843.8594)	FindByFormula	HMDB09879	-	C00626		860.542	1.967
PI(20:3(5Z,8Z,11Z)/16:0) - 1.9669999 :1	Glycerophospholipids	Glycerophosphoinositols	5.23212e-19	7.11734e-18	-4.7299	-2.24181	4.7299	down	-1.43954	-1.50723	-1.5337	-1.5867	-2.12102	-1.47948	-1.5818	-1.69056	0.251314	-0.230656	0.778242	1.40764	1.22991	0	1.26184	1.29724	0.644714	-0.096859	-0.0168591	0.96516		(859.53503, 5195.7686)(860.5386, 2843.8594)	FindByFormula	HMDB09879	-	C00626		860.543	1.967
PI(20:3(5Z,8Z,11Z)/16:0) - 1.9669999 :2	Glycerophospholipids	Glycerophosphoinositols	5.23212e-19	7.11734e-18	-4.7299	-2.24181	4.7299	down	-1.43954	-1.50723	-1.5337	-1.5867	-2.12102	-1.47948	-1.5818	-1.69056	0.251314	-0.230656	0.778242	1.40764	1.22991	0	1.26184	1.29724	0.644714	-0.096859	-0.0168591	0.96516		(859.53503, 5195.7686)(860.5386, 2843.8594)	FindByFormula	HMDB09879	-	C00626		860.543	1.967
PI(20:3(5Z,8Z,11Z)/16:0) - 1.9669999 :3	Glycerophospholipids	Glycerophosphoinositols	5.27572e-19	7.12015e-18	-4.7299	-2.24181	4.7299	down	-1.43954	-1.50723	-1.5337	-1.5867	-2.12102	-1.47948	-1.5818	-1.69056	0.251314	-0.230656	0.778242	1.40764	1.22991	0	1.26184	1.29724	0.644714	-0.096859	-0.0168591	0.96516		(859.53503, 5195.7686)(860.5386, 2843.8594)	FindByFormula	HMDB09879	-	C00626		860.543	1.967
PI(20:3(5Z,8Z,11Z)/16:0) - 1.9669999 :4	Glycerophospholipids	Glycerophosphoinositols	5.23212e-19	7.11734e-18	-4.7299	-2.24181	4.7299	down	-1.43954	-1.50723	-1.5337	-1.5867	-2.12102	-1.47948	-1.5818	-1.69056	0.251314	-0.230656	0.778242	1.40764	1.22991	0	1.26184	1.29724	0.644714	-0.096859	-0.0168591	0.96516		(859.53503, 5195.7686)(860.5386, 2843.8594)	FindByFormula	HMDB09879	-	C00626		860.542	1.967
PI(20:3(5Z,8Z,11Z)/16:0) - 1.9669999 :5	Glycerophospholipids	Glycerophosphoinositols	5.23212e-19	7.11734e-18	-4.7299	-2.24181	4.7299	down	-1.43954	-1.50723	-1.5337	-1.5867	-2.12102	-1.47948	-1.5818	-1.69056	0.251314	-0.230656	0.778242	1.40764	1.22991	0	1.26184	1.29724	0.644714	-0.096859	-0.0168591	0.96516		(859.53503, 5195.7686)(860.5386, 2843.8594)	FindByFormula	HMDB09879	-	C00626		860.543	1.967
PI(20:3(5Z,8Z,11Z)/16:0) - 1.9669999 :6	Glycerophospholipids	Glycerophosphoinositols	5.57682e-19	7.46771e-18	-4.72624	-2.24069	4.72624	down	-1.42614	-1.49383	-1.5203	-1.57331	-2.10763	-1.46608	-1.56841	-1.67716	0.264708	-0.217262	0.791636	1.42103	1.24331	0	1.27524	1.31063	0.658108	-0.0834656	-0.00346565	0.978554		(859.53503, 5195.7686)(860.5386, 2843.8594)	FindByFormula	HMDB09879	-	C00626		860.543	1.967
PI(20:5(5Z,8Z,11Z,14Z,17Z)/22:1(11Z))	Glycerophospholipids	Glycerophosphoinositols	6.06663e-24	1.09455e-22	-3.86714	-1.95127	3.86714	down	-1.58532	-1.5448	-1.88976	-1.7307	-2.21386	-1.77118	-1.59862	-1.61661	-0.19998	0.0169392	0.399916	0.579639	0.515373	-0.196882	0.450809	0.482735	0.302343	0	-0.0981922	0.236225		(937.57996, 1950.9381)(938.58344, 1219.6316)	FindByFormula		-		LMGP06010643	938.587	2.551
PI(20:5(5Z,8Z,11Z,14Z,17Z)/22:1(11Z)) - 2.5510006	Glycerophospholipids	Glycerophosphoinositols	6.06663e-24	1.09455e-22	-3.86714	-1.95127	3.86714	down	-1.58532	-1.5448	-1.88976	-1.7307	-2.21386	-1.77118	-1.59862	-1.61661	-0.19998	0.0169392	0.399916	0.579639	0.515373	-0.196882	0.450809	0.482735	0.302343	0	-0.0981922	0.236225		(937.57996, 1950.9381)(938.58344, 1219.6316)	FindByFormula		-		LMGP06010643	938.587	2.551
PI(20:5(5Z,8Z,11Z,14Z,17Z)/22:1(11Z)) - 2.5510006 :1	Glycerophospholipids	Glycerophosphoinositols	6.06663e-24	1.09455e-22	-3.86714	-1.95127	3.86714	down	-1.58532	-1.5448	-1.88976	-1.7307	-2.21386	-1.77118	-1.59862	-1.61661	-0.19998	0.0169392	0.399916	0.579639	0.515373	-0.196882	0.450809	0.482735	0.302343	0	-0.0981922	0.236225		(937.57996, 1950.9381)(938.58344, 1219.6316)	FindByFormula		-		LMGP06010643	938.588	2.551
PI(20:5(5Z,8Z,11Z,14Z,17Z)/22:1(11Z)) - 2.5510006 :2	Glycerophospholipids	Glycerophosphoinositols	6.06663e-24	1.09455e-22	-3.86714	-1.95127	3.86714	down	-1.58532	-1.5448	-1.88976	-1.7307	-2.21386	-1.77118	-1.59862	-1.61661	-0.19998	0.0169392	0.399916	0.579639	0.515373	-0.196882	0.450809	0.482735	0.302343	0	-0.0981922	0.236225		(937.57996, 1950.9381)(938.58344, 1219.6316)	FindByFormula		-		LMGP06010643	938.588	2.551
PI(20:5(5Z,8Z,11Z,14Z,17Z)/22:1(11Z)) - 2.5510006 :3	Glycerophospholipids	Glycerophosphoinositols	6.06663e-24	1.09455e-22	-3.86714	-1.95127	3.86714	down	-1.58532	-1.5448	-1.88976	-1.7307	-2.21386	-1.77118	-1.59862	-1.61661	-0.19998	0.0169392	0.399916	0.579639	0.515373	-0.196882	0.450809	0.482735	0.302343	0	-0.0981922	0.236225		(937.57996, 1950.9381)(938.58344, 1219.6316)	FindByFormula		-		LMGP06010643	938.587	2.551
PI(22:1(11Z)/18:3(9Z,12Z,15Z))	Glycerophospholipids	Glycerophosphoinositols	5.06451e-25	1.14362e-23	-7.23508	-2.85501	7.23508	down	-2.18285	-2.30045	-2.37519	-2.25747	-2.50185	-2.21597	-2.30117	-2.3189	-0.126322	-0.00561714	0.87208	1.28835	1.15558	-0.129871	0.967075	1.03274	0.596241	0.0178108	0	0.911257		(913.58356, 138918.14)(914.58673, 86253.81)	FindByFormula		-		LMGP06010709	914.591	2.49
PI(22:1(11Z)/18:3(9Z,12Z,15Z)) - 2.4899998	Glycerophospholipids	Glycerophosphoinositols	5.06451e-25	1.14362e-23	-7.23508	-2.85501	7.23508	down	-2.18285	-2.30045	-2.37519	-2.25747	-2.50185	-2.21597	-2.30117	-2.3189	-0.126322	-0.00561714	0.87208	1.28835	1.15558	-0.129871	0.967075	1.03274	0.596241	0.0178108	0	0.911257		(913.58356, 138918.14)(914.58673, 86253.81)	FindByFormula		-		LMGP06010709	914.591	2.49
PI(22:1(11Z)/18:3(9Z,12Z,15Z)) - 2.4899998 :1	Glycerophospholipids	Glycerophosphoinositols	5.06596e-25	1.14362e-23	-7.23507	-2.85501	7.23507	down	-2.18285	-2.30045	-2.37519	-2.25747	-2.50185	-2.21597	-2.30117	-2.3189	-0.12631	-0.00561714	0.87208	1.28833	1.15558	-0.129871	0.967075	1.03274	0.596241	0.0177841	0	0.911257		(913.58356, 138918.14)(914.58673, 86253.81)	FindByFormula		-		LMGP06010709	914.591	2.49
PI(22:1(11Z)/18:3(9Z,12Z,15Z)) - 2.4899998 :10	Glycerophospholipids	Glycerophosphoinositols	5.07091e-25	1.14362e-23	-7.23509	-2.85501	7.23509	down	-2.18285	-2.30045	-2.37519	-2.25747	-2.50185	-2.21597	-2.30117	-2.3189	-0.126322	-0.00561714	0.87208	1.28835	1.15558	-0.129871	0.967075	1.03276	0.596241	0.0178108	0	0.911257		(913.58356, 138918.14)(914.58673, 86253.81)	FindByFormula		-		LMGP06010709	914.59	2.49
PI(22:1(11Z)/18:3(9Z,12Z,15Z)) - 2.4899998 :11	Glycerophospholipids	Glycerophosphoinositols	5.07091e-25	1.14362e-23	-7.23509	-2.85501	7.23509	down	-2.18285	-2.30045	-2.37519	-2.25747	-2.50185	-2.21597	-2.30117	-2.3189	-0.126322	-0.00561714	0.87208	1.28835	1.15558	-0.129871	0.967075	1.03276	0.596241	0.0178108	0	0.911257		(913.58356, 138918.14)(914.58673, 86253.81)	FindByFormula		-		LMGP06010709	914.589	2.49
PI(22:1(11Z)/18:3(9Z,12Z,15Z)) - 2.4899998 :2	Glycerophospholipids	Glycerophosphoinositols	5.06585e-25	1.14362e-23	-7.23509	-2.85501	7.23509	down	-2.18285	-2.30045	-2.37519	-2.25747	-2.50185	-2.21597	-2.30117	-2.3189	-0.12631	-0.00561714	0.87208	1.28835	1.15558	-0.129871	0.967075	1.03274	0.596241	0.0178108	0	0.911257		(913.58356, 138918.14)(914.58673, 86253.81)	FindByFormula		-		LMGP06010709	914.591	2.49
PI(22:1(11Z)/18:3(9Z,12Z,15Z)) - 2.4899998 :3	Glycerophospholipids	Glycerophosphoinositols	5.07091e-25	1.14362e-23	-7.23509	-2.85501	7.23509	down	-2.18285	-2.30045	-2.37519	-2.25747	-2.50185	-2.21597	-2.30117	-2.3189	-0.126322	-0.00561714	0.87208	1.28835	1.15558	-0.129871	0.967075	1.03276	0.596241	0.0178108	0	0.911257		(913.58356, 138918.14)(914.58673, 86253.81)	FindByFormula		-		LMGP06010709	914.59	2.49
PI(22:1(11Z)/18:3(9Z,12Z,15Z)) - 2.4899998 :4	Glycerophospholipids	Glycerophosphoinositols	5.06585e-25	1.14362e-23	-7.23509	-2.85501	7.23509	down	-2.18285	-2.30045	-2.37519	-2.25747	-2.50185	-2.21597	-2.30117	-2.3189	-0.12631	-0.00561714	0.87208	1.28835	1.15558	-0.129871	0.967075	1.03274	0.596241	0.0178108	0	0.911257		(913.58356, 138918.14)(914.58673, 86253.81)	FindByFormula		-		LMGP06010709	914.591	2.49
PI(22:1(11Z)/18:3(9Z,12Z,15Z)) - 2.4899998 :5	Glycerophospholipids	Glycerophosphoinositols	5.07091e-25	1.14362e-23	-7.23509	-2.85501	7.23509	down	-2.18285	-2.30045	-2.37519	-2.25747	-2.50185	-2.21597	-2.30117	-2.3189	-0.126322	-0.00561714	0.87208	1.28835	1.15558	-0.129871	0.967075	1.03276	0.596241	0.0178108	0	0.911257		(913.58356, 138918.14)(914.58673, 86253.81)	FindByFormula		-		LMGP06010709	914.59	2.49
PI(22:1(11Z)/18:3(9Z,12Z,15Z)) - 2.4899998 :6	Glycerophospholipids	Glycerophosphoinositols	5.07091e-25	1.14362e-23	-7.23509	-2.85501	7.23509	down	-2.18285	-2.30045	-2.37519	-2.25747	-2.50185	-2.21597	-2.30117	-2.3189	-0.126322	-0.00561714	0.87208	1.28835	1.15558	-0.129871	0.967075	1.03276	0.596241	0.0178108	0	0.911257		(913.58356, 138918.14)(914.58673, 86253.81)	FindByFormula		-		LMGP06010709	914.59	2.49
PI(22:1(11Z)/18:3(9Z,12Z,15Z)) - 2.4899998 :7	Glycerophospholipids	Glycerophosphoinositols	5.07091e-25	1.14362e-23	-7.23509	-2.85501	7.23509	down	-2.18285	-2.30045	-2.37519	-2.25747	-2.50185	-2.21597	-2.30117	-2.3189	-0.126322	-0.00561714	0.87208	1.28835	1.15558	-0.129871	0.967075	1.03276	0.596241	0.0178108	0	0.911257		(913.58356, 138918.14)(914.58673, 86253.81)	FindByFormula		-		LMGP06010709	914.589	2.49
PI(22:1(11Z)/18:3(9Z,12Z,15Z)) - 2.4899998 :8	Glycerophospholipids	Glycerophosphoinositols	5.07091e-25	1.14362e-23	-7.23509	-2.85501	7.23509	down	-2.18285	-2.30045	-2.37519	-2.25747	-2.50185	-2.21597	-2.30117	-2.3189	-0.126322	-0.00561714	0.87208	1.28835	1.15558	-0.129871	0.967075	1.03276	0.596241	0.0178108	0	0.911257		(913.58356, 138918.14)(914.58673, 86253.81)	FindByFormula		-		LMGP06010709	914.591	2.49
PI(22:1(11Z)/18:3(9Z,12Z,15Z)) - 2.4899998 :9	Glycerophospholipids	Glycerophosphoinositols	5.07091e-25	1.14362e-23	-7.23509	-2.85501	7.23509	down	-2.18285	-2.30045	-2.37519	-2.25747	-2.50185	-2.21597	-2.30117	-2.3189	-0.126322	-0.00561714	0.87208	1.28835	1.15558	-0.129871	0.967075	1.03276	0.596241	0.0178108	0	0.911257		(913.58356, 138918.14)(914.58673, 86253.81)	FindByFormula		-		LMGP06010709	914.591	2.49
PI(22:2(13Z,16Z)/18:3(9Z,12Z,15Z))	Glycerophospholipids	Glycerophosphoinositols	3.19825e-25	8.70127e-24	-7.97654	-2.99576	7.97654	down	-2.35117	-2.6811	-2.56632	-2.30687	-2.43273	-2.5166	-2.63427	-2.59044	0.0356293	-0.139631	0.750732	1.18345	1.10674	-0.172661	0.854181	0.95896	0.358068	-0.00925827	0	0.903704		(911.5667, 6131.137)(912.5702, 3914.4724)	FindByFormula		-		LMGP06010740	912.574	2.412
PI(22:2(13Z,16Z)/18:3(9Z,12Z,15Z)) - 2.4120004	Glycerophospholipids	Glycerophosphoinositols	3.19825e-25	8.70127e-24	-7.97654	-2.99576	7.97654	down	-2.35117	-2.6811	-2.56632	-2.30687	-2.43273	-2.5166	-2.63427	-2.59044	0.0356293	-0.139631	0.750732	1.18345	1.10674	-0.172661	0.854181	0.95896	0.358068	-0.00925827	0	0.903704		(911.5667, 6131.137)(912.5702, 3914.4724)	FindByFormula		-		LMGP06010740	912.574	2.412
PI(22:2(13Z,16Z)/18:3(9Z,12Z,15Z)) - 2.4120004 :1	Glycerophospholipids	Glycerophosphoinositols	3.19825e-25	8.70127e-24	-7.97654	-2.99576	7.97654	down	-2.35117	-2.6811	-2.56632	-2.30687	-2.43273	-2.5166	-2.63427	-2.59044	0.0356293	-0.139631	0.750732	1.18345	1.10674	-0.172661	0.854181	0.95896	0.358068	-0.00925827	0	0.903704		(911.5667, 6131.137)(912.5702, 3914.4724)	FindByFormula		-		LMGP06010740	912.574	2.412
PI(22:2(13Z,16Z)/18:3(9Z,12Z,15Z)) - 2.4120004 :2	Glycerophospholipids	Glycerophosphoinositols	3.19825e-25	8.70127e-24	-7.97654	-2.99576	7.97654	down	-2.35117	-2.6811	-2.56632	-2.30687	-2.43273	-2.5166	-2.63427	-2.59044	0.0356293	-0.139631	0.750732	1.18345	1.10674	-0.172661	0.854181	0.95896	0.358068	-0.00925827	0	0.903704		(911.5667, 6131.137)(912.5702, 3914.4724)	FindByFormula		-		LMGP06010740	912.574	2.412
PI(22:2(13Z,16Z)/18:3(9Z,12Z,15Z)) - 2.4120004 :3	Glycerophospholipids	Glycerophosphoinositols	3.19825e-25	8.70127e-24	-7.97654	-2.99576	7.97654	down	-2.35117	-2.6811	-2.56632	-2.30687	-2.43273	-2.5166	-2.63427	-2.59044	0.0356293	-0.139631	0.750732	1.18345	1.10674	-0.172661	0.854181	0.95896	0.358068	-0.00925827	0	0.903704		(911.5667, 6131.137)(912.5702, 3914.4724)	FindByFormula		-		LMGP06010740	912.574	2.412
PI(22:2(13Z,16Z)/18:3(9Z,12Z,15Z)) - 2.4120004 :4	Glycerophospholipids	Glycerophosphoinositols	3.15066e-25	8.70127e-24	-7.97523	-2.99553	7.97523	down	-2.35117	-2.6811	-2.56632	-2.30687	-2.43273	-2.5166	-2.63427	-2.59044	0.0356293	-0.139631	0.750732	1.18345	1.10388	-0.172661	0.854181	0.95896	0.358068	-0.00925827	0	0.903704		(911.5667, 6131.137)(912.5702, 3914.4724)	FindByFormula		-		LMGP06010740	912.573	2.412
PI(22:2(13Z,16Z)/18:3(9Z,12Z,15Z)) - 2.4120004 :5	Glycerophospholipids	Glycerophosphoinositols	3.19825e-25	8.70127e-24	-7.97654	-2.99576	7.97654	down	-2.35117	-2.6811	-2.56632	-2.30687	-2.43273	-2.5166	-2.63427	-2.59044	0.0356293	-0.139631	0.750732	1.18345	1.10674	-0.172661	0.854181	0.95896	0.358068	-0.00925827	0	0.903704		(911.5667, 6131.137)(912.5702, 3914.4724)	FindByFormula		-		LMGP06010740	912.574	2.412
PI(22:2(13Z,16Z)/18:3(9Z,12Z,15Z)) - 2.4120004 :6	Glycerophospholipids	Glycerophosphoinositols	3.15066e-25	8.70127e-24	-7.97523	-2.99553	7.97523	down	-2.35117	-2.6811	-2.56632	-2.30687	-2.43273	-2.5166	-2.63427	-2.59044	0.0356293	-0.139631	0.750732	1.18345	1.10388	-0.172661	0.854181	0.95896	0.358068	-0.00925827	0	0.903704		(911.5667, 6131.137)(912.5702, 3914.4724)	FindByFormula		-		LMGP06010740	912.573	2.412
PI(22:5(7Z,10Z,13Z,16Z,19Z)/16:0)	Glycerophospholipids	Glycerophosphoinositols	9.29124e-05	0.000344701	-2.40741	-1.26748	2.40741	down	13.4413	0	0	0	0	0	0	0	19.2612	0	0	0	0	16.1105	0	0	0	0	0	0		(883.53674, 4305.1226)(884.5407, 3251.1726)	FindByFormula	HMDB09918	-	C00626		884.544	9.622
PI(22:5(7Z,10Z,13Z,16Z,19Z)/16:0) - 9.622002	Glycerophospholipids	Glycerophosphoinositols	9.29124e-05	0.000344701	-2.40741	-1.26748	2.40741	down	13.4413	0	0	0	0	0	0	0	19.2612	0	0	0	0	16.1105	0	0	0	0	0	0		(883.53674, 4305.1226)(884.5407, 3251.1726)	FindByFormula	HMDB09918	-	C00626		884.543	9.622
PI(22:5(7Z,10Z,13Z,16Z,19Z)/16:0) - 9.628999	Glycerophospholipids	Glycerophosphoinositols	2.44063e-06	1.30319e-05	-2.40741	-1.26748	2.40741	down	13.4413	0	0	0	0	0	0	0	19.2612	0	0	0	0	16.1105	0	0	0	0	0	0		(883.5367, 3701.921)(884.5407, 2806.119)	FindByFormula	HMDB09918	-	C00626		884.544	9.629
PI(O-18:0/20:4(5Z,8Z,11Z,14Z))	Glycerophospholipids	Glycerophosphoinositols	1.33322e-13	1.39338e-12	-3.45256	-1.78767	3.45256	down	-0.940908	-1.26649	-0.736973	-1.49807	-1.62955	-1.36975	-1.49382	-1.02029	0.297607	-0.347141	0.634117	1.46036	1.10264	0	1.17007	1.32337	0.306198	-0.146496	-0.244724	0.962212		(931.59143, 2535.3262)(932.595, 1402.7826)	FindByFormula		-		LMGP06020072	932.598	2.179
PI(O-18:0/20:4(5Z,8Z,11Z,14Z)) - 2.1790006	Glycerophospholipids	Glycerophosphoinositols	1.73054e-13	1.78683e-12	-3.43393	-1.77986	3.43393	down	-0.940908	-1.26649	-0.736973	-1.49807	-1.62955	-1.36975	-1.49382	-1.02029	0.297607	-0.347141	0.634117	1.46036	1.10264	0	1.17007	1.32337	0.0938377	-0.146496	-0.244724	1.0809		(931.59143, 2472.766)(932.595, 1367.4413)	FindByFormula		-		LMGP06020072	932.598	2.179
PI(O-18:0/20:4(5Z,8Z,11Z,14Z)) - 2.1790006 :1	Glycerophospholipids	Glycerophosphoinositols	5.58051e-13	5.49713e-12	-3.39593	-1.76381	3.39593	down	-0.940908	-1.26649	-0.371002	-1.49807	-1.62955	-1.36975	-1.49382	-1.02029	0.297607	-0.347141	0.634117	1.40197	1.10264	0	1.37241	1.32337	0.306198	-0.146496	-0.244724	1.0809		(931.59143, 2283.21)(932.595, 1267.2108)	FindByFormula		-		LMGP06020072	932.599	2.179
PI(O-18:0/20:4(5Z,8Z,11Z,14Z)) - 2.1790006 :2	Glycerophospholipids	Glycerophosphoinositols	1.52234e-13	1.58139e-12	-3.42237	-1.775	3.42237	down	-0.940908	-1.26649	-0.736973	-1.49807	-1.62955	-1.36975	-1.49382	-1.02029	0.297607	-0.347141	0.634117	1.40197	1.10264	0	1.17007	1.32337	0.0938377	-0.146496	-0.244724	1.0809		(931.59143, 2472.766)(932.595, 1367.4413)	FindByFormula		-		LMGP06020072	932.599	2.179
PI(O-18:0/20:4(5Z,8Z,11Z,14Z)) - 2.1790006 :3	Glycerophospholipids	Glycerophosphoinositols	5.512e-14	5.83184e-13	-3.44094	-1.7828	3.44094	down	-0.940908	-1.26649	-0.736973	-1.49807	-1.62955	-1.36975	-1.49382	-1.02029	0.297607	-0.347141	0.634117	1.40197	1.10264	0	1.17007	1.32337	0.306198	-0.146496	-0.244724	0.962212		(931.59143, 2382.3274)(932.595, 1309.6567)	FindByFormula		-		LMGP06020072	932.599	2.179
PI(O-18:0/20:4(5Z,8Z,11Z,14Z)) - 2.1790006 :4	Glycerophospholipids	Glycerophosphoinositols	1.0347e-13	1.08803e-12	-3.44094	-1.7828	3.44094	down	-0.940908	-1.26649	-0.736973	-1.49807	-1.62955	-1.36975	-1.49382	-1.02029	0.297607	-0.347141	0.634117	1.40197	1.10264	0	1.17007	1.32337	0.306198	-0.146496	-0.244724	0.962212		(931.59143, 2490.3008)(932.595, 1378.1477)	FindByFormula		-		LMGP06020072	932.598	2.179
PI(O-20:0/19:1(9Z))	Glycerophospholipids	Glycerophosphoinositols	0	0	-77720.6	-16.246	77720.6	down	-16.074	-16.074	-16.074	-16.074	-16.074	-16.074	-16.074	-16.074	-0.350494	-0.260165	0	0.960299	0.581381	0.0613728	0.430605	0.397409	0.0493565	0.048893	-0.126656	0.272173		(891.6346, 2390.864)(892.63763, 1421.5719)	FindByFormula		-		LMGP06020059	892.642	6.657
PI(O-20:0/21:0)	Glycerophospholipids	Glycerophosphoinositols	0	0	-68339.7	-16.0604	68339.7	down	-15.962	-15.962	-15.962	-15.962	-15.962	-15.962	-15.962	-15.962	-0.754597	0	0.0793667	0.826635	0.56085	0.486204	0.269117	0.301113	0.0450554	-0.266302	-0.594202	0.228102		(921.6814, 2524.5024)(922.68445, 1607.128)	FindByFormula		-		LMGP06020066	922.688	9.451
PI(P-20:0/22:4(7Z,10Z,13Z,16Z))	Glycerophospholipids	Glycerophosphoinositols	0.000277142	0.000979427	-26.5721	-4.73184	26.5721	down	-2.46474	-2.55329	-2.4354	-3.11595	-16.4492	-2.58139	-2.22683	-2.70557	-0.174177	0.134262	0.718828	1.03378	0.852171	-0.173031	0.901564	0.80377	0.380117	0	-0.12015	0.626328		(971.6218, 2212.1724)(972.62616, 1216.1833)	FindByFormula		-		LMGP06030086	972.629	3.069
PI(P-20:0/22:4(7Z,10Z,13Z,16Z)) - 3.069	Glycerophospholipids	Glycerophosphoinositols	0.000277142	0.000979427	-26.5721	-4.73184	26.5721	down	-2.46474	-2.55329	-2.4354	-3.11595	-16.4492	-2.58139	-2.22683	-2.70557	-0.174177	0.134262	0.718828	1.03378	0.852171	-0.173031	0.901564	0.80377	0.380117	0	-0.12015	0.626328		(971.6218, 2212.1724)(972.62616, 1216.1833)	FindByFormula		-		LMGP06030086	972.629	3.069
PI(P-20:0/22:4(7Z,10Z,13Z,16Z)) - 3.069 :1	Glycerophospholipids	Glycerophosphoinositols	0.000277142	0.000979427	-26.5721	-4.73184	26.5721	down	-2.46474	-2.55329	-2.4354	-3.11595	-16.4492	-2.58139	-2.22683	-2.70557	-0.174177	0.134262	0.718828	1.03378	0.852171	-0.173031	0.901564	0.80377	0.380117	0	-0.12015	0.626328		(971.6218, 2212.1724)(972.62616, 1216.1833)	FindByFormula		-		LMGP06030086	972.63	3.069
Lipid A -disaccharide-1-P	Saccharolipids	Acylaminosugars	7.92146e-05	0.000297098	15.8242	3.98406	15.8242	up	0	18.3977	0	18.2999	0	19.9324	0	0	0	0	0	0	0	0	19.0735	0	0	18.0628	0	0		(661.43854, 19105.855)(662.44196, 8991.701)	FindByFormula				LMSL01040002	662.446	10.025
NeuAcalpha2-3Galbeta1-4Glcbeta-Cer(d18:1/20:0)	Sphingolipids	Acidic glycosphingolipids	3.79918e-21	5.56564e-20	-7.00535	-2.80846	7.00535	down	-2.25112	-2.11509	-1.91745	-2.29019	-3.40546	-3.4047	-2.67619	-2.13654	-0.0212231	0.0261669	0	0.823774	0.826241	0.421453	0.684635	0.481029	-0.0443954	-0.103556	0.193773	0.118486		(1207.7655, 7068.7866)(1208.7688, 5472.706)(1209.7712, 2384.0854)	FindByFormula		-		LMSP0601AJ03	1208.77	3.66
(20S)-1?,25-dihydroxy-20-methoxy-26,27-diethylvitamin D3 / (20S)-1?,25-dihydroxy-20-methoxy-26,27-diethylcholecalciferol	Sterol lipids	Secosteroids	1.17894e-06	6.96794e-06	-12.7168	-3.66866	12.7168	down	-3.70813	-3.41257	-3.43641	-3.21889	-3.66891	-3.15629	-3.58405	-3.36197	0.194521	0.234453	-0.0606766	0.83358	0.569036	0.233494	0.222893	0.279911	-0.126114	0.0774269	0.244553	0		(501.39453, 5168.234)(502.3978, 1843.4333)	FindByFormula		-		LMST03020524	502.401	4.984
(20S)-1?,25-dihydroxy-20-methoxy-26,27-diethylvitamin D3 / (20S)-1?,25-dihydroxy-20-methoxy-26,27-diethylcholecalciferol - 4.9839983	Sterol lipids	Secosteroids	1.17894e-06	6.96794e-06	-12.7168	-3.66866	12.7168	down	-3.70813	-3.41257	-3.43641	-3.21889	-3.66891	-3.15629	-3.58405	-3.36197	0.194521	0.234453	-0.0606766	0.83358	0.569036	0.233494	0.222893	0.279911	-0.126114	0.0774269	0.244553	0		(501.39453, 5168.234)(502.3978, 1843.4333)	FindByFormula		-		LMST03020524	502.401	4.984
(20S)-1?,25-dihydroxy-20-methoxy-26,27-diethylvitamin D3 / (20S)-1?,25-dihydroxy-20-methoxy-26,27-diethylcholecalciferol - 4.9839983 :1	Sterol lipids	Secosteroids	5.10785e-08	3.58806e-07	-12.6533	-3.66145	12.6533	down	-3.51958	-3.2656	-3.40036	-3.42068	-3.65514	-3.18429	-3.69481	-3.31532	0.205254	0.172619	-0.0630245	0.856075	0.601194	0.217438	0.215233	0.306635	-0.109081	0.127289	0.217745	0.00630379		(501.39447, 5350.9204)(502.3979, 1900.4725)	FindByFormula		-		LMST03020524	502.402	4.984
(20S)-1?,25-dihydroxy-20-methoxy-26,27-diethylvitamin D3 / (20S)-1?,25-dihydroxy-20-methoxy-26,27-diethylcholecalciferol - 4.985	Sterol lipids	Secosteroids	2.91475e-06	1.50875e-05	-12.7168	-3.66866	12.7168	down	-3.70813	-3.41257	-3.43641	-3.21889	-3.66891	-3.15629	-3.58405	-3.36197	0.194521	0.234453	-0.0606766	0.83358	0.569036	0.233494	0.222893	0.279911	-0.126114	0.0774269	0.244553	0		(501.39447, 4929.9487)(502.39786, 1758.1554)	FindByFormula		-		LMST03020524	502.401	4.985

## Sheet: Bvs18M_Pos
Compound	Lipid Class	Sub-class	p	p (Corr)	FC ([18M] vs [Baseline])	Log FC ([18M] vs [Baseline])	FC (abs) ([18M] vs [Baseline])	Regulation ([18M] vs [Baseline])	Pos_G11_18M: Log2(normalized)	Pos_G1_18M: Log2(normalized)	Pos_G2_18M: Log2(normalized)	Pos_G4_18M: Log2(normalized)	Pos_G5_18M: Log2(normalized)	Pos_G7_18M: Log2(normalized)	Pos_G8_18M: Log2(normalized)	Pos_G9_18M: Log2(normalized)	Pos_G10B: Log2(normalized)	Pos_G11B: Log2(normalized)	Pos_G12B: Log2(normalized)	Pos_G1B: Log2(normalized)	Pos_G2B: Log2(normalized)	Pos_G3B: Log2(normalized)	Pos_G4B: Log2(normalized)	Pos_G5B: Log2(normalized)	Pos_G6B: Log2(normalized)	Pos_G7B: Log2(normalized)	Pos_G8B: Log2(normalized)	Pos_G9B: Log2(normalized)	CAS Number	CompositeSpectrum	CompoundAlgo	HMP ID	Ionization mode	KEGG ID	LMP ID	Mass	Retention Time
12-oxo-5E,8E,10Z-dodecatrienoic acid	Fatty acyls	Fatty acids and conjugates	0.000288856	0.000945918	-264.691	-8.04817	264.691	down	0	0	0	0	0	0	0	0	16.1243	16.0973	0	0	0	15.8405	0	0	16.0055	16.1112	0	16.3992		(209.1173, 1198.455)(210.11757, 268.22498)(226.14607, 2739.96)	FindByFormula		+		LMFA01060095	208.11	1.641
2-amino-8-oxo-9,10-epoxy-decanoic acid	Fatty acyls	Fatty acids and conjugates	4.17867e-06	1.74558e-05	2275.49	11.152	2275.49	up	0	1.43449	-0.498505	-0.345732	1.7136	-0.25156	1.46525	0.0303307	-17.9494	-17.9494	-17.9494	-17.9494	-0.239317	-17.9494	-17.9494	-0.536112	-0.264019	-17.9494	-1.6539	-0.162439		(216.12332, 12749.449)(217.12146, 4271.4414)(218.12428, 464.03)	FindByFormula			C12027	LMFA01060176	215.115	1.259
2-amino-8-oxo-9,10-epoxy-decanoic acid null 1.259	Fatty acyls	Fatty acids and conjugates	4.20719e-06	1.75374e-05	2270.71	11.1489	2270.71	up	0	1.43063	-0.506029	-0.345732	1.7136	-0.25156	1.46525	0.0303307	-17.9494	-17.9494	-17.9494	-17.9494	-0.239317	-17.9494	-17.9494	-0.536112	-0.264019	-17.9494	-1.63457	-0.162439		(216.12332, 12749.449)(217.12146, 4271.4414)(218.12428, 464.03)	FindByFormula			C12027	LMFA01060176	215.115	1.259
5,8,11,14-Octadecatetraynoic acid	Fatty acyls	Fatty acids and conjugates	8.67789e-07	4.10781e-06	-20907.9	-14.3518	20907.9	down	0	0	0	0	0	0	0	0	21.3648	19.6716	0	22.9111	0	0	21.546	21.9974	22.3967	0	19.7503	22.5832		(135.08023, 259299.28)(136.0835, 26432.531)(137.08731, 1784.5214)	FindByFormula		+		LMFA01030736	134.072	1.459
Docosanedioic acid	Fatty acyls	Fatty acids and conjugates	0	0	-15371194	-23.8737	15371194	down	-23.7307	-23.7307	-23.7307	-23.7307	-23.7307	-23.7307	-23.7307	-23.7307	0	0.170357	-0.244408	0.372585	0.43808	-0.0659389	0.329578	0.132532	0.0605049	-0.0475464	0.207346	0.363407		(393.2976, 893396.0)(394.30066, 214810.56)(395.3046, 35571.957)(396.30914, 4670.516)	FindByFormula		+	C19625	LMFA01170037	392.289	2.971
Docosanedioic acid + 2.9710004	Fatty acyls	Fatty acids and conjugates	0	0	-15368593	-23.8735	15368593	down	-23.7307	-23.7307	-23.7307	-23.7307	-23.7307	-23.7307	-23.7307	-23.7307	0	0.170357	-0.251635	0.372585	0.43828	-0.0659389	0.329802	0.132532	0.0605049	-0.0438137	0.207346	0.36356		(393.2976, 893396.0)(394.30066, 214810.56)(395.3046, 35571.957)(396.3094, 4690.31)	FindByFormula		+	C19625	LMFA01170037	392.289	2.971
Tetranor-PGE1	Fatty acyls	Fatty acids and conjugates	2.1011e-05	7.92983e-05	2.79524	1.48297	2.79524	up	0.00512695	0.688524	-0.37628	-0.241539	1.29863	-0.144009	1.03838	0.0563011	0.116541	-1.80879	-2.85823	-0.280975	-0.582235	-1.74653	-0.597654	-0.87322	-0.242273	-3.49852	-1.31621	-0.619862		(316.21225, 323451.6)(317.21515, 58754.242)(318.21796, 8509.391)	FindByFormula		+		LMFA03010211	315.205	1.224
13-sophorosyloxydocosanoic acid	Fatty acyls	Fatty acyl glycosides	0.000183672	0.000619103	-2395.17	-11.2259	2395.17	down	0	0	0	0	0	0	0	0	18.0208	0	0	0	18.3568	0	14.9116	15.1431	16.2848	15.835	15.554	20.6048		(703.4249, 10168.466)(704.4291, 3871.3352)(705.43005, 1161.498)	FindByFormula		+	C18191	LMFA13020004	702.417	1.56
9,12,15-Octadecatrien-1-ol	Fatty acyls	Fatty alcohols	0.000304701	0.000986242	-287.131	-8.16556	287.131	down	-19.6673	-19.6673	-19.6673	0.568554	-0.191237	-19.6673	0.505888	-19.6673	0	-19.6673	1.42074	1.1672	0.123064	-0.045805	-19.6673	0.902664	4.03018	0.203733	-19.6673	3.00677		(265.24933, 2097.243)(287.23352, 2718.9429)	FindByFormula		+		LMFA05000216	264.245	2.357
Anandamide 0-phosphate	Fatty acyls	Fatty amides	2.28386e-06	9.79155e-06	-9.89095	-3.30611	9.89095	down	0	0	0	0	0	0	0	0	13.4353	12.7211	0	0	0	13.5169	0	0	0	0	0	0	183323-26-4	(445.2819, 2923.3083)(446.27963, 858.1706)(447.28085, 756.4035)	FindByFormula		+	C19913	LMFA08020002	444.274	14.789
6Z,9Z-Heneicosadien-11-one	Fatty acyls	Oxygenated hydrocarbons	1.2037e-05	4.70645e-05	-14.542	-3.86215	14.542	down	-3.8717	-3.63582	-3.60307	-4.06839	-3.51375	-4.17338	-3.47985	-3.78122	0.0588226	0.142292	-0.270014	0.29829	0.277861	-0.0480022	0.19961	0	0.0981655	-0.0434818	0.191734	0.249777		(324.32513, 37790.598)(325.327, 8798.668)	FindByFormula		+		LMFA12000218	323.318	3.438
1-(14-methyl-pentadecanoyl)-2-(8-[3]-ladderane-octanyl)-sn-glycerol	Glycerolipids	Diradylglycerols	2.79824e-06	1.17647e-05	-2613.99	-11.352	2613.99	down	-17.2243	-17.2243	-17.2243	-17.2243	-17.2243	-17.2243	-17.2243	-2.85452	0.03125	0.671465	0.00836945	-17.2243	-17.2243	0.229862	-17.2243	0.200277	0	0.474152	0.429543	0.715336		(603.5348, 14604.483)(604.5391, 6518.3223)(605.5351, 2053.5562)	FindByFormula		+		LMGL02070004	602.527	11.259
DG(15:0/19:0/0:0)[iso2]	Glycerolipids	Diradylglycerols	1.03487e-22	3.61282e-21	2.18701	1.12896	2.18701	up	-0.637888	-0.96096	0	-0.759014	-1.21365	0.283186	-0.90559	-1.01597	-1.54664	-1.53847	-1.81682	-1.45942	-1.95944	-1.60439	-1.84379	-2.02458	-2.03579	-1.62369	-1.84883	-2.06046		(619.52814, 192405.3)(620.5312, 78217.23)(621.5345, 18182.459)	FindByFormula		+		LMGL02010435	618.521	12.04
DG(15:0/19:0/0:0)[iso2] + 12.040002	Glycerolipids	Diradylglycerols	1.06484e-22	3.65221e-21	2.18108	1.12504	2.18108	up	-0.638821	-0.962463	0	-0.754231	-1.21507	0.282818	-0.9058	-1.02532	-1.54814	-1.54021	-1.81828	-1.46092	-1.96129	-1.55508	-1.84529	-2.02627	-2.03702	-1.62635	-1.85031	-2.05968		(619.52814, 192405.3)(620.5312, 78217.23)(621.5345, 18182.459)	FindByFormula		+		LMGL02010435	618.52	12.04
DG(P-14:0/18:1(9Z))	Glycerolipids	Diradylglycerols	2.01758e-06	8.68804e-06	-171.168	-7.41927	171.168	down	0	0	13.3491	0	0	0	0	0	15.3215	0	0	0	14.7535	16.0371	16.2392	0	14.3977	0	16.3843	15.9215		(551.50464, 2613.8098)(552.5079, 1126.3301)(553.50726, 346.6273)(573.66327, 147.045)(574.4863, 90.126656)	FindByFormula		+	C13864	LMGL02040001	550.497	15.124
S-DGD-5-PA	Glycerolipids	Glycosyldiradylglycerols	1.95964e-06	8.45715e-06	-12615.6	-13.6229	12615.6	down	0	0	0	0	0	0	0	0	18.6014	0	0	0	19.5835	17.0418	16.1782	16.4913	18.3249	17.9442	17.3928	21.917		(908.66736, 18619.4)(909.6627, 10673.53)(910.6625, 3529.521)(911.66003, 1086.4377)	FindByFormula		+		LMGL05030007	907.656	3.217
TG(12:0/13:0/13:0)[iso3]	Glycerolipids	Triadylglycerols	7.1816e-05	0.000253888	-1707.94	-10.738	1707.94	down	-18.351	-3.33129	1.93857	-18.351	-18.351	-18.351	-2.77649	-18.351	0.0959854	0.480053	0.53842	-18.351	-0.270678	0.254379	-0.12435	0.115162	-0.295803	0.423985	2.10424	0		(689.56976, 25526.822)(690.5745, 12626.22)(691.5796, 3649.7568)(692.5848, 913.8142)	FindByFormula		+		LMGL03012659	688.563	13.02
TG(12:0/13:0/13:0)[iso3] + 13.016999	Glycerolipids	Triadylglycerols	4.55148e-06	1.87591e-05	-6276.96	-12.6158	6276.96	down	-18.3516	-18.3516	1.93797	-18.3516	-18.3516	-18.3516	-2.7771	-18.3516	0.0953808	0.479448	0.53821	-18.3516	-0.271282	0.253775	-0.124954	0.114557	-0.293249	0.42338	2.10363	0		(689.56976, 26306.297)(690.57446, 13011.85)(691.5795, 3753.682)(692.58466, 942.2025)	FindByFormula		+		LMGL03012659	688.563	13.017
TG(12:0/13:0/13:0)[iso3] + 13.016999 :1	Glycerolipids	Triadylglycerols	4.55178e-06	1.87591e-05	-6275.52	-12.6155	6275.52	down	-18.351	-18.351	1.93857	-18.351	-18.351	-18.351	-2.77649	-18.351	0.0959854	0.480053	0.538815	-18.351	-0.270678	0.254379	-0.12435	0.115162	-0.295994	0.423985	2.10424	0		(689.56976, 26306.297)(690.57446, 13011.85)(691.5795, 3753.682)	FindByFormula		+		LMGL03012659	688.563	13.017
TG(12:0/17:0/21:0)[iso6]	Glycerolipids	Triadylglycerols	3.4566e-11	4.82689e-10	35159.8	15.1016	35159.8	up	-0.829082	-0.425955	-0.472429	0	-0.654917	-0.511892	-0.592842	-0.465704	-2.81831	-20.0855	-20.0855	-0.207624	-20.0855	-3.3538	-20.0855	-20.0855	-20.0855	-20.0855	-20.0855	-20.0855		(852.80206, 139780.7)(853.8053, 82233.984)(854.80817, 24508.184)(855.8116, 5522.0713)(856.8182, 953.0006)	FindByFormula		+		LMGL03013388	851.794	16.065
TG(12:0/17:0/21:0)[iso6] + 16.065	Glycerolipids	Triadylglycerols	3.45449e-11	4.82689e-10	35159.8	15.1016	35159.8	up	-0.829082	-0.425955	-0.472429	0	-0.654917	-0.511892	-0.592842	-0.465704	-2.81831	-20.0855	-20.0855	-0.207624	-20.0855	-3.3538	-20.0855	-20.0855	-20.0855	-20.0855	-20.0855	-20.0855		(852.80206, 139780.7)(853.8053, 82233.984)(854.80817, 24508.184)(855.8116, 5522.0713)	FindByFormula		+		LMGL03013388	851.794	16.065
TG(12:0/17:1(9Z)/21:0)[iso6]	Glycerolipids	Triadylglycerols	3.2139e-11	4.55302e-10	35369.4	15.1102	35369.4	up	-0.829004	-0.407406	-0.472351	0	-0.645571	-0.511814	-0.592764	-0.465626	-2.81823	-20.0854	-20.0854	-0.207546	-20.0854	-3.41508	-20.0854	-20.0854	-20.0854	-20.0854	-20.0854	-20.0854		(850.7856, 21012.781)(851.7893, 12262.753)(852.80194, 139180.83)(853.8051, 81637.516)(854.80817, 24310.8)(855.8116, 5466.6807)	FindByFormula		+		LMGL03013411	849.779	16.065
TG(12:0/18:0/22:0)[iso6]	Glycerolipids	Triadylglycerols	2.63558e-07	1.34181e-06	1837.47	10.8435	1837.47	up	-0.876219	-0.409286	-0.632462	0	-0.751717	-0.752947	-0.774107	-0.618889	-19.7108	-19.7108	-19.7108	-1.76788	-3.36578	-19.7108	-3.60015	-3.7978	-3.4	-19.7108	-19.7108	-3.14933		(880.8334, 65448.066)(881.8365, 39043.44)(882.8392, 12357.635)(883.8425, 2986.5432)	FindByFormula				LMGL03013455	879.827	16.621
TG(12:0/18:0/22:0)[iso6] + 16.620996	Glycerolipids	Triadylglycerols	7.00674e-08	4.8233e-07	6221.94	12.6031	6221.94	up	-0.623358	0	-0.38772	0.46237	-0.357132	-0.31748	-0.231863	-0.257048	-3.40428	-17.7618	-17.7618	-0.980797	-3.57812	-17.7618	-17.7618	-3.74887	-17.7618	-17.7618	-17.7618	-17.7618		(885.7881, 28013.389)(886.7917, 16672.375)(887.7951, 5362.4487)(888.7985, 1299.227)	FindByFormula		+		LMGL03013455	884.781	16.621
TG(12:0/18:0/22:0)[iso6] + 16.622004	Glycerolipids	Triadylglycerols	7.44671e-08	5.07258e-07	6164.9	12.5899	6164.9	up	-0.623358	0	-0.38772	0.46237	-0.357132	-0.31748	-0.231863	-0.257048	-3.40448	-17.7618	-17.7618	-0.963413	-3.44682	-17.7618	-17.7618	-3.73792	-17.7618	-17.7618	-17.7618	-17.7618		(885.7881, 28013.389)(886.7917, 16672.375)(887.7951, 5362.4487)(888.7985, 1299.227)	FindByFormula		+		LMGL03013455	884.781	16.622
TG(12:0/18:0/22:0)[iso6] + 16.622992	Glycerolipids	Triadylglycerols	4.51946e-09	4.09053e-08	13874.7	13.7602	13874.7	up	-0.623358	0	-0.38772	0.46237	-0.357132	-0.31748	-0.231863	-0.257048	-3.1332	-17.7618	-17.7618	-0.963413	-17.7618	-17.7618	-17.7618	-3.73792	-17.7618	-17.7618	-17.7618	-17.7618		(885.788, 28944.346)(886.7916, 17223.186)(887.7951, 5537.8247)	FindByFormula		+		LMGL03013455	884.781	16.623
TG(12:0/18:0/22:0)[iso6] null 16.620995	Glycerolipids	Triadylglycerols	2.62448e-07	1.33965e-06	1839.49	10.8451	1839.49	up	-0.875666	-0.408733	-0.631908	0	-0.748054	-0.752255	-0.773554	-0.614691	-19.7102	-19.7102	-19.7102	-1.77632	-3.36523	-19.7102	-3.50623	-3.79724	-3.45641	-19.7102	-19.7102	-3.18574		(880.8334, 65848.96)(881.8365, 39273.22)(882.8392, 12430.598)(883.8425, 3001.453)	FindByFormula				LMGL03013455	879.826	16.621
TG(12:0/18:0/22:0)[iso6] null 16.620995 :1	Glycerolipids	Triadylglycerols	2.61137e-07	1.33645e-06	1831.51	10.8388	1831.51	up	-0.86879	-0.4401	-0.638624	0	-0.755127	-0.750154	-0.766678	-0.600828	-19.7033	-19.7033	-19.7033	-1.75109	-3.35077	-19.7033	-3.60873	-3.84445	-3.37934	-19.7033	-19.7033	-3.1419		(880.8334, 65846.5)(881.8365, 39272.5)(882.8392, 12428.78)(883.8425, 3001.801)	FindByFormula				LMGL03013455	879.825	16.621
TG(12:0/18:0/22:0)[iso6] null 16.624	Glycerolipids	Triadylglycerols	1.05324e-10	1.39127e-09	31773.8	14.9556	31773.8	up	-0.623358	0	-0.38772	0.457329	-0.357132	-0.31748	-0.231863	-0.257048	-17.7618	-17.7618	-17.7618	-0.977865	-3.44703	-17.7618	-17.7618	-17.7618	-17.7618	-17.7618	-17.7618	-17.7618		(885.7881, 29951.15)(886.7917, 17816.15)(887.795, 5738.867)	FindByFormula				LMGL03013455	884.782	16.624
TG(12:0/18:1(9Z)/22:0)[iso6]	Glycerolipids	Triadylglycerols	2.18185e-16	5.70267e-15	339616	18.3735	339616	up	-1.06272	-1.01797	-0.450508	-0.0679493	-0.184124	-0.711294	-0.896704	-0.776646	-20.9124	-20.9124	-20.9124	1.80151	-20.9124	-20.9124	-20.9124	-20.9124	-20.9124	-20.9124	-20.9124	-20.9124		(878.8182, 437936.2)(879.8216, 262908.47)(880.82465, 85215.57)(881.82764, 19141.348)(882.8302, 2741.5042)	FindByFormula				LMGL03013475	877.811	16.087
TG(12:0/18:1(9Z)/22:0)[iso6] null 16.086	Glycerolipids	Triadylglycerols	1.35281e-09	1.34979e-08	13353.5	13.7049	13353.5	up	-1.05622	-1.13914	-0.584513	-0.726879	-0.814135	-0.623239	-0.860338	-0.269871	-19.4187	-19.4187	-0.199659	1.70874	-19.4187	-0.311678	-19.4187	-19.4187	-19.4187	-19.4187	-19.4187	-19.4187		(883.7732, 142041.52)(884.77606, 85174.97)(885.7791, 25897.824)(886.7826, 5583.3677)(887.79016, 1298.6115)	FindByFormula				LMGL03013475	882.765	16.086
TG(12:0/18:1(9Z)/22:0)[iso6] null 16.086 :1	Glycerolipids	Triadylglycerols	1.35175e-09	1.34979e-08	13354.1	13.705	13354.1	up	-1.05609	-1.13927	-0.584377	-0.726744	-0.813999	-0.623104	-0.860203	-0.269735	-19.4185	-19.4185	-0.199524	1.70771	-19.4185	-0.311542	-19.4185	-19.4185	-19.4185	-19.4185	-19.4185	-19.4185		(883.7732, 142041.52)(884.77606, 85174.97)(885.7791, 25897.824)(886.7826, 5583.3677)	FindByFormula				LMGL03013475	882.766	16.086
TG(12:0/18:1(9Z)/22:0)[iso6] null 16.086 :2	Glycerolipids	Triadylglycerols	1.35303e-09	1.34979e-08	13451	13.7154	13451	up	-0.994022	-1.05404	-0.522488	-0.664679	-0.751934	-0.561039	-0.771347	-0.174696	-19.3565	-19.3565	-0.138344	1.77022	-19.3565	-0.250088	-19.3565	-19.3565	-19.3565	-19.3565	-19.3565	-19.3565		(883.7732, 142041.52)(884.77606, 85174.97)(885.7791, 25897.824)(886.7826, 5583.3677)(887.7896, 384.31836)	FindByFormula				LMGL03013475	882.766	16.086
TG(12:0/18:1(9Z)/22:0)[iso6] null 16.086 :3	Glycerolipids	Triadylglycerols	1.35324e-09	1.34979e-08	13354.8	13.7051	13354.8	up	-1.05622	-1.13914	-0.584513	-0.726879	-0.814135	-0.623239	-0.860338	-0.269871	-19.4187	-19.4187	-0.201353	1.70874	-19.4187	-0.311678	-19.4187	-19.4187	-19.4187	-19.4187	-19.4187	-19.4187		(883.7732, 142041.52)(884.77606, 85174.97)(885.7791, 25897.824)(886.7826, 5583.3677)(887.7896, 390.4718)	FindByFormula				LMGL03013475	882.765	16.086
TG(12:0/18:1(9Z)/22:0)[iso6] null 16.086998	Glycerolipids	Triadylglycerols	2.18773e-16	5.70267e-15	339224	18.3719	339224	up	-1.06257	-1.01865	-0.450548	-0.0732937	-0.185555	-0.715263	-0.898876	-0.779057	-20.9129	-20.9129	-20.9129	1.80335	-20.9129	-20.9129	-20.9129	-20.9129	-20.9129	-20.9129	-20.9129	-20.9129		(878.8182, 437936.2)(879.8216, 262908.47)(880.82465, 85215.57)(881.82764, 19141.348)(882.8302, 1295.8279)	FindByFormula				LMGL03013475	877.809	16.087
TG(12:0/18:1(9Z)/22:0)[iso6] null 16.086998 :1	Glycerolipids	Triadylglycerols	2.1802e-16	5.70267e-15	339252	18.372	339252	up	-1.06257	-1.01865	-0.450548	-0.0732937	-0.18626	-0.715263	-0.898876	-0.779057	-20.9129	-20.9129	-20.9129	1.80082	-20.9129	-20.9129	-20.9129	-20.9129	-20.9129	-20.9129	-20.9129	-20.9129		(878.8182, 437936.2)(879.8216, 262908.47)(880.82465, 85215.57)(881.82764, 18488.186)(882.8301, 3591.6138)	FindByFormula				LMGL03013475	877.809	16.087
TG(12:0/20:1(11Z)/22:3(10Z,13Z,16Z))[iso6]	Glycerolipids	Triadylglycerols	3.59527e-09	3.28562e-08	-5.9927	-2.58321	5.9927	down	-1.99294	-3.58618	-2.02516	-2.97625	-3.02225	-3.10427	-2.82166	-3.12051	0.129801	0.331446	0.00180435	-3.98267	-0.0778255	0.235794	0	0.0801735	-0.172934	0.27566	0.261065	-0.0576534		(900.8027, 210197.02)(901.8058, 133532.83)(902.80927, 45269.594)(903.8132, 11269.327)(904.8302, 8407.843)	FindByFormula		+		LMGL03013602	899.796	15.197
TG(12:0/20:1(11Z)/22:3(10Z,13Z,16Z))[iso6] + 15.197	Glycerolipids	Triadylglycerols	3.59653e-09	3.28562e-08	-5.98763	-2.58198	5.98763	down	-1.99103	-3.58555	-2.02453	-2.97107	-3.02162	-3.10364	-2.82103	-3.11988	0.123634	0.332747	0.00243378	-3.98204	-0.0810795	0.236423	0	0.0834331	-0.172304	0.276289	0.261694	-0.0549259		(900.8027, 207497.02)(901.8058, 131749.05)(902.80927, 44683.383)(903.8132, 11148.524)(904.8302, 8312.23)(905.8317, 3425.2695)	FindByFormula		+		LMGL03013602	899.795	15.197
TG(12:0/20:1(11Z)/22:3(10Z,13Z,16Z))[iso6] + 15.197 :1	Glycerolipids	Triadylglycerols	3.63932e-09	3.30924e-08	-5.98797	-2.58207	5.98797	down	-1.99958	-3.58691	-2.03737	-2.94505	-3.02159	-3.1038	-2.82166	-3.12051	0.131058	0.332117	0.00172997	-3.98129	-0.0788116	0.235794	0	0.0797672	-0.172838	0.27566	0.261295	-0.0543709		(900.8027, 210197.02)(901.8058, 133532.83)(902.80927, 45269.594)(903.8132, 11269.327)(904.8302, 8407.843)	FindByFormula		+		LMGL03013602	899.795	15.197
TG(12:0/20:1(11Z)/22:3(10Z,13Z,16Z))[iso6] + 15.197 :2	Glycerolipids	Triadylglycerols	3.52893e-09	3.25427e-08	-5.99895	-2.58471	5.99895	down	-1.99325	-3.58628	-2.03674	-2.97107	-3.02096	-3.10317	-2.82103	-3.11988	0.131687	0.332747	0.00235939	-3.98066	-0.0781822	0.236423	0	0.0812988	-0.172209	0.276289	0.261925	-0.0537415		(900.8027, 207497.02)(901.8058, 131749.05)(902.80927, 44683.383)(903.8132, 11148.524)(904.8302, 8312.23)(905.8317, 3425.2695)	FindByFormula		+		LMGL03013602	899.795	15.197
TG(13:0/17:0/20:0)[iso6]	Glycerolipids	Triadylglycerols	6.23644e-09	5.492e-08	3112.98	11.6041	3112.98	up	-1.05411	-18.7254	-0.687107	-0.158888	-0.868048	-0.647842	-0.792707	-0.703629	-2.94016	-18.7254	-18.7254	0	-18.7254	-18.7254	-18.7254	-18.7254	-18.7254	-18.7254	-3.23692	-18.7254		(857.7567, 47155.49)(858.76013, 27089.627)(859.76434, 8119.663)(860.7681, 1847.4087)	FindByFormula		+		LMGL03013847	856.751	16.066
TG(13:0/17:0/20:0)[iso6] + 16.066	Glycerolipids	Triadylglycerols	6.04056e-09	5.36786e-08	3141.28	11.6171	3141.28	up	-1.04152	-18.7594	-0.721163	-0.192944	-0.901993	-0.681898	-0.826763	-0.737684	-3.0948	-18.7594	-18.7594	0	-18.7594	-18.7594	-18.7594	-18.7594	-18.7594	-18.7594	-3.27097	-18.7594		(857.7567, 47155.49)(858.76013, 27089.627)(859.76434, 8119.663)(860.7681, 1847.4087)	FindByFormula		+		LMGL03013847	856.75	16.066
TG(13:0/17:0/20:0)[iso6] + 16.066 :1	Glycerolipids	Triadylglycerols	5.92909e-09	5.29286e-08	3137.42	11.6154	3137.42	up	-1.00746	-18.7254	-0.687107	-0.158888	-0.867937	-0.684746	-0.792707	-0.703629	-3.06074	-18.7254	-18.7254	0	-18.7254	-18.7254	-18.7254	-18.7254	-18.7254	-18.7254	-3.23692	-18.7254		(857.7567, 47155.49)(858.76013, 27089.627)(859.76434, 8119.663)(860.7681, 1847.4087)	FindByFormula		+		LMGL03013847	856.75	16.066
TG(13:0/17:0/20:0)[iso6] + 16.066 :2	Glycerolipids	Triadylglycerols	1.36168e-10	1.77472e-09	7626.59	12.8968	7626.59	up	-1.03077	-18.7487	-0.710415	-0.182196	-0.891245	-0.708054	-0.816015	-0.695486	-2.94928	-18.7487	-18.7487	0	-18.7487	-18.7487	-18.7487	-18.7487	-18.7487	-18.7487	-18.7487	-18.7487		(857.7568, 48795.383)(858.7602, 28032.812)(859.7641, 8398.761)(860.768, 1909.7767)	FindByFormula		+		LMGL03013847	856.75	16.066
TG(13:0/17:0/20:0)[iso6] + 16.066 :3	Glycerolipids	Triadylglycerols	6.54472e-09	5.66147e-08	3074.19	11.586	3074.19	up	-1.0885	-18.7598	-0.790668	-0.192886	-0.902437	-0.682232	-0.827097	-0.735813	-2.89172	-18.7598	-18.7598	0	-18.7598	-18.7598	-18.7598	-18.7598	-18.7598	-18.7598	-3.27131	-18.7598		(857.7567, 47155.49)(858.76013, 27089.627)(859.76434, 8119.663)(860.7681, 1847.4087)	FindByFormula		+		LMGL03013847	856.75	16.066
TG(13:0/17:0/20:0)[iso6] + 16.066 :4	Glycerolipids	Triadylglycerols	6.54396e-09	5.66147e-08	3062.58	11.5805	3062.58	up	-1.0885	-18.7598	-0.790668	-0.192886	-0.902437	-0.682232	-0.870775	-0.735813	-2.89172	-18.7598	-18.7598	0	-18.7598	-18.7598	-18.7598	-18.7598	-18.7598	-18.7598	-3.27131	-18.7598		(857.7567, 47155.49)(858.76013, 27089.627)(859.76434, 8119.663)(860.7681, 1847.4087)	FindByFormula		+		LMGL03013847	856.75	16.066
TG(13:0/17:0/20:0)[iso6] null 16.066	Glycerolipids	Triadylglycerols	1.14479e-10	1.50206e-09	7769.92	12.9237	7769.92	up	-1.02758	-18.7455	-0.707224	-0.179005	-0.888054	-0.667959	-0.812824	-0.723745	-18.7455	-18.7455	-18.7455	0	-18.7455	-18.7455	-18.7455	-18.7455	-18.7455	-18.7455	-3.25703	-18.7455		(857.75684, 48791.94)(858.7603, 28029.498)(859.7643, 8399.951)(860.76794, 1907.0583)	FindByFormula				LMGL03013847	856.75	16.066
TG(14:1(9Z)/14:1(9Z)/16:0)[iso3]	Glycerolipids	Triadylglycerols	4.55783e-06	1.87591e-05	-12173.9	-13.5715	12173.9	down	-15.9207	-15.9207	-15.9207	-15.9207	-15.9207	-15.9207	-15.9207	-15.9207	0.431692	0.627857	0.0994987	-15.9207	0.0683603	0.532366	-15.9207	0.180538	0	0.585505	0.808622	0.316868		(769.63245, 4796.7334)(770.6354, 2580.6309)(771.6369, 1240.6736)	FindByFormula		+		LMGL03012815	768.625	13.717
TG(14:1(9Z)/14:1(9Z)/16:0)[iso3] + 13.717005	Glycerolipids	Triadylglycerols	4.55586e-06	1.87591e-05	-12173.9	-13.5715	12173.9	down	-15.9207	-15.9207	-15.9207	-15.9207	-15.9207	-15.9207	-15.9207	-15.9207	0.431692	0.627857	0.0994987	-15.9207	0.0683603	0.532366	-15.9207	0.180538	0	0.585505	0.808622	0.316868		(769.63245, 4796.7334)(770.6354, 2580.6309)(771.6369, 1240.6736)	FindByFormula		+		LMGL03012815	768.625	13.717
TG(16:0/17:1(9Z)/22:1(13Z))[iso6]	Glycerolipids	Triadylglycerols	5.54047e-10	6.64517e-09	40890248	25.2853	40890248	up	1.12308	0.192556	0.788525	1.14923	-0.253618	1.12612	0.372148	1.31767	-24.5583	-24.5583	-24.5583	-24.5583	-24.5583	-24.5583	-24.5583	-24.5583	-24.5583	-24.5583	-24.5583	-24.5583		(468.44135, 1705702.9)(469.44443, 549452.56)(470.44672, 96061.71)(471.44922, 11957.544)	FindByFormula				LMGL03010413	467.435	3.404
TG(16:1(9Z)/19:0/19:0)[iso3]	Glycerolipids	Triadylglycerols	7.18132e-13	1.26482e-11	12490.4	13.6085	12490.4	up	-0.756117	-1.04746	-0.19804	-0.465191	-0.992971	-17.9537	-0.57814	0.279305	-17.9537	-17.9537	-17.9537	1.6198	-17.9537	-17.9537	-17.9537	-17.9537	-17.9537	-17.9537	-17.9537	-17.9537		(906.8474, 79172.24)(907.85144, 46948.105)(908.85474, 15468.905)(909.85864, 3814.9436)	FindByFormula				LMGL03010292	905.84	16.628
TG(16:1(9Z)/19:0/19:0)[iso3] null 16.632	Glycerolipids	Triadylglycerols	1.28678e-12	2.05428e-11	8889.29	13.1179	8889.29	up	-1.02504	-1.00737	-0.376881	-0.482788	-0.761381	-0.6835	-0.734278	-1.11006	-16.7534	-16.7534	-16.7534	2.2366	-16.7534	-16.7534	-1.38866	-16.7534	-16.7534	-16.7534	-16.7534	-16.7534		(911.80365, 29710.854)(912.8074, 18062.365)(913.8172, 6227.298)(914.8182, 1535.679)	FindByFormula				LMGL03010292	910.797	16.632
TG(16:1(9Z)/19:0/19:0)[iso3] null 16.632 :1	Glycerolipids	Triadylglycerols	1.27277e-12	2.05428e-11	8894.35	13.1187	8894.35	up	-1.02008	-1.00241	-0.371923	-0.477831	-0.756424	-0.678543	-0.729321	-1.10547	-16.7485	-16.7485	-16.7485	2.24125	-16.7485	-16.7485	-1.39379	-16.7485	-16.7485	-16.7485	-16.7485	-16.7485		(911.80365, 29710.854)(912.8074, 18062.365)(913.8172, 6227.298)(914.8182, 1535.679)	FindByFormula				LMGL03010292	910.798	16.632
TG(16:1(9Z)/19:0/19:0)[iso3] null 16.632 :2	Glycerolipids	Triadylglycerols	1.29246e-12	2.05428e-11	8889.17	13.1178	8889.17	up	-1.00681	-0.989143	-0.358654	-0.464561	-0.743155	-0.665274	-0.716051	-1.0922	-16.7352	-16.7352	-16.7352	2.25451	-16.7352	-16.7352	-1.37044	-16.7352	-16.7352	-16.7352	-16.7352	-16.7352		(911.80365, 29710.854)(912.8074, 18062.365)(913.8172, 6227.298)(914.8182, 1535.679)	FindByFormula				LMGL03010292	910.798	16.632
TG(16:1(9Z)/19:0/19:0)[iso3] null 16.632 :3	Glycerolipids	Triadylglycerols	1.29187e-12	2.05428e-11	8888.88	13.1178	8888.88	up	-1.00681	-0.989143	-0.358654	-0.464561	-0.743155	-0.665274	-0.716051	-1.0922	-16.7352	-16.7352	-16.7352	2.25507	-16.7352	-16.7352	-1.37044	-16.7352	-16.7352	-16.7352	-16.7352	-16.7352		(911.80365, 29710.854)(912.8074, 18062.365)(913.8172, 6227.298)(914.8182, 1535.679)	FindByFormula				LMGL03010292	910.798	16.632
TG(16:1(9Z)/19:0/19:0)[iso3] null 16.638	Glycerolipids	Triadylglycerols	1.25656e-08	1.01932e-07	9544.51	13.2205	9544.51	up	-1.01843	-1.00076	-0.37027	-0.476177	-0.75477	-0.676889	0.0885334	-1.10562	-16.7468	-16.7468	-16.7468	2.24311	-16.7468	-16.7468	-1.39214	-16.7468	-16.7468	-16.7468	-16.7468	-16.7468		(911.8035, 28192.748)(912.8072, 17126.58)(913.8175, 5920.2886)(914.81836, 1454.2057)	FindByFormula				LMGL03010292	910.798	16.638
TG(17:2(9Z,12Z)/18:0/19:0)[iso6]	Glycerolipids	Triadylglycerols	4.45558e-21	1.50184e-19	-10.7853	-3.43099	10.7853	down	-3.56694	-3.85134	-3.06024	-3.54812	-3.48348	-3.47531	-3.58201	-3.48714	0.182018	0.395714	0.0278378	-2.51266	0	0.271528	-0.0200691	0.0241394	-0.134342	0.351376	0.37182	0.132645		(904.8342, 306290.1)(905.8372, 196033.19)(906.83923, 67502.836)(907.84265, 15062.811)(908.85596, 4320.887)	FindByFormula		+		LMGL03010261	903.827	16.071
TG(17:2(9Z,12Z)/18:0/19:0)[iso6] + 16.07099	Glycerolipids	Triadylglycerols	6.00694e-21	1.99044e-19	-10.7567	-3.42717	10.7567	down	-3.56694	-3.84441	-3.07155	-3.55144	-3.48348	-3.46822	-3.58201	-3.48714	0.179403	0.393209	0.0278378	-2.54706	0	0.269773	-0.0200691	0.0245457	-0.135517	0.347956	0.37221	0.130953		(904.8342, 306290.1)(905.8372, 196033.19)(906.83923, 67502.836)(907.84265, 15062.811)(908.8542, 4213.634)	FindByFormula		+		LMGL03010261	903.826	16.071
TG(18:1(6Z)/18:1(9Z)/18:1(6Z))	Glycerolipids	Triadylglycerols	1.02431e-05	4.06191e-05	-7038.41	-12.781	7038.41	down	-1.7213	-21.732	-2.50032	-21.732	-21.732	-21.732	-2.66611	-21.732	0.194557	0.395758	0.0560265	-21.732	-0.0394421	0.371887	0.000411987	0.122774	-0.00463676	0.336374	0.348961	0		(907.77356, 120907.125)(908.77686, 74272.125)(909.7795, 23273.193)(910.7835, 5463.857)(911.78467, 1114.3169)	FindByFormula		+		LMGL03012613	906.766	15.642
PA(14:0/17:0)	Glycerophospholipids	Glycerophosphates	1.03701e-08	8.55424e-08	1154.15	10.1726	1154.15	up	16.1355	16.6995	15.789	16.5642	0	0	16.1927	0	0	0	0	0	0	0	0	0	0	0	0	0		(335.26126, 1813.7892)(336.25708, 859.5208)(337.26633, 754.0344)(338.26572, 305.978)	FindByFormula				LMGP10010094	334.253	1.758
PA(O-18:0/21:0)	Glycerophospholipids	Glycerophosphates	8.59275e-07	4.0873e-06	2337.06	11.1905	2337.06	up	-0.103998	-0.0217152	0	0.173965	0.185331	0.50131	0.135407	0.154747	-19.5654	0.996288	-19.5654	-19.5654	0.62038	0.867582	-19.5654	-19.5654	-19.5654	1.053	0.672558	-19.5654		(733.61194, 47594.566)(734.6145, 22165.1)(735.61566, 7135.8027)	FindByFormula				LMGP10020038	732.605	14.995
PA(P-16:0/16:1(9Z))	Glycerophospholipids	Glycerophosphates	1.27663e-05	4.97175e-05	2.61919	1.38912	2.61919	up	0.0373249	0.720919	-0.343653	-0.209244	1.33102	-0.112118	1.07077	0.0811863	0.087244	-1.304	-2.82584	-0.248581	-0.549841	-1.71413	-0.56535	-0.840826	-0.209879	-2.76266	-1.28382	-0.587484		(316.23804, 323225.06)(317.24094, 58756.84)(318.2181, 8680.172)	FindByFormula		+		LMGP10030008	315.205	1.222
PG(17:1(9Z)/22:2(13Z,16Z))	Glycerophospholipids	Glycerophosphoglycerols	3.08063e-34	1.82504e-32	-15.5921	-3.96274	15.5921	down	-3.92402	-4.13264	-3.06569	-4.26443	-3.74887	-3.76403	-3.89945	-3.82718	0.349861	0.416988	0	0.0993538	-0.11858	0.278055	0.0515442	0.0741463	-0.203352	0.348066	0.319012	-0.00166321		(815.57764, 57811.86)(816.5809, 32027.076)(817.591, 13047.015)(837.559, 35216.184)(838.5621, 19870.555)(839.5634, 6920.5854)	FindByFormula		+		LMGP04010275	814.571	13.369
PI(18:1(9Z)/22:2(13Z,16Z))	Glycerophospholipids	Glycerophosphoinositols	3.31978e-38	4.60599e-36	-12.2458	-3.61421	12.2458	down	-3.73236	-3.7258	-3.16031	-3.09316	-3.70094	-3.58897	-3.71506	-3.51759	0.146151	0.283649	-0.248064	-0.0732193	0.244074	-0.0442352	0.300325	0.0950909	0	0.0466785	0.176729	0.0920639		(934.6419, 402704.66)(935.6453, 253164.67)(936.64795, 83894.35)(937.64825, 19953.32)(938.64825, 4186.6636)	FindByFormula		+		LMGP06010306	933.635	2.52
PI(18:1(9Z)/22:2(13Z,16Z)) + 2.519999	Glycerophospholipids	Glycerophosphoinositols	3.32129e-38	4.60599e-36	-12.2458	-3.61422	12.2458	down	-3.73236	-3.7258	-3.16031	-3.09316	-3.70094	-3.58897	-3.71506	-3.51759	0.146151	0.283649	-0.248064	-0.0732193	0.244152	-0.0442352	0.300325	0.0950909	0	0.0466785	0.176729	0.0920639		(934.6419, 402704.66)(935.6453, 253164.67)(936.64795, 83894.35)(937.64825, 19953.32)(938.64825, 4260.5776)	FindByFormula		+		LMGP06010306	933.635	2.52
PI(18:1(9Z)/22:2(13Z,16Z)) + 2.519999 :1	Glycerophospholipids	Glycerophosphoinositols	3.31338e-38	4.60599e-36	-12.245	-3.61412	12.245	down	-3.73236	-3.7258	-3.16031	-3.09316	-3.70094	-3.58897	-3.71506	-3.51759	0.14496	0.283649	-0.248064	-0.0732193	0.244154	-0.0442352	0.300325	0.0950909	0	0.0466785	0.176729	0.0920639		(934.6419, 402704.66)(935.6453, 253164.67)(936.64795, 83894.35)(937.64825, 19953.32)(938.6481, 3229.9763)	FindByFormula		+		LMGP06010306	933.635	2.52
PI(18:1(9Z)/22:2(13Z,16Z)) + 2.519999 :2	Glycerophospholipids	Glycerophosphoinositols	3.31701e-38	4.60599e-36	-12.2451	-3.61414	12.2451	down	-3.73236	-3.7258	-3.16031	-3.09316	-3.70094	-3.58897	-3.71506	-3.51759	0.145084	0.283649	-0.248064	-0.0732193	0.244234	-0.0442352	0.300325	0.0950909	0	0.0466785	0.176729	0.0920639		(934.6419, 402704.66)(935.6453, 253164.67)(936.64795, 83894.35)(937.64825, 19953.32)(938.6481, 3229.9763)	FindByFormula		+		LMGP06010306	933.635	2.52
PI(18:1(9Z)/22:2(13Z,16Z)) + 2.519999 :3	Glycerophospholipids	Glycerophosphoinositols	3.56436e-38	4.60599e-36	-12.247	-3.61436	12.247	down	-3.73236	-3.72695	-3.16031	-3.09316	-3.70094	-3.58897	-3.71506	-3.51759	0.146151	0.283649	-0.248064	-0.0732193	0.244152	-0.0442352	0.300325	0.0950909	0	0.0466785	0.176723	0.0920639		(934.6419, 402704.66)(935.6453, 253164.67)(936.64795, 83894.35)(937.64825, 19953.32)	FindByFormula		+		LMGP06010306	933.634	2.52
PI(20:5(5Z,8Z,11Z,14Z,17Z)/22:2(13Z,16Z))	Glycerophospholipids	Glycerophosphoinositols	1.49342e-36	1.62202e-34	-8.39861	-3.07015	8.39861	down	-2.81538	-3.17068	-2.60932	-2.86383	-3.23312	-2.9067	-3.02499	-3.12115	0.191826	0.282545	-0.289295	0.118479	0.262383	0	0.381956	0.116632	-0.0502815	-0.0144501	0.164091	0.0601692		(937.5806, 51711.223)(938.5839, 31337.26)	FindByFormula		+		LMGP06010644	936.573	2.434
PI(22:1(11Z)/18:3(9Z,12Z,15Z))	Glycerophospholipids	Glycerophosphoinositols	1.53588e-38	4.60599e-36	-10.1257	-3.33995	10.1257	down	-3.27709	-3.40075	-2.85185	-3.04674	-3.4476	-3.30334	-3.22938	-3.32207	0.181625	0.278387	-0.267715	-0.00837517	0.273806	0	0.366953	0.150768	-0.0055809	0.00535965	0.182045	0.103884		(915.5978, 11095.859)(916.60046, 6783.9727)(917.60425, 2549.8577)(918.60767, 966.3863)(932.6249, 25319.91)(933.62854, 17659.533)(937.5806, 49178.035)(938.5839, 29837.414)	FindByFormula		+		LMGP06010709	914.591	2.434
PI(22:1(11Z)/18:3(9Z,12Z,15Z)) + 2.4339988	Glycerophospholipids	Glycerophosphoinositols	1.95917e-38	4.60599e-36	-10.0432	-3.32815	10.0432	down	-3.27708	-3.40073	-2.8515	-3.01541	-3.45028	-3.1926	-3.26475	-3.32289	0.184826	0.279139	-0.267643	-0.00949478	0.27339	0	0.366964	0.150644	-0.00137329	0.00806808	0.182056	0.10832		(915.5978, 11095.859)(916.60046, 6783.9727)(917.60425, 2549.8577)(932.6249, 25319.91)(933.62854, 17659.533)(937.5806, 49178.035)(938.5839, 29837.414)	FindByFormula		+		LMGP06010709	914.592	2.434
PI(22:1(11Z)/18:3(9Z,12Z,15Z)) + 2.4339988 :1	Glycerophospholipids	Glycerophosphoinositols	1.73942e-38	4.60599e-36	-10.2862	-3.36264	10.2862	down	-3.37562	-3.4276	-2.88895	-3.04935	-3.4476	-3.2687	-3.27816	-3.3229	0.184814	0.279127	-0.267715	-0.00837517	0.271002	0	0.366953	0.150768	-0.00544929	0.0087986	0.182045	0.101387		(915.5978, 11101.18)(916.60046, 6787.751)(917.6044, 2550.508)(918.60767, 967.8669)(932.6249, 25330.605)(933.62854, 18180.057)(937.5806, 49210.86)(938.5839, 29858.791)	FindByFormula		+		LMGP06010709	914.591	2.434
PI(22:1(11Z)/18:3(9Z,12Z,15Z)) + 2.4339988 :2	Glycerophospholipids	Glycerophosphoinositols	1.11283e-38	4.60599e-36	-10.1084	-3.33748	10.1084	down	-3.26978	-3.4276	-2.87408	-3.06683	-3.44802	-3.2687	-3.18255	-3.32207	0.181625	0.277565	-0.267715	-0.00852585	0.271002	0	0.369049	0.150768	-0.00636673	0.00940514	0.182045	0.10148		(915.5978, 11091.283)(916.60046, 6781.116)(917.60425, 2549.3499)(932.6248, 25314.83)(933.62854, 17659.533)(937.5806, 49153.1)(938.5839, 29822.95)	FindByFormula		+		LMGP06010709	914.592	2.434
PI(22:1(11Z)/18:3(9Z,12Z,15Z)) + 2.4339988 :3	Glycerophospholipids	Glycerophosphoinositols	1.61253e-38	4.60599e-36	-10.0337	-3.32678	10.0337	down	-3.26978	-3.40075	-2.85151	-3.00247	-3.4476	-3.2687	-3.24898	-3.27899	0.181625	0.278387	-0.267715	-0.00881195	0.273422	0	0.366953	0.150768	-0.00544929	0.0133514	0.182045	0.103615		(915.5978, 11091.042)(916.6006, 6779.21)(917.60394, 2551.8503)(918.6071, 986.85004)(932.6249, 25308.023)(933.62854, 17650.268)(937.5806, 49146.87)(938.5839, 29816.225)	FindByFormula		+		LMGP06010709	914.591	2.434
PI(22:6(4Z,7Z,10Z,13Z,16Z,19Z)/20:0)	Glycerophospholipids	Glycerophosphoinositols	3.04713e-35	2.14814e-33	-6.57537	-2.71707	6.57537	down	-2.75383	-2.85164	-2.32388	-2.28689	-2.78996	-2.58282	-2.81964	-2.6068	0.148651	0.269228	-0.27088	0.164925	0.212015	-0.0380287	0.348665	-0.00704765	0.0189781	0	0.141634	0.0935421		(939.5975, 358982.9)(940.60077, 220425.05)(941.6033, 73242.75)(942.60565, 17003.818)(943.60834, 3482.8596)	FindByFormula		+		LMGP06010804	938.591	2.52
PI(22:6(4Z,7Z,10Z,13Z,16Z,19Z)/20:0) + 2.519999	Glycerophospholipids	Glycerophosphoinositols	3.1865e-35	2.14814e-33	-6.57578	-2.71716	6.57578	down	-2.75538	-2.85471	-2.32615	-2.28916	-2.79223	-2.58509	-2.8219	-2.60907	0.146545	0.26696	-0.272869	0.162657	0.209913	-0.0402966	0.346397	-0.00931549	0.0147877	0	0.139366	0.0912743		(939.5975, 358982.9)(940.60077, 220425.05)(941.6033, 73242.75)(942.60565, 17003.818)(943.60834, 3482.8596)	FindByFormula		+		LMGP06010804	938.591	2.52
PI(22:6(4Z,7Z,10Z,13Z,16Z,19Z)/20:0) + 2.519999 :1	Glycerophospholipids	Glycerophosphoinositols	3.18378e-35	2.14814e-33	-6.579	-2.71787	6.579	down	-2.75538	-2.85958	-2.32615	-2.28916	-2.79223	-2.58509	-2.8219	-2.60907	0.146402	0.26696	-0.273253	0.162657	0.209913	-0.0402966	0.346397	-0.00931549	0.0164852	0	0.139366	0.0912743		(939.5975, 358982.9)(940.60077, 220425.05)(941.6033, 73242.75)(942.60565, 17003.818)(943.60834, 3482.8596)	FindByFormula		+		LMGP06010804	938.591	2.52
PI(22:6(4Z,7Z,10Z,13Z,16Z,19Z)/20:0) + 2.519999 :2	Glycerophospholipids	Glycerophosphoinositols	2.61484e-35	2.14814e-33	-6.57614	-2.71724	6.57614	down	-2.75311	-2.85224	-2.32388	-2.28723	-2.78996	-2.58282	-2.81964	-2.6068	0.149094	0.269228	-0.27088	0.164925	0.212181	-0.0380287	0.348665	-0.00620461	0.0188694	0	0.141703	0.093832		(939.5975, 358982.9)(940.60077, 220425.05)(941.6033, 73242.75)(942.60565, 17003.818)(943.6083, 3473.5676)	FindByFormula		+		LMGP06010804	938.59	2.52
PI(22:6(4Z,7Z,10Z,13Z,16Z,19Z)/20:0) + 2.519999 :3	Glycerophospholipids	Glycerophosphoinositols	1.42369e-35	1.4649e-33	-6.52204	-2.70532	6.52204	down	-2.75314	-2.85137	-2.32388	-2.28723	-2.78996	-2.58282	-2.72149	-2.6068	0.151226	0.270164	-0.270634	0.164825	0.214718	-0.0380287	0.348665	-0.00666237	0.0189781	0	0.141756	0.093832		(939.5975, 358032.9)(940.60077, 219839.89)(941.6033, 73038.79)(942.60565, 16956.611)(943.60834, 3478.7214)	FindByFormula		+		LMGP06010804	938.59	2.52
PI(22:6(4Z,7Z,10Z,13Z,16Z,19Z)/20:0) + 2.519999 :4	Glycerophospholipids	Glycerophosphoinositols	2.6846e-35	2.14814e-33	-6.57588	-2.71718	6.57588	down	-2.75466	-2.85165	-2.32388	-2.2869	-2.78997	-2.58282	-2.81964	-2.6068	0.148809	0.269224	-0.270786	0.164921	0.212177	-0.0380325	0.348661	-0.0073967	0.0189743	0	0.14163	0.0935383		(939.5975, 358982.9)(940.60077, 220425.05)(941.6033, 73242.75)(942.60565, 17003.818)(943.60834, 3482.8596)	FindByFormula		+		LMGP06010804	938.591	2.52
PI(22:6(4Z,7Z,10Z,13Z,16Z,19Z)/20:0) + 2.519999 :5	Glycerophospholipids	Glycerophosphoinositols	3.11819e-35	2.14814e-33	-6.57849	-2.71776	6.57849	down	-2.75311	-2.85757	-2.32388	-2.28723	-2.78996	-2.58282	-2.81964	-2.6068	0.148808	0.269228	-0.27088	0.164925	0.212181	-0.0380287	0.348665	-0.00772285	0.0188694	0	0.141703	0.093832		(939.5975, 358982.9)(940.60077, 220425.05)(941.6033, 73242.75)(942.60565, 17003.818)(943.60815, 3015.249)	FindByFormula		+		LMGP06010804	938.59	2.52
PI(22:6(4Z,7Z,10Z,13Z,16Z,19Z)/20:0) + 2.519999 :6	Glycerophospholipids	Glycerophosphoinositols	2.71433e-35	2.14814e-33	-6.57847	-2.71775	6.57847	down	-2.75305	-2.8575	-2.32381	-2.28716	-2.78989	-2.58275	-2.81957	-2.60673	0.148876	0.269297	-0.270811	0.164993	0.21225	-0.0379601	0.348734	-0.00765419	0.0189381	0	0.141771	0.0939007		(939.5975, 358982.9)(940.60077, 220425.05)(941.6033, 73242.75)(942.60565, 17003.818)(943.60834, 3482.8596)	FindByFormula		+		LMGP06010804	938.589	2.52
PI(22:6(4Z,7Z,10Z,13Z,16Z,19Z)/20:0) + 2.519999 :7	Glycerophospholipids	Glycerophosphoinositols	3.02746e-35	2.14814e-33	-6.57584	-2.71717	6.57584	down	-2.75311	-2.85164	-2.32388	-2.28723	-2.78996	-2.58282	-2.81964	-2.6068	0.149403	0.269228	-0.270985	0.164925	0.214718	-0.0380287	0.348665	-0.00704765	0.0170555	0	0.141703	0.093832		(939.5975, 358982.9)(940.60077, 220425.05)(941.6033, 73242.75)(942.60565, 17003.818)(943.60834, 3482.8596)	FindByFormula		+		LMGP06010804	938.59	2.52
PI(22:6(4Z,7Z,10Z,13Z,16Z,19Z)/20:0) + 2.519999 :8	Glycerophospholipids	Glycerophosphoinositols	1.63956e-35	1.60267e-33	-6.51844	-2.70453	6.51844	down	-2.75312	-2.85165	-2.32388	-2.2869	-2.78997	-2.58282	-2.72115	-2.6068	0.148649	0.269224	-0.270884	0.164921	0.212177	-0.0380325	0.348661	-0.00705147	0.0170517	0	0.14163	0.0935383		(939.5975, 358032.9)(940.60077, 219839.89)(941.6033, 73038.79)(942.60565, 16956.611)(943.60834, 3330.2073)	FindByFormula		+		LMGP06010804	938.59	2.52
PI(22:6(4Z,7Z,10Z,13Z,16Z,19Z)/20:0) + 2.519999 :9	Glycerophospholipids	Glycerophosphoinositols	3.11122e-35	2.14814e-33	-6.58116	-2.71834	6.58116	down	-2.75538	-2.86057	-2.32615	-2.28916	-2.79223	-2.58509	-2.8219	-2.60907	0.146385	0.267902	-0.272869	0.162861	0.209913	-0.0402966	0.346397	-0.00847244	0.0184746	0	0.139215	0.0912743		(939.5975, 358982.9)(940.60077, 220425.05)(941.6033, 73242.75)(942.60565, 17003.818)	FindByFormula		+		LMGP06010804	938.59	2.52
Cer(d15:2(4E,6E)/20:0)	Sphingolipids	Ceramides	2.64395e-06	1.11399e-05	102310	16.6426	102310	up	0.32975	-0.0936146	0.280418	0	0.165146	0.0853596	0.0550594	0.104502	-16.5268	-16.5268	-16.5268	-16.5268	-16.5268	-16.5268	-16.5268	-16.5268	-16.5268	-16.5268	-16.5268	-16.5268		(550.518, 14043.264)(551.5169, 5202.571)(552.5191, 1265.8528)(572.49835, 520.43286)	FindByFormula				LMSP02010060	549.511	7.003
Cer(d18:0/13:0)	Sphingolipids	Ceramides	6.21998e-09	5.492e-08	-728158	-19.4739	728158	down	0	0	0	0	0	0	0	0	21.0727	21.486	21.054	0	21.3688	21.0183	21.3722	21.3205	21.0801	21.27	21.2353	21.4088		(498.48776, 79744.72)(499.49097, 27138.828)(500.49393, 5026.24)(520.4694, 1392.1494)	FindByFormula		+		LMSP02020020	497.48	6.061
Cer(d18:0/13:0) + 6.0599985	Sphingolipids	Ceramides	2.02969e-07	1.11388e-06	-718191	-19.454	718191	down	0	0	0	0	0	0	0	0	21.0444	21.4663	21.0357	0	21.352	20.9908	21.3502	21.3039	21.0597	21.2507	21.2045	21.39		(498.48795, 75919.61)(499.49112, 25847.367)(500.49414, 4814.0767)	FindByFormula		+		LMSP02020020	497.482	6.06
Cer(d18:0/13:0) + 6.0599985 :1	Sphingolipids	Ceramides	2.02994e-07	1.11388e-06	-718113	-19.4539	718113	down	0	0	0	0	0	0	0	0	21.0444	21.4663	21.0357	0	21.352	20.9889	21.3502	21.3039	21.0597	21.2507	21.2045	21.39		(498.48795, 75919.61)(499.49112, 25847.367)(500.49414, 4814.0767)	FindByFormula		+		LMSP02020020	497.481	6.06
Cer(d18:0/13:0) + 6.0599985 :2	Sphingolipids	Ceramides	2.02969e-07	1.11388e-06	-718191	-19.454	718191	down	0	0	0	0	0	0	0	0	21.0444	21.4663	21.0357	0	21.352	20.9908	21.3502	21.3039	21.0597	21.2507	21.2045	21.39		(498.48795, 75919.61)(499.49112, 25847.367)(500.49414, 4814.0767)	FindByFormula		+		LMSP02020020	497.481	6.06
Cer(d18:0/13:0) + 6.0599985 :3	Sphingolipids	Ceramides	2.02994e-07	1.11388e-06	-718113	-19.4539	718113	down	0	0	0	0	0	0	0	0	21.0444	21.4663	21.0357	0	21.352	20.9889	21.3502	21.3039	21.0597	21.2507	21.2045	21.39		(498.48795, 75919.61)(499.49112, 25847.367)(500.49414, 4814.0767)	FindByFormula		+		LMSP02020020	497.481	6.06
Cer(d18:0/13:0) + 6.0599985 :4	Sphingolipids	Ceramides	2.02994e-07	1.11388e-06	-718113	-19.4539	718113	down	0	0	0	0	0	0	0	0	21.0444	21.4663	21.0357	0	21.352	20.9889	21.3502	21.3039	21.0597	21.2507	21.2045	21.39		(498.48795, 75919.61)(499.49112, 25847.367)(500.49414, 4814.0767)	FindByFormula		+		LMSP02020020	497.48	6.06
Cer(d18:0/13:0) + 6.0599985 :5	Sphingolipids	Ceramides	2.02994e-07	1.11388e-06	-718113	-19.4539	718113	down	0	0	0	0	0	0	0	0	21.0444	21.4663	21.0357	0	21.352	20.9889	21.3502	21.3039	21.0597	21.2507	21.2045	21.39		(498.48795, 75919.61)(499.49112, 25847.367)(500.49414, 4814.0767)	FindByFormula		+		LMSP02020020	497.481	6.06
Cer(d18:0/14:0)	Sphingolipids	Ceramides	7.46905e-13	1.27024e-11	16833784	24.0049	16833784	up	-1.09826	-0.0619202	-0.142265	1.17835	-0.670687	-0.390699	0.0241089	0.312822	-24.1109	-24.1109	-24.1109	-24.1109	-24.1109	-24.1109	-24.1109	-24.1109	-24.1109	-24.1109	-24.1109	-24.1109		(512.50446, 915006.75)(513.5075, 326547.44)(514.51, 60306.977)(515.5127, 8142.4976)(534.485, 24935.248)(535.48834, 8928.528)(536.4916, 1818.4268)	FindByFormula				LMSP02020016	511.497	4.377
Cer(d18:0/14:0) null 4.3769994	Sphingolipids	Ceramides	7.46832e-13	1.27024e-11	16824616	24.0041	16824616	up	-1.0981	-0.0618	-0.142113	1.17458	-0.670567	-0.390579	0.0242348	0.310446	-24.1108	-24.1108	-24.1108	-24.1108	-24.1108	-24.1108	-24.1108	-24.1108	-24.1108	-24.1108	-24.1108	-24.1108		(512.50446, 915006.75)(513.5075, 326547.44)(514.51, 60306.977)(515.5126, 7763.832)(534.485, 24935.248)(535.48834, 8928.528)(536.4916, 1818.4268)	FindByFormula				LMSP02020016	511.497	4.377
Cer(d18:0/14:0) null 4.3769994 :1	Sphingolipids	Ceramides	7.472e-13	1.27024e-11	16843512	24.0057	16843512	up	-1.09169	-0.0619907	-0.142303	1.17828	-0.670757	-0.39077	0.0240383	0.312752	-24.111	-24.111	-24.111	-24.111	-24.111	-24.111	-24.111	-24.111	-24.111	-24.111	-24.111	-24.111		(512.50446, 915006.75)(513.5075, 326547.44)(514.51, 60306.977)(515.5126, 7724.409)(534.485, 24935.248)(535.48834, 8928.528)(536.4916, 1818.4268)	FindByFormula				LMSP02020016	511.497	4.377
Cer(d18:0/14:0) null 4.3769994 :2	Sphingolipids	Ceramides	7.46487e-13	1.27024e-11	16824706	24.0041	16824706	up	-1.0981	-0.0618	-0.142038	1.17458	-0.670567	-0.390579	0.024229	0.310446	-24.1108	-24.1108	-24.1108	-24.1108	-24.1108	-24.1108	-24.1108	-24.1108	-24.1108	-24.1108	-24.1108	-24.1108		(512.50446, 915006.75)(513.5075, 326547.44)(514.51, 60306.977)(515.5126, 8323.132)(534.485, 24935.248)(535.48834, 8928.528)(536.4916, 1818.4268)	FindByFormula				LMSP02020016	511.496	4.377
Cer(d18:0/14:0) null 4.3780007	Sphingolipids	Ceramides	7.11007e-10	8.24096e-09	16840016	24.0054	16840016	up	-0.954525	0.0804215	0	1.31831	-0.528837	-0.248623	0.166044	0.452747	-23.9697	-23.9697	-23.9697	-23.9697	-23.9697	-23.9697	-23.9697	-23.9697	-23.9697	-23.9697	-23.9697	-23.9697		(1045.9817, 995.4062)(512.5045, 907620.94)(513.5076, 324724.66)(514.51, 59952.918)(515.5126, 7688.9136)(534.48505, 25178.45)(535.4884, 9089.143)(536.49146, 1848.1729)	FindByFormula				LMSP02020016	511.498	4.378
Cer(d18:0/14:0) null 4.3780007 :1	Sphingolipids	Ceramides	7.11654e-10	8.24096e-09	16844336	24.0058	16844336	up	-0.948399	0.0802059	0	1.32049	-0.528551	-0.248592	0.166103	0.454531	-23.9688	-23.9688	-23.9688	-23.9688	-23.9688	-23.9688	-23.9688	-23.9688	-23.9688	-23.9688	-23.9688	-23.9688		(512.5045, 907620.94)(513.5076, 324724.66)(514.51, 59952.918)(515.5125, 7755.2563)(534.48505, 25178.45)(535.4884, 9089.143)(536.49146, 1848.1729)	FindByFormula				LMSP02020016	511.497	4.378
Cer(d18:0/14:0) null 4.3780007 :2	Sphingolipids	Ceramides	7.1239e-10	8.24096e-09	16836454	24.0051	16836454	up	-0.954712	0.0803108	0	1.32101	-0.528521	-0.248562	0.166121	0.454988	-23.9688	-23.9688	-23.9688	-23.9688	-23.9688	-23.9688	-23.9688	-23.9688	-23.9688	-23.9688	-23.9688	-23.9688		(512.5045, 907620.94)(513.5076, 324724.66)(514.51, 59952.918)(515.5125, 7960.375)(534.48505, 25178.45)(535.4884, 9089.143)(536.49146, 1848.1729)	FindByFormula				LMSP02020016	511.497	4.378
Cer(d18:0/15:0)	Sphingolipids	Ceramides	4.45646e-08	3.32534e-07	4900472	22.2245	4900472	up	0.0189171	-0.10137	0.255714	0.0692024	0.0951881	-0.028017	0	0.151217	-22.1669	-22.1669	-22.1669	-22.1669	-22.1669	-22.1669	-22.1669	-22.1669	-22.1669	-22.1669	-22.1669	-22.1669		(1074.1067, 885.72)(1075.0159, 1102.6934)(526.5195, 629952.56)(527.5226, 233911.19)(528.5252, 45210.59)(529.5281, 6166.6753)(530.528, 844.80945)(548.5004, 7880.12)(549.50385, 2822.9155)(550.50824, 662.1343)	FindByFormula				LMSP02020021	525.512	8.629
Cer(d18:0/15:0) null 4.9989977	Sphingolipids	Ceramides	1.77399e-08	1.4094e-07	1.32227e+06	20.3346	1.32227e+06	up	-0.142149	-0.0889549	0.113234	0.215328	0	-0.0210228	0.185236	0.306478	-20.2636	-20.2636	-20.2636	-20.2636	-20.2636	-20.2636	-20.2636	-20.2636	-20.2636	-20.2636	-20.2636	-20.2636		(526.5189, 223878.16)(527.5221, 83974.664)(528.5143, 18958.004)(529.51086, 3441.1921)(548.49976, 3393.864)(549.4999, 1108.4143)	FindByFormula				LMSP02020021	525.51	4.999
Cer(d18:0/15:0) null 4.9989977 :1	Sphingolipids	Ceramides	1.78068e-08	1.4094e-07	1.31131e+06	20.3226	1.31131e+06	up	-0.140656	-0.083622	0.118269	0.215864	0	-0.00703621	0.192259	0.31818	-20.2459	-20.2459	-20.2459	-20.2459	-20.2459	-20.2459	-20.2459	-20.2459	-20.2459	-20.2459	-20.2459	-20.2459		(526.5189, 223878.16)(527.5221, 83974.664)(528.5143, 18958.004)(529.5116, 3576.4644)(548.49976, 3393.864)(549.4999, 1108.4143)	FindByFormula				LMSP02020021	525.51	4.999
Cer(d18:0/15:0) null 8.627999	Sphingolipids	Ceramides	4.9973e-07	2.43028e-06	2.02493e+06	20.9494	2.02493e+06	up	0.0192814	-0.100245	0.257759	0.0620708	0.0958729	-0.0190067	0	0.153728	-22.1661	-22.1661	-22.1661	-6.86243	-22.1661	-22.1661	-22.1661	-22.1661	-22.1661	-22.1661	-22.1661	-22.1661		(1074.1067, 885.72)(1075.0159, 1102.6934)(526.5194, 602616.44)(527.5226, 223763.7)(528.5253, 43248.754)(529.5281, 6166.6753)(530.528, 844.80945)(548.50006, 7557.5537)(549.50385, 2822.9155)(550.50824, 662.1343)	FindByFormula				LMSP02020021	525.511	8.628
Cer(d18:0/15:0) null 8.627999 :1	Sphingolipids	Ceramides	4.75286e-07	2.32878e-06	2.05368e+06	20.9698	2.05368e+06	up	0.018919	-0.101326	0.257635	0.0692024	0.0950089	-0.0184937	0	0.152851	-22.1669	-22.1669	-22.1669	-7.09098	-22.1669	-22.1669	-22.1669	-22.1669	-22.1669	-22.1669	-22.1669	-22.1669		(1074.1067, 885.72)(1075.0159, 1102.6934)(526.5194, 602616.44)(527.5226, 223763.7)(528.5253, 43248.754)(529.5281, 6166.6753)(530.5236, 237.6)(548.50006, 7557.5537)(549.50385, 2822.9155)(550.50824, 662.1343)	FindByFormula				LMSP02020021	525.512	8.628
Cer(d18:0/15:0) null 8.627999 :2	Sphingolipids	Ceramides	4.79449e-07	2.34331e-06	2.04825e+06	20.966	2.04825e+06	up	0.0192318	-0.101673	0.255684	0.0691757	0.0950336	-0.0144672	0	0.152416	-22.1669	-22.1669	-22.1669	-7.04246	-22.1669	-22.1669	-22.1669	-22.1669	-22.1669	-22.1669	-22.1669	-22.1669		(526.5194, 602616.44)(527.5226, 223763.7)(528.5253, 43248.754)(529.5281, 6166.6753)(530.5275, 1177.8315)(548.50006, 7557.5537)(549.50385, 2822.9155)(550.50824, 662.1343)	FindByFormula				LMSP02020021	525.512	8.628
Cer(d18:0/15:0) null 8.627999 :3	Sphingolipids	Ceramides	4.99157e-07	2.43028e-06	2.02936e+06	20.9526	2.02936e+06	up	0.0140018	-0.106903	0.251062	0.0524273	0.0897522	0	-0.00525665	0.15098	-22.1721	-22.1721	-22.1721	-6.8685	-22.1721	-22.1721	-22.1721	-22.1721	-22.1721	-22.1721	-22.1721	-22.1721		(526.5194, 602616.44)(527.5226, 223763.7)(528.5253, 43248.754)(548.50006, 7557.5537)(549.50385, 2822.9155)(550.50824, 662.1343)	FindByFormula				LMSP02020021	525.511	8.628
Cer(d18:0/16:0)	Sphingolipids	Ceramides	1.72867e-09	1.63632e-08	24414888	24.5413	24414888	up	-0.591518	0.443933	0.403387	1.5917	-0.208771	0	0.438633	0.770887	-24.1852	-24.1852	-24.1852	-24.1852	-24.1852	-24.1852	-24.1852	-24.1852	-24.1852	-24.1852	-24.1852	-24.1852		(1102.0444, 2706.6138)(1103.0479, 2002.8363)(540.5356, 1065064.8)(541.5385, 406965.1)(542.5408, 79627.23)(543.5433, 11055.0205)(544.5438, 1297.5868)(562.51605, 37934.516)(563.5192, 14558.454)(564.51117, 4192.34)(565.5063, 1192.061)	FindByFormula				LMSP02020001	539.528	5.806
Cer(d18:0/16:0) null 5.806	Sphingolipids	Ceramides	1.73258e-09	1.63632e-08	24426220	24.5419	24426220	up	-0.594292	0.443933	0.410109	1.59313	-0.208771	0	0.438606	0.770887	-24.1852	-24.1852	-24.1852	-24.1852	-24.1852	-24.1852	-24.1852	-24.1852	-24.1852	-24.1852	-24.1852	-24.1852		(1102.0444, 2706.6138)(1103.0479, 2002.8363)(1104.0507, 832.4881)(540.5356, 1065064.8)(541.5385, 406965.1)(542.5408, 79627.23)(543.5433, 11055.0205)(562.51605, 37934.516)(563.5192, 14558.454)(564.51117, 4192.34)	FindByFormula				LMSP02020001	539.529	5.806
Cer(d18:0/16:0) null 5.806 :1	Sphingolipids	Ceramides	1.72996e-09	1.63632e-08	24416890	24.5414	24416890	up	-0.591518	0.443974	0.402859	1.59313	-0.208771	0	0.438633	0.770887	-24.1852	-24.1852	-24.1852	-24.1852	-24.1852	-24.1852	-24.1852	-24.1852	-24.1852	-24.1852	-24.1852	-24.1852		(1102.0444, 2706.6138)(1103.0479, 2002.8363)(1104.0507, 832.4881)(540.5356, 1065064.8)(541.5385, 406965.1)(542.5408, 79627.23)(543.5433, 11055.0205)(544.5438, 1297.5868)(562.51605, 37934.516)(563.5192, 14558.454)(564.51117, 4192.34)	FindByFormula				LMSP02020001	539.528	5.806
Cer(d18:0/16:0) null 5.806 :2	Sphingolipids	Ceramides	1.72833e-09	1.63632e-08	24464972	24.5442	24464972	up	-0.581758	0.443933	0.410109	1.5989	-0.208771	0	0.438606	0.770887	-24.1852	-24.1852	-24.1852	-24.1852	-24.1852	-24.1852	-24.1852	-24.1852	-24.1852	-24.1852	-24.1852	-24.1852		(1102.0444, 2706.6138)(1103.0479, 2002.8363)(540.5356, 1065064.8)(541.5385, 406965.1)(542.5408, 79627.23)(543.5433, 11055.0205)(544.54205, 1081.33)(562.51605, 37934.516)(563.5192, 14558.454)(564.51117, 4192.34)(565.5051, 1515.26)	FindByFormula				LMSP02020001	539.528	5.806
Cer(d18:0/16:0) null 5.806 :3	Sphingolipids	Ceramides	1.726e-09	1.63632e-08	24427190	24.542	24427190	up	-0.581511	0.444111	0.401909	1.59727	-0.208746	0	0.439344	0.770374	-24.1841	-24.1841	-24.1841	-24.1841	-24.1841	-24.1841	-24.1841	-24.1841	-24.1841	-24.1841	-24.1841	-24.1841		(1102.0444, 2706.6138)(540.5356, 1065064.8)(541.5385, 406965.1)(542.5408, 79627.23)(543.54333, 10661.201)(562.51605, 37934.516)(563.5192, 14558.454)(564.51117, 4192.34)	FindByFormula				LMSP02020001	539.528	5.806
Cer(d18:0/16:0) null 5.806 :4	Sphingolipids	Ceramides	1.72774e-09	1.63632e-08	24394464	24.5401	24394464	up	-0.59087	0.443764	0.409325	1.58805	-0.197659	0	0.439024	0.769535	-24.1824	-24.1824	-24.1824	-24.1824	-24.1824	-24.1824	-24.1824	-24.1824	-24.1824	-24.1824	-24.1824	-24.1824		(540.5356, 1065064.8)(541.5385, 406965.1)(542.5408, 79627.23)(543.54333, 10769.089)(562.51605, 37934.516)(563.5192, 14558.454)(564.51117, 4192.34)	FindByFormula				LMSP02020001	539.527	5.806
Cer(d18:0/16:0) null 5.806 :5	Sphingolipids	Ceramides	1.72619e-09	1.63632e-08	24411112	24.541	24411112	up	-0.591276	0.444111	0.403109	1.59727	-0.208353	0	0.439671	0.770628	-24.1841	-24.1841	-24.1841	-24.1841	-24.1841	-24.1841	-24.1841	-24.1841	-24.1841	-24.1841	-24.1841	-24.1841		(1102.0444, 2706.6138)(540.5356, 1065064.8)(541.5385, 406965.1)(542.5408, 79627.23)(543.5433, 11055.0205)(562.51605, 37934.516)(563.5192, 14558.454)(564.51117, 4192.34)	FindByFormula				LMSP02020001	539.528	5.806
Cer(d18:0/16:0) null 5.806 :6	Sphingolipids	Ceramides	1.72344e-09	1.63632e-08	24396400	24.5402	24396400	up	-0.590401	0.443779	0.401804	1.59529	-0.197659	0	0.43943	0.76985	-24.1824	-24.1824	-24.1824	-24.1824	-24.1824	-24.1824	-24.1824	-24.1824	-24.1824	-24.1824	-24.1824	-24.1824		(540.5356, 1065064.8)(541.5385, 406965.1)(542.5408, 79627.23)(543.54333, 10769.089)(562.51605, 37934.516)(563.5192, 14558.454)(564.51117, 4192.34)	FindByFormula				LMSP02020001	539.529	5.806
Cer(d18:0/16:0) null 5.806 :7	Sphingolipids	Ceramides	1.72559e-09	1.63632e-08	24376476	24.539	24376476	up	-0.590401	0.443787	0.402216	1.59529	-0.208094	0	0.440071	0.769787	-24.1824	-24.1824	-24.1824	-24.1824	-24.1824	-24.1824	-24.1824	-24.1824	-24.1824	-24.1824	-24.1824	-24.1824		(540.5356, 1065064.8)(541.5385, 406965.1)(542.5408, 79627.23)(543.54333, 10769.089)(562.51605, 37934.516)(563.5192, 14558.454)(564.51117, 4192.34)	FindByFormula				LMSP02020001	539.528	5.806
Cer(d18:0/17:0)	Sphingolipids	Ceramides	7.02746e-16	1.69613e-14	4406027	22.071	4406027	up	-0.167665	-0.284424	0.172293	-0.128696	-0.206924	0	-0.18902	-0.0695915	-22.1803	-22.1803	-22.1803	-22.1803	-22.1803	-22.1803	-22.1803	-22.1803	-22.1803	-22.1803	-22.1803	-22.1803		(1130.2737, 932.105)(1131.0814, 1360.151)(554.5514, 781573.1)(555.5544, 308766.78)(556.5571, 61495.168)(557.5596, 8678.431)(558.55975, 1075.1887)(576.5321, 11736.189)(577.5354, 3890.3806)(578.5362, 954.885)	FindByFormula				LMSP02020022	553.543	10.703
Cer(d18:0/17:0) null 10.703002	Sphingolipids	Ceramides	7.02161e-16	1.69613e-14	4415882	22.0743	4415882	up	-0.182585	-0.297235	0.158705	-0.140718	-0.215361	0	-0.197382	-0.0813065	-22.1938	-22.1938	-22.1938	-22.1938	-22.1938	-22.1938	-22.1938	-22.1938	-22.1938	-22.1938	-22.1938	-22.1938		(1130.2737, 932.105)(1131.0814, 1360.151)(554.5514, 781573.1)(555.5544, 308766.78)(556.5571, 61495.168)(557.5596, 8678.431)(558.55975, 1075.1887)(576.5321, 11736.189)(577.5354, 3890.3806)(578.5362, 954.885)	FindByFormula				LMSP02020022	553.543	10.703
Cer(d18:0/17:0) null 10.708994	Sphingolipids	Ceramides	1.34828e-09	1.34979e-08	4414236	22.0737	4414236	up	-0.0345783	-0.153158	0.303009	0	-0.0727291	0.145557	-0.0530777	0.0592213	-22.0495	-22.0495	-22.0495	-22.0495	-22.0495	-22.0495	-22.0495	-22.0495	-22.0495	-22.0495	-22.0495	-22.0495		(1130.2428, 802.4939)(1131.0867, 1174.5311)(554.55133, 686381.56)(555.55426, 271108.16)(556.5571, 54078.824)(557.5595, 7639.4727)(558.5598, 1065.6661)(576.5321, 10211.386)(577.53546, 3100.1633)(578.5358, 797.24963)	FindByFormula				LMSP02020022	553.543	10.709
Cer(d18:0/17:0) null 10.708994 :1	Sphingolipids	Ceramides	1.34769e-09	1.34979e-08	4.4138e+06	22.0736	4.4138e+06	up	-0.0414295	-0.15489	0.301277	0	-0.0744553	0.144478	-0.0567265	0.0610352	-22.0512	-22.0512	-22.0512	-22.0512	-22.0512	-22.0512	-22.0512	-22.0512	-22.0512	-22.0512	-22.0512	-22.0512		(1130.2428, 802.4939)(1131.0867, 1174.5311)(554.55133, 686381.56)(555.55426, 271108.16)(556.5571, 54078.824)(557.5595, 7639.4727)(558.55963, 980.0189)(576.5321, 10211.386)(577.53546, 3100.1633)(578.5358, 797.24963)	FindByFormula				LMSP02020022	553.544	10.709
Cer(d18:0/17:0) null 10.709998	Sphingolipids	Ceramides	4.91611e-08	3.64053e-07	4352053	22.0533	4352053	up	0.0123806	-0.0995827	0.354956	0.0506935	-0.0189667	0.187702	0	0.122761	-21.977	-21.977	-21.977	-21.977	-21.977	-21.977	-21.977	-21.977	-21.977	-21.977	-21.977	-21.977		(554.5513, 609772.56)(555.55426, 240680.56)(556.55707, 48120.273)(576.5321, 9080.305)	FindByFormula				LMSP02020022	553.544	10.71
Cer(d18:0/18:0)	Sphingolipids	Ceramides	1.22663e-09	1.27618e-08	17314060	24.0454	17314060	up	-0.559603	0.555227	0.600227	1.70226	-0.187601	0	0.345663	0.676231	-23.6539	-23.6539	-23.6539	-23.6539	-23.6539	-23.6539	-23.6539	-23.6539	-23.6539	-23.6539	-23.6539	-23.6539		(1158.1072, 1034.6187)(1159.111, 868.2123)(568.56683, 628514.06)(569.5698, 253089.55)(570.5713, 53847.246)(571.57184, 8423.967)(572.57, 1158.0752)(590.5473, 22799.098)(591.5507, 9202.919)(592.53, 12430.524)	FindByFormula				LMSP02020008	567.559	7.814
Cer(d18:0/18:0) null 7.803998	Sphingolipids	Ceramides	5.42678e-06	2.21028e-05	35936	15.1331	35936	up	23.0943	0	24.2644	25.3656	0	0	23.9996	24.3412	0	0	0	0	0	0	0	0	0	0	0	0		(1158.1077, 1127.2979)(1159.111, 959.2437)(568.56683, 674583.2)(569.5698, 271410.16)(570.5711, 57777.27)(571.5714, 9083.648)(590.54724, 24564.762)(591.5506, 9888.791)(592.52985, 13604.133)	FindByFormula				LMSP02020008	567.559	7.804
Cer(d18:0/18:0) null 7.8139977	Sphingolipids	Ceramides	1.2269e-09	1.27618e-08	17298364	24.0441	17298364	up	-0.559437	0.552196	0.609978	1.69884	-0.187078	0	0.345333	0.675669	-23.6522	-23.6522	-23.6522	-23.6522	-23.6522	-23.6522	-23.6522	-23.6522	-23.6522	-23.6522	-23.6522	-23.6522		(568.56683, 628514.06)(569.5698, 253089.55)(570.5713, 53847.246)(571.57184, 8423.967)(590.5473, 22799.098)(591.5507, 9202.919)(592.53, 12430.524)	FindByFormula				LMSP02020008	567.559	7.814
Cer(d18:0/18:0) null 7.8139977 :1	Sphingolipids	Ceramides	1.21718e-09	1.27618e-08	17359282	24.0492	17359282	up	-0.559221	0.554085	0.599634	1.69884	-0.187078	0	0.345333	0.724491	-23.6522	-23.6522	-23.6522	-23.6522	-23.6522	-23.6522	-23.6522	-23.6522	-23.6522	-23.6522	-23.6522	-23.6522		(568.56683, 628514.06)(569.5698, 253089.55)(570.5713, 53847.246)(571.57184, 8423.967)(590.5473, 22799.098)(591.5507, 9202.919)(592.53, 12430.524)(593.531, 6315.32)	FindByFormula				LMSP02020008	567.559	7.814
Cer(d18:0/18:0) null 7.8139977 :2	Sphingolipids	Ceramides	1.23397e-09	1.27641e-08	17490130	24.06	17490130	up	-0.539185	0.561901	0.637417	1.71838	-0.153305	0	0.359159	0.687752	-23.651	-23.651	-23.651	-23.651	-23.651	-23.651	-23.651	-23.651	-23.651	-23.651	-23.651	-23.651		(568.56683, 624526.75)(569.5698, 251516.75)(570.5713, 53534.613)(571.5717, 8394.031)(590.5473, 22644.547)(591.5507, 9141.975)(592.52997, 12640.821)(593.5309, 4795.4795)	FindByFormula				LMSP02020008	567.559	7.814
Cer(d18:0/18:0) null 7.8139977 :3	Sphingolipids	Ceramides	1.22722e-09	1.27618e-08	17561634	24.0659	17561634	up	-0.538006	0.560936	0.637062	1.71549	-0.155203	0	0.358536	0.725204	-23.6529	-23.6529	-23.6529	-23.6529	-23.6529	-23.6529	-23.6529	-23.6529	-23.6529	-23.6529	-23.6529	-23.6529		(568.56683, 624526.75)(569.5698, 251516.75)(570.5713, 53534.613)(571.5717, 8394.031)(590.5473, 22644.547)(591.5507, 9141.975)(592.52997, 12640.821)(593.5309, 4864.563)	FindByFormula				LMSP02020008	567.559	7.814
Cer(d18:0/18:0) null 7.821002	Sphingolipids	Ceramides	1.8605e-10	2.39294e-09	17312206	24.0453	17312206	up	0	1.11344	1.15843	2.26686	0.372143	0.559221	0.904554	1.24387	-23.093	-23.093	-23.093	-23.093	-23.093	-23.093	-23.093	-23.093	-23.093	-23.093	-23.093	-23.093		(568.5669, 567306.4)(569.56976, 228610.6)(570.57117, 48646.887)(571.57166, 7649.279)(590.54724, 20484.303)(591.55066, 8334.614)(592.5298, 12357.143)	FindByFormula				LMSP02020008	567.559	7.821
Cer(d18:0/20:0)	Sphingolipids	Ceramides	9.73197e-10	1.05242e-08	10882419	23.3755	10882419	up	-0.532179	0.511595	0.723045	1.58979	-0.367407	0.174608	0.17927	0.495272	-23.0287	-23.0287	-23.0287	-23.0287	-23.0287	-23.0287	-23.0287	-23.0287	-23.0287	-23.0287	-23.0287	-23.0287		(596.5986, 468508.97)(597.6015, 197742.8)(598.604, 42702.598)(599.6063, 6590.9653)(618.57916, 15147.578)(619.58276, 6287.759)(620.58514, 1569.0171)	FindByFormula				LMSP02020009	595.592	10.04
Cer(d18:0/20:0) null 10.040001	Sphingolipids	Ceramides	9.72862e-10	1.05242e-08	10886419	23.376	10886419	up	-0.531904	0.511515	0.723124	1.58976	-0.367487	0.177919	0.179346	0.495338	-23.0288	-23.0288	-23.0288	-23.0288	-23.0288	-23.0288	-23.0288	-23.0288	-23.0288	-23.0288	-23.0288	-23.0288		(596.5986, 468508.97)(597.6015, 197742.8)(598.604, 42702.598)(599.6063, 6590.9653)(618.57916, 15147.578)(619.58276, 6287.759)(620.58514, 1569.0171)	FindByFormula				LMSP02020009	595.592	10.04
Cer(d18:0/20:0) null 10.040001 :1	Sphingolipids	Ceramides	9.73079e-10	1.05242e-08	10885570	23.3759	10885570	up	-0.531797	0.511621	0.723072	1.58982	-0.36738	0.178026	0.178753	0.495445	-23.0287	-23.0287	-23.0287	-23.0287	-23.0287	-23.0287	-23.0287	-23.0287	-23.0287	-23.0287	-23.0287	-23.0287		(596.5986, 468508.97)(597.6015, 197742.8)(598.604, 42702.598)(599.6063, 6590.9653)(618.57916, 15147.578)(619.58276, 6287.759)(620.58514, 1569.0171)	FindByFormula				LMSP02020009	595.592	10.04
Cer(d18:0/20:0) null 10.040001 :2	Sphingolipids	Ceramides	9.82694e-10	1.05242e-08	10821902	23.3675	10821902	up	-0.531693	0.492668	0.702742	1.57749	-0.367275	0.153021	0.206898	0.476854	-23.0286	-23.0286	-23.0286	-23.0286	-23.0286	-23.0286	-23.0286	-23.0286	-23.0286	-23.0286	-23.0286	-23.0286		(596.5986, 468508.97)(597.6015, 197742.8)(598.604, 42702.598)(599.6063, 6590.9653)(618.57916, 15147.578)(619.58276, 6287.759)(620.58514, 1569.0171)	FindByFormula				LMSP02020009	595.591	10.04
Cer(d18:0/20:0) null 10.040001 :3	Sphingolipids	Ceramides	9.85131e-10	1.05242e-08	10818326	23.367	10818326	up	-0.531904	0.492611	0.70253	1.57544	-0.367487	0.152189	0.206686	0.475132	-23.0288	-23.0288	-23.0288	-23.0288	-23.0288	-23.0288	-23.0288	-23.0288	-23.0288	-23.0288	-23.0288	-23.0288		(596.5986, 468508.97)(597.6015, 197742.8)(598.604, 42702.598)(599.6063, 6590.9653)(618.57916, 15147.578)(619.58276, 6287.759)(620.58514, 1569.0171)	FindByFormula				LMSP02020009	595.591	10.04
Cer(d18:0/20:0) null 10.040001 :4	Sphingolipids	Ceramides	9.77037e-10	1.05242e-08	10911809	23.3794	10911809	up	-0.531797	0.511621	0.723072	1.58982	-0.36738	0.178026	0.206676	0.495298	-23.0287	-23.0287	-23.0287	-23.0287	-23.0287	-23.0287	-23.0287	-23.0287	-23.0287	-23.0287	-23.0287	-23.0287		(596.5986, 468508.97)(597.6015, 197742.8)(598.604, 42702.598)(599.6063, 6590.9653)(618.57916, 15147.578)(619.58276, 6287.759)(620.5851, 1575.4869)	FindByFormula				LMSP02020009	595.591	10.04
Cer(d18:0/20:0) null 10.040001 :5	Sphingolipids	Ceramides	9.76894e-10	1.05242e-08	10888103	23.3762	10888103	up	-0.532047	0.487019	0.723177	1.58992	-0.367275	0.178131	0.206619	0.49555	-23.0286	-23.0286	-23.0286	-23.0286	-23.0286	-23.0286	-23.0286	-23.0286	-23.0286	-23.0286	-23.0286	-23.0286		(596.5986, 468508.97)(597.6015, 197742.8)(598.604, 42702.598)(599.6063, 6590.9653)(618.57916, 15147.578)(619.58276, 6287.759)(620.587, 1439.62)	FindByFormula				LMSP02020009	595.591	10.04
Cer(d18:0/20:0) null 10.040001 :6	Sphingolipids	Ceramides	9.80868e-10	1.05242e-08	10893301	23.3769	10893301	up	-0.532047	0.492668	0.723177	1.58992	-0.367275	0.178131	0.206619	0.495403	-23.0286	-23.0286	-23.0286	-23.0286	-23.0286	-23.0286	-23.0286	-23.0286	-23.0286	-23.0286	-23.0286	-23.0286		(596.5986, 468508.97)(597.6015, 197742.8)(598.604, 42702.598)(599.6063, 6590.9653)(618.57916, 15147.578)(619.58276, 6287.759)(620.58514, 1569.0171)	FindByFormula				LMSP02020009	595.59	10.04
Cer(d18:0/22:0)	Sphingolipids	Ceramides	3.88999e-11	5.31814e-10	2.07214e+06	20.9827	2.07214e+06	up	-0.669725	0.363329	0.794037	1.48123	-0.549387	0.418358	0	0.216379	-20.7259	-20.7259	-20.7259	-20.7259	-20.7259	-20.7259	-20.7259	-20.7259	-20.7259	-20.7259	-20.7259	-20.7259		(624.6294, 116360.96)(625.63245, 51797.41)(626.63513, 12027.328)(627.6358, 2050.6938)(646.7722, 2117.948)(648.44025, 792.0426)(648.77484, 830.9099)(649.5351, 799.04663)	FindByFormula				LMSP02020010	623.622	11.643
Cer(d18:0/22:0) null 11.649996	Sphingolipids	Ceramides	9.30612e-10	1.0456e-08	2.0704e+06	20.9815	2.0704e+06	up	-0.583174	0.471861	0.900413	1.59609	-0.44165	0.526136	0.103107	0.322756	-20.6195	-20.6195	-20.6195	-20.6195	-20.6195	-20.6195	-20.6195	-20.6195	-20.6195	-20.6195	-20.6195	-20.6195		(624.62946, 117806.47)(625.63245, 52399.246)(626.6352, 12136.19)(627.6359, 2055.041)(646.7402, 1978.3074)(648.275, 828.72205)(648.6148, 753.1982)(649.5318, 1066.5)	FindByFormula				LMSP02020010	623.622	11.65
Cer(d18:0/22:0) null 11.649996 :1	Sphingolipids	Ceramides	8.70821e-10	9.84078e-09	2.15137e+06	21.0368	2.15137e+06	up	-0.554888	0.486227	0.880505	1.59565	-0.425131	0.513264	0.104258	0.353123	-20.6677	-20.6677	-20.6677	-20.6677	-20.6677	-20.6677	-20.6677	-20.6677	-20.6677	-20.6677	-20.6677	-20.6677		(624.62946, 121419.72)(625.6325, 54040.5)(626.63525, 12518.207)(627.63605, 2117.0864)(646.61053, 4032.7805)(647.6122, 1856.2672)	FindByFormula				LMSP02020010	623.622	11.65
Cer(d18:0/22:0) null 11.649996 :2	Sphingolipids	Ceramides	8.05762e-10	9.19361e-09	2.15081e+06	21.0364	2.15081e+06	up	-0.137419	0.907627	1.29805	2.00731	0	0.93041	0.521727	0.762072	-20.2502	-20.2502	-20.2502	-20.2502	-20.2502	-20.2502	-20.2502	-20.2502	-20.2502	-20.2502	-20.2502	-20.2502		(624.62946, 121858.07)(625.6325, 54249.38)(626.6352, 12570.04)(627.63605, 2125.9778)(646.61053, 4047.5178)(647.6122, 1863.0808)	FindByFormula				LMSP02020010	623.622	11.65
Cer(d18:1/17:0)	Sphingolipids	Ceramides	9.7491e-08	6.31109e-07	269456	18.0397	269456	up	0.0508251	0	0.136852	0.246967	0.143419	-0.0807648	-0.169771	0.210382	-17.9725	-17.9725	-17.9725	-17.9725	-17.9725	-17.9725	-17.9725	-17.9725	-17.9725	-17.9725	-17.9725	-17.9725		(552.5347, 37565.28)(553.53784, 15456.086)(554.545, 3582.3772)(555.54913, 630.5262)(574.51373, 242.87619)	FindByFormula				LMSP02010020	551.528	8.90301
Cer(d18:1/17:0) null 5.1860013	Sphingolipids	Ceramides	1.17243e-07	7.37013e-07	122861	16.9067	122861	up	0.0444202	-0.0726547	0	0.210022	0.180883	-0.0268517	0.00767899	0.190907	-16.8399	-16.8399	-16.8399	-16.8399	-16.8399	-16.8399	-16.8399	-16.8399	-16.8399	-16.8399	-16.8399	-16.8399		(552.53394, 21710.588)(553.537, 9249.048)(554.5443, 2337.1777)(574.5144, 703.8828)	FindByFormula				LMSP02010020	551.527	5.186
Cer(d18:1/17:0) null 8.8829975	Sphingolipids	Ceramides	2.51857e-16	6.47869e-15	23.1199	4.53106	23.1199	up	-0.0145607	-18.0437	-18.0437	0.175745	-18.0437	-18.0437	-18.0437	-18.0437	-18.0437	-18.0437	-18.0437	-18.0437	-18.0437	-18.0437	-18.0437	-18.0437	-18.0437	-18.0437	-18.0437	-18.0437		(552.53485, 80757.01)(553.53796, 33597.47)(554.5439, 7272.0615)(555.5477, 1234.019)(574.51337, 925.05304)	FindByFormula				LMSP02010020	551.528	8.883
Cer(d18:1/17:0) null 8.903005	Sphingolipids	Ceramides	9.70507e-08	6.31109e-07	270868	18.0472	270868	up	0.0508251	0	0.136852	0.246967	0.143419	-0.0807648	-0.109457	0.210382	-17.9725	-17.9725	-17.9725	-17.9725	-17.9725	-17.9725	-17.9725	-17.9725	-17.9725	-17.9725	-17.9725	-17.9725		(552.5347, 37484.133)(553.53784, 15431.153)(554.54504, 3579.2285)(555.54913, 630.86)(574.5136, 245.13809)	FindByFormula				LMSP02010020	551.528	8.90301
Cer(d18:1/19:0)	Sphingolipids	Ceramides	8.45429e-09	7.15504e-08	-556053	-19.0849	556053	down	0	0	0	0	0	0	0	0	20.6861	20.8872	20.5203	0	21.1129	20.6887	20.7814	20.8143	20.8323	20.6635	20.8799	21.1518		(580.5666, 86799.32)(581.5696, 34239.234)(582.57306, 7710.6553)(602.54767, 1616.0016)	FindByFormula		+		LMSP02010032	579.559	10.685
Cer(d18:1/19:0) + 10.683005	Sphingolipids	Ceramides	3.25858e-07	1.60467e-06	-553029	-19.077	553029	down	0	0	0	0	0	0	0	0	20.6723	20.8733	20.5332	0	21.1042	20.6881	20.7689	20.8217	20.8299	20.6587	20.8401	21.1335		(580.56683, 76855.875)(581.56995, 30303.875)(582.57336, 6866.578)	FindByFormula		+		LMSP02010032	579.56	10.683
Cer(d18:1/19:0) + 10.6849985	Sphingolipids	Ceramides	7.09427e-08	4.86642e-07	-555983	-19.0847	555983	down	0	0	0	0	0	0	0	0	20.6861	20.8869	20.519	0	21.1129	20.6882	20.7814	20.8143	20.8323	20.6635	20.8799	21.1518		(580.56665, 84029.69)(581.56964, 33088.36)(582.5731, 7470.604)(602.5478, 1618.566)	FindByFormula		+		LMSP02010032	579.56	10.685
Cer(d18:1/20:0)	Sphingolipids	Ceramides	6.1551e-06	2.48108e-05	6356.47	12.634	6356.47	up	19.1989	0	0	21.7145	19.6251	19.9175	0	20.6161	0	0	0	0	0	0	0	0	0	0	0	0	7344-02-07	(594.5813, 37143.926)(595.5846, 15345.053)(596.58765, 3539.0085)(616.56274, 1443.1982)	FindByFormula	HMDB04951			LMSP02010007	593.574	8.206
Cer(d18:1/20:0) null 8.208997	Sphingolipids	Ceramides	1.87416e-09	1.74475e-08	1267647	20.2737	1267647	up	-0.718451	0.414461	0.462465	1.79712	-0.292257	0	0.482195	0.705381	-19.9174	-19.9174	-19.9174	-19.9174	-19.9174	-19.9174	-19.9174	-19.9174	-19.9174	-19.9174	-19.9174	-19.9174	7344-02-07	(594.5813, 35140.953)(595.58466, 14555.063)(596.58765, 3370.535)(616.56287, 1379.3478)	FindByFormula	HMDB04951			LMSP02010007	593.574	8.209
Cer(d18:1/22:0)	Sphingolipids	Ceramides	1.81494e-09	1.69876e-08	1.38694e+06	20.4035	1.38694e+06	up	-0.835062	0.40683	0.478888	1.69282	-0.563391	0	0.353605	0.543144	-20.1439	-20.1439	-20.1439	-20.1439	-20.1439	-20.1439	-20.1439	-20.1439	-20.1439	-20.1439	-20.1439	-20.1439		(622.6133, 47750.824)(623.6164, 21093.6)(624.6197, 4880.537)(625.62256, 846.4072)(644.5942, 1894.0419)(645.59827, 961.44385)	FindByFormula	HMDB04952			LMSP02010008	621.606	10.376
Cer(d18:1/22:0) null 10.376005	Sphingolipids	Ceramides	1.81606e-09	1.69876e-08	1.38465e+06	20.4011	1.38465e+06	up	-0.836431	0.40654	0.47798	1.67485	-0.563681	0	0.353315	0.542854	-20.1442	-20.1442	-20.1442	-20.1442	-20.1442	-20.1442	-20.1442	-20.1442	-20.1442	-20.1442	-20.1442	-20.1442		(622.6133, 47750.824)(623.6164, 21093.6)(624.6197, 4880.537)(644.5942, 1894.0419)(645.59827, 961.44385)	FindByFormula	HMDB04952			LMSP02010008	621.606	10.376
N-(3E-hexadecenoyl)-deoxysphing-4-enine-1-sulfonate	Sphingolipids	Other Sphingolipids	1.10929e-07	7.04109e-07	-2.07453	-1.05279	2.07453	down	-0.87973	-0.303616	-0.717526	-0.780104	-0.845604	-1.10199	-0.350346	-0.851541	-0.161772	0.593432	-0.0305767	1.31431	1.00715	-0.579832	-0.0948868	-0.093977	1.34503	-0.00424767	0.0688477	0.524263		(600.4685, 30028.77)(601.4692, 10230.701)(602.46826, 2610.0051)	FindByFormula		+		LMSP00000003	599.461	1.72
N-(3E-hexadecenoyl)-deoxysphing-4-enine-1-sulfonate + 1.7200004	Sphingolipids	Other Sphingolipids	1.36277e-07	8.32567e-07	-2.0642	-1.04558	2.0642	down	-0.87973	-0.303616	-0.717526	-0.780104	-0.845604	-1.10199	-0.350346	-0.851541	-0.161772	0.593432	-0.0305767	1.31431	1.00715	-0.666742	-0.0948868	-0.093977	1.34554	-0.00424767	0.0688477	0.524263		(600.4685, 30028.77)(601.4692, 10230.701)(602.46826, 2610.0051)	FindByFormula		+		LMSP00000003	599.461	1.72
N-(3E-hexadecenoyl)-deoxysphing-4-enine-1-sulfonate + 1.7200004 :1	Sphingolipids	Other Sphingolipids	1.36277e-07	8.32567e-07	-2.0642	-1.04558	2.0642	down	-0.87973	-0.303616	-0.717526	-0.780104	-0.845604	-1.10199	-0.350346	-0.851541	-0.161772	0.593432	-0.0305767	1.31431	1.00715	-0.666742	-0.0948868	-0.093977	1.34554	-0.00424767	0.0688477	0.524263		(600.4685, 30028.77)(601.4692, 10230.701)(602.46826, 2610.0051)	FindByFormula		+		LMSP00000003	599.461	1.72
C16 Sphinganine	Sphingolipids	Sphingoid bases	5.15358e-06	2.10339e-05	-6.92332	-2.79146	6.92332	down	0	24.1193	0	24.5825	23.7711	23.5023	24.4153	0	24.8323	24.2622	0	25.305	0	24.9395	24.879	20.6027	24.5139	24.4018	0	20.3469		(274.2723, 1166674.9)(275.27377, 222919.27)(276.2775, 25570.193)(296.2922, 716.56)	FindByFormula		+	C13915	LMSP01040001	273.267	1.53926
Phytosphingosine	Sphingolipids	Sphingoid bases	9.77236e-07	4.53799e-06	-19.0145	-4.24903	19.0145	down	22.0658	23.4178	22.6962	23.8938	23.0049	0	0	23.4682	22.947	22.7139	23.5827	24.7358	0	24.5096	22.9918	23.8899	22.1964	23.9236	23.8044	23.513	554-62-1	(318.29306, 941600.2)(319.29617, 194366.81)(320.29846, 24568.6)(340.27762, 32094.77)(341.28094, 6759.073)	FindByFormula	HMDB04610	+	C12144	LMSP01030001	317.293	1.448
6beta-Hydroxy-3-oxo-5beta-cholan-24-oic Acid	Sterol lipids	Bile acids and derivatives	1.2038e-33	6.92188e-32	-6.48482	-2.69707	6.48482	down	-2.53323	-2.70757	-2.48418	-2.47946	-2.73669	-2.49341	-2.7772	-2.47152	0.0321903	0.15427	-0.24876	0.280725	0.358412	-0.144314	0.330069	0.130899	0	-0.0612888	0.154593	0.353113		(803.5507, 79853.42)(804.55133, 36276.918)(805.55286, 10352.182)(806.55023, 3055.4502)(391.2844, 1055253.5)(392.28738, 281446.38)(413.26596, 475680.62)(414.26898, 124562.72)(415.27142, 20147.24)(416.27206, 2047.745)	FindByFormula		+		LMST04010159	390.279	2.837
6beta-Hydroxy-3-oxo-5beta-cholan-24-oic Acid + 2.835999	Sterol lipids	Bile acids and derivatives	3.24055e-33	1.81008e-31	-6.28369	-2.65161	6.28369	down	-2.45304	-2.7075	-2.48965	-2.4199	-2.71844	-2.50893	-2.79956	-2.4689	0	0.0788822	-0.303944	0.248224	0.350561	-0.215021	0.269199	0.117447	0.00753212	-0.0793457	0.143148	0.353769		(391.28445, 1068212.1)(413.26602, 481170.97)(414.26904, 126013.56)(415.27148, 20378.012)	FindByFormula		+		LMST04010159	390.275	2.836
6beta-Hydroxy-3-oxo-5beta-cholan-24-oic Acid + 2.8369985	Sterol lipids	Bile acids and derivatives	4.30627e-33	2.33854e-31	-6.34562	-2.66576	6.34562	down	-2.45518	-2.69404	-2.41381	-2.42352	-2.72992	-2.53273	-2.78109	-2.46676	0.0349197	0.0850124	-0.252977	0.285866	0.348888	-0.211592	0.307686	0.121117	0	-0.0185966	0.186457	0.356777		(803.5507, 79109.734)(804.5513, 35886.668)(391.2844, 1045636.7)(392.28732, 278763.66)(413.26596, 471589.2)(414.26892, 123517.805)(415.2714, 19982.244)	FindByFormula		+		LMST04010159	390.277	2.837
7beta-Hydroxy-12-oxo-5beta-cholan-24-oic Acid	Sterol lipids	Bile acids and derivatives	7.56812e-32	3.79376e-30	-5.34443	-2.41804	5.34443	down	-2.38775	-2.54221	-2.26971	-2.20916	-2.34557	-2.07456	-2.62316	-2.17186	0.0582085	0.06777	-0.240156	0.531601	0.286942	-0.176414	0.247402	0	0.00452423	-0.0552368	0.129711	0.226139		(413.26584, 474830.62)(414.2689, 124545.9)(415.27118, 20039.842)(416.27325, 2487.2715)	FindByFormula		+		LMST04010165	412.258	2.837
7beta-Hydroxy-12-oxo-5beta-cholan-24-oic Acid + 2.8369985	Sterol lipids	Bile acids and derivatives	8.84504e-31	4.11715e-29	-5.34468	-2.4181	5.34468	down	-2.39227	-2.57686	-2.27254	-2.21368	-2.3501	-2.07908	-2.62514	-2.17638	0.00428391	0.0619545	-0.24468	0.527077	0.282417	-0.182178	0.242516	0.0448284	0	-0.0948486	0.125187	0.221615		(413.26587, 467402.06)(414.26892, 122617.84)(415.2712, 19735.896)	FindByFormula		+		LMST04010165	412.258	2.837
7beta-Hydroxy-12-oxo-5beta-cholan-24-oic Acid + 2.8369985 :1	Sterol lipids	Bile acids and derivatives	5.9406e-31	2.90347e-29	-5.45456	-2.44746	5.45456	down	-2.38775	-2.54221	-2.26802	-2.20916	-2.34557	-2.38054	-2.62061	-2.17186	0.00925255	0.0664787	-0.240156	0.531601	0.275833	-0.177654	0.24704	0	0.00306129	-0.0903244	0.129711	0.226139		(413.26587, 472828.25)(414.26892, 124045.734)(415.2712, 19964.883)	FindByFormula		+		LMST04010165	412.26	2.837
7beta-Hydroxy-12-oxo-5beta-cholan-24-oic Acid + 2.8369985 :2	Sterol lipids	Bile acids and derivatives	6.54854e-31	3.12254e-29	-5.4666	-2.45064	5.4666	down	-2.39081	-2.54527	-2.27108	-2.21222	-2.34863	-2.3836	-2.62367	-2.17492	0.00574684	0.0635052	-0.243217	0.52854	0.283041	-0.201807	0.243978	0.0462914	0	-0.0933857	0.12665	0.223078		(413.26587, 472952.4)(414.2689, 124079.12)(415.27118, 19972.184)	FindByFormula		+		LMST04010165	412.263	2.837

## Sheet: Bvs18M_Neg
Compound	Lipid Class	Sub-class	p	p (Corr)	FC ([18M] vs [Baseline])	Log FC ([18M] vs [Baseline])	FC (abs) ([18M] vs [Baseline])	Regulation ([18M] vs [Baseline])	Neg_G11_18M: Log2(normalized)	Neg_G1_18M: Log2(normalized)	Neg_G2_18M: Log2(normalized)	Neg_G4_18M: Log2(normalized)	Neg_G5_18M: Log2(normalized)	Neg_G7_18M: Log2(normalized)	Neg_G8_18M: Log2(normalized)	Neg_G9_18M: Log2(normalized)	Neg_G10B: Log2(normalized)	Neg_G11B: Log2(normalized)	Neg_G12B: Log2(normalized)	Neg_G1B: Log2(normalized)	Neg_G2B: Log2(normalized)	Neg_G3B: Log2(normalized)	Neg_G4B: Log2(normalized)	Neg_G5B: Log2(normalized)	Neg_G6B: Log2(normalized)	Neg_G7B: Log2(normalized)	Neg_G8B: Log2(normalized)	Neg_G9B: Log2(normalized)	CAS Number	CompositeSpectrum	CompoundAlgo	HMP ID	Ionization mode	KEGG ID	LMP ID	Mass	Retention Time
2,4-dihydroxy-butanoic acid	Fatty acyls	Fatty acids and conjugates	0.000115945	0.000429221	-700.965	-9.4532	700.965	down	-16.7761	-16.7761	-0.692633	-16.7761	-1.18579	-16.7761	-0.756369	-1.87317	0.245226	0.259859	0.182735	0.38903	1.09267	0.63982	0.339907	0.902557	0.286757	0.701109	0.351267	0.62883		(165.04057, 4965.172)(119.03605, 2430.12)	FindByFormula	HMDB00360	-		LMFA01050385	120.042	2.557
32:5(14Z,17Z,20Z,23Z,26Z)	Fatty acyls	Fatty acids and conjugates	5.30835e-22	8.80158e-21	-109248	-16.7373	109248	down	-16.5081	-16.5081	-16.5081	-16.5081	-16.5081	-16.5081	-16.5081	-16.5081	-0.315657	0	0.0893669	1.10346	0.567959	-0.0990791	0.55125	0.42905	-0.108543	0.201397	0.060461	0.270115		(529.42566, 3605.797)(530.42914, 1393.5436)	FindByFormula		-		LMFA01030848	530.433	6.794
DG(17:0/20:4(5Z,8Z,11Z,14Z)/0:0)[iso2]	Glycerolipids	Diradylglycerols	8.21298e-06	3.70448e-05	827.18	9.69206	827.18	up	16.908	15.8213	0	16.6854	14.6673	15.3078	0	18.0498	0	0	0	0	0	0	15.1868	0	0	14.6679	0	0		(629.5156, 2560.8938)(630.51825, 1067.4725)	FindByFormula				LMGL02010085	630.523	8.487
DG(19:0/20:5(5Z,8Z,11Z,14Z,17Z)/0:0)[iso2]	Glycerolipids	Diradylglycerols	2.80573e-05	0.000113154	-12321.6	-13.5889	12321.6	down	-14.3639	-14.3639	-0.547277	-14.3639	-14.3639	-14.3639	-14.3639	-14.3639	1.61753	0.122912	0.115604	-0.0395393	1.53446	2.37376	1.68013	0.21628	2.91801	-0.279551	1.26516	-0.0994186		(655.52985, 1153.1823)(656.53357, 486.85117)	FindByFormula		-		LMGL02010166	656.537	8.276
DG(19:0/20:5(5Z,8Z,11Z,14Z,17Z)/0:0)[iso2] - 8.276	Glycerolipids	Diradylglycerols	5.51557e-07	3.46305e-06	-39948.7	-15.2859	39948.7	down	-14.3243	-14.3243	-14.3243	-14.3243	-14.3243	-14.3243	-14.3243	-14.3243	1.65707	0.162452	0.155144	0	1.574	2.4133	1.35834	0.255819	2.95755	-0.240011	1.3047	-0.0598793		(655.52985, 1187.3188)(656.5334, 506.34247)	FindByFormula		-		LMGL02010166	656.538	8.276
PA(22:2(13Z,16Z)/0:0)	Glycerophospholipids	Glycerophosphates	6.36833e-05	0.000243103	-67.601	-6.07897	67.601	down	-3.69546	-4.24357	-3.7803	-3.94563	-3.98978	-4.07226	-19.3894	-4.11519	0.00732613	0.0740967	-0.0461578	0.843985	0.606672	-0.0591908	0.195206	0.395842	-0.0684414	0	0.0637894	0.0871811		(489.30063, 21604.95)(490.30392, 7514.223)(491.30704, 1567.2268)	FindByFormula		-		LMGP10050030	490.308	3.233
PA(22:2(13Z,16Z)/0:0) - 3.2300017	Glycerophospholipids	Glycerophosphates	2.15777e-05	8.89043e-05	-256.697	-8.00392	256.697	down	-3.69546	-4.24357	-3.7803	-3.94563	-19.3894	-4.07226	-19.3894	-4.11519	0.00732613	0.0740967	-0.0461578	0.843985	0.606672	-0.0591908	0.195206	0.395842	-0.0684414	0	0.0637894	0.0871811		(489.3006, 22763.295)(490.304, 7912.001)	FindByFormula		-		LMGP10050030	490.307	3.23
PA(22:2(13Z,16Z)/0:0) - 3.2300017 :1	Glycerophospholipids	Glycerophosphates	2.46608e-06	1.30863e-05	-953.541	-9.89715	953.541	down	-3.69546	-19.3894	-3.7803	-3.94563	-19.3894	-4.07226	-19.3894	-4.11519	0.00732613	0.0740967	-0.0461578	0.843985	0.606672	-0.0591908	0.195206	0.395842	-0.0684414	0	0.0637894	0.0871811		(489.30066, 24082.79)(490.30405, 8368.996)	FindByFormula		-		LMGP10050030	490.308	3.23
PA(22:2(13Z,16Z)/0:0) - 3.2300017 :2	Glycerophospholipids	Glycerophosphates	2.46608e-06	1.30863e-05	-953.541	-9.89715	953.541	down	-3.69546	-19.3894	-3.7803	-3.94563	-19.3894	-4.07226	-19.3894	-4.11519	0.00732613	0.0740967	-0.0461578	0.843985	0.606672	-0.0591908	0.195206	0.395842	-0.0684414	0	0.0637894	0.0871811		(489.30066, 24082.79)(490.30405, 8368.996)	FindByFormula		-		LMGP10050030	490.308	3.23
PA(22:2(13Z,16Z)/0:0) - 3.2330012	Glycerophospholipids	Glycerophosphates	6.36833e-05	0.000243103	-67.601	-6.07897	67.601	down	-3.69546	-4.24357	-3.7803	-3.94563	-3.98978	-4.07226	-19.3894	-4.11519	0.00732613	0.0740967	-0.0461578	0.843985	0.606672	-0.0591908	0.195206	0.395842	-0.0684414	0	0.0637894	0.0871811		(489.30063, 21604.95)(490.30392, 7514.223)	FindByFormula		-		LMGP10050030	490.308	3.233
PA(22:2(13Z,16Z)/0:0) - 3.2330012 :1	Glycerophospholipids	Glycerophosphates	6.36833e-05	0.000243103	-67.601	-6.07897	67.601	down	-3.69546	-4.24357	-3.7803	-3.94563	-3.98978	-4.07226	-19.3894	-4.11519	0.00732613	0.0740967	-0.0461578	0.843985	0.606672	-0.0591908	0.195206	0.395842	-0.0684414	0	0.0637894	0.0871811		(489.30063, 21604.95)(490.30392, 7514.223)	FindByFormula		-		LMGP10050030	490.308	3.233
PA(22:2(13Z,16Z)/0:0) - 3.2330012 :2	Glycerophospholipids	Glycerophosphates	6.56826e-05	0.000250178	-251.114	-7.9722	251.114	down	-3.69546	-19.3894	-3.7803	-3.94563	-3.98978	-4.07226	-19.3894	-4.11519	0.00732613	0.0740967	-0.0461578	0.843985	0.606672	-0.0591908	0.195206	0.395842	-0.0684414	0	0.0637894	0.0871811		(489.30063, 21625.863)(490.30383, 7515.597)	FindByFormula		-		LMGP10050030	490.308	3.233
PA(22:2(13Z,16Z)/0:0) - 3.2330012 :3	Glycerophospholipids	Glycerophosphates	1.9229e-05	7.98026e-05	-844.063	-9.72121	844.063	down	-3.55523	-18.9173	-3.66265	-3.94334	-18.9173	-4.09434	-18.9173	-4.14551	-0.0181446	0.124861	0.0133076	0.887091	0.667915	-0.0252361	0.241405	0.367611	-0.0140648	0	0.087162	0.0930538		(489.3006, 22944.002)(490.3039, 7958.7197)	FindByFormula		-		LMGP10050030	490.308	3.233
PA(22:2(13Z,16Z)/0:0) - 3.2340007	Glycerophospholipids	Glycerophosphates	7.64498e-05	0.000287357	-67.601	-6.07897	67.601	down	-3.69546	-4.24357	-3.7803	-3.94563	-3.98978	-4.07226	-19.3894	-4.11519	0.00732613	0.0740967	-0.0461578	0.843985	0.606672	-0.0591908	0.195206	0.395842	-0.0684414	0	0.0637894	0.0871811		(489.30057, 21085.06)(490.30383, 7329.567)	FindByFormula		-		LMGP10050030	490.308	3.234
PA(22:2(13Z,16Z)/0:0) - 3.2340007 :1	Glycerophospholipids	Glycerophosphates	7.64498e-05	0.000287357	-67.601	-6.07897	67.601	down	-3.69546	-4.24357	-3.7803	-3.94563	-3.98978	-4.07226	-19.3894	-4.11519	0.00732613	0.0740967	-0.0461578	0.843985	0.606672	-0.0591908	0.195206	0.395842	-0.0684414	0	0.0637894	0.0871811		(489.30057, 21085.06)(490.30383, 7329.567)	FindByFormula		-		LMGP10050030	490.308	3.234
PA(22:2(13Z,16Z)/0:0) - 3.2340007 :2	Glycerophospholipids	Glycerophosphates	7.64498e-05	0.000287357	-67.601	-6.07897	67.601	down	-3.69546	-4.24357	-3.7803	-3.94563	-3.98978	-4.07226	-19.3894	-4.11519	0.00732613	0.0740967	-0.0461578	0.843985	0.606672	-0.0591908	0.195206	0.395842	-0.0684414	0	0.0637894	0.0871811		(489.30057, 21085.06)(490.30383, 7329.567)	FindByFormula		-		LMGP10050030	490.308	3.234
PA(22:2(13Z,16Z)/0:0) - 3.2340007 :3	Glycerophospholipids	Glycerophosphates	7.64498e-05	0.000287357	-67.601	-6.07897	67.601	down	-3.69546	-4.24357	-3.7803	-3.94563	-3.98978	-4.07226	-19.3894	-4.11519	0.00732613	0.0740967	-0.0461578	0.843985	0.606672	-0.0591908	0.195206	0.395842	-0.0684414	0	0.0637894	0.0871811		(489.30057, 21085.06)(490.30383, 7329.567)	FindByFormula		-		LMGP10050030	490.308	3.234
PA(22:2(13Z,16Z)/0:0) - 3.2340007 :4	Glycerophospholipids	Glycerophosphates	7.64498e-05	0.000287357	-67.601	-6.07897	67.601	down	-3.69546	-4.24357	-3.7803	-3.94563	-3.98978	-4.07226	-19.3894	-4.11519	0.00732613	0.0740967	-0.0461578	0.843985	0.606672	-0.0591908	0.195206	0.395842	-0.0684414	0	0.0637894	0.0871811		(489.30057, 21085.06)(490.30383, 7329.567)(491.30704, 1529.9316)	FindByFormula		-		LMGP10050030	490.308	3.234
PA(22:2(13Z,16Z)/0:0) - 3.2340007 :5	Glycerophospholipids	Glycerophosphates	7.64498e-05	0.000287357	-67.601	-6.07897	67.601	down	-3.69546	-4.24357	-3.7803	-3.94563	-3.98978	-4.07226	-19.3894	-4.11519	0.00732613	0.0740967	-0.0461578	0.843985	0.606672	-0.0591908	0.195206	0.395842	-0.0684414	0	0.0637894	0.0871811		(489.30057, 21085.06)(490.30383, 7329.567)	FindByFormula		-		LMGP10050030	490.308	3.234
PI(18:1(9Z)/22:2(13Z,16Z))	Glycerophospholipids	Glycerophosphoinositols	5.78089e-22	9.00767e-21	-5.14511	-2.3632	5.14511	down	-1.78785	-2.14964	-1.72664	-1.47041	-2.1637	-1.75258	-1.98523	-1.72075	-0.0746021	0.00521469	0.837908	1.2557	1.07026	-0.0826149	0.90044	0.95269	0.644657	-0.0277214	0	0.741287		(961.60376, 10157.46)(962.60706, 6341.73)(963.6097, 2266.4724)(915.59796, 121202.66)(916.60175, 66120.05)(917.605, 20755.29)(918.60767, 4859.785)	FindByFormula		-		LMGP06010306	916.605	2.536
PI(18:1(9Z)/22:2(13Z,16Z)) - 2.5360007	Glycerophospholipids	Glycerophosphoinositols	5.62043e-22	8.83799e-21	-5.1464	-2.36356	5.1464	down	-1.78785	-2.14964	-1.72664	-1.47041	-2.1637	-1.75258	-1.98523	-1.72075	-0.0746021	0.00521851	0.837908	1.2502	1.07026	-0.0826149	0.90044	0.952662	0.654541	-0.0277214	0	0.741287		(961.60376, 10157.46)(962.60706, 6341.73)(963.6097, 2266.4724)(915.59796, 121202.66)(916.60175, 66120.05)(917.605, 20755.29)(918.60767, 4859.785)(919.6108, 956.6837)	FindByFormula		-		LMGP06010306	916.606	2.536
PI(18:1(9Z)/22:2(13Z,16Z)) - 2.5360007 :1	Glycerophospholipids	Glycerophosphoinositols	5.57058e-22	8.83799e-21	-5.14266	-2.36252	5.14266	down	-1.78785	-2.14964	-1.72664	-1.47041	-2.1637	-1.75258	-1.98523	-1.72075	-0.0746021	0.00521469	0.837908	1.25021	1.07026	-0.0826149	0.90044	0.952662	0.641941	-0.0277214	0	0.741287		(961.60376, 10157.46)(962.60706, 6341.73)(963.6097, 2266.4724)(915.59796, 121202.66)(916.60175, 66120.05)(917.605, 20755.29)(918.60767, 4859.785)	FindByFormula		-		LMGP06010306	916.605	2.536
PI(18:1(9Z)/22:2(13Z,16Z)) - 2.5360007 :2	Glycerophospholipids	Glycerophosphoinositols	5.50168e-22	8.81297e-21	-5.149	-2.36429	5.149	down	-1.78785	-2.14964	-1.72664	-1.47041	-2.1637	-1.75258	-1.98523	-1.72075	-0.0746021	0.00521469	0.837908	1.25423	1.07026	-0.0826149	0.90044	0.957367	0.654541	-0.0277214	0	0.741287		(961.60376, 10157.46)(962.60706, 6341.73)(963.6097, 2266.4724)(915.59796, 121202.66)(916.60175, 66120.05)(917.605, 20755.29)(918.60767, 4859.785)(919.6108, 956.6837)	FindByFormula		-		LMGP06010306	916.605	2.536
PI(18:1(9Z)/22:2(13Z,16Z)) - 2.5360007 :3	Glycerophospholipids	Glycerophosphoinositols	5.23032e-22	8.78899e-21	-5.14641	-2.36357	5.14641	down	-1.78785	-2.14964	-1.72664	-1.47041	-2.1637	-1.75258	-1.98523	-1.72075	-0.0746021	0.00521469	0.837908	1.25021	1.07026	-0.0826149	0.90044	0.952662	0.654541	-0.0277214	0	0.741287		(961.60376, 10157.46)(962.60706, 6341.73)(963.6097, 2266.4724)(915.59796, 121202.66)(916.60175, 66120.05)(917.605, 20755.29)(918.60767, 4859.785)(919.61084, 970.70013)	FindByFormula		-		LMGP06010306	916.606	2.536
PI(18:1(9Z)/22:2(13Z,16Z)) - 2.5360007 :4	Glycerophospholipids	Glycerophosphoinositols	5.9073e-22	9.04027e-21	-5.13713	-2.36096	5.13713	down	-1.76817	-2.12997	-1.70697	-1.45073	-2.14402	-1.7329	-1.96556	-1.70107	-0.0549259	0	0.857584	1.27391	1.08994	-0.0629387	0.920116	0.977093	0.6591	-0.0080452	0.0196762	0.760963		(961.60376, 10157.46)(962.60706, 6341.73)(963.6097, 2266.4724)(915.59796, 121202.66)(916.60175, 66120.05)(917.605, 20755.29)(918.60767, 4859.785)	FindByFormula		-		LMGP06010306	916.605	2.536
PI(18:1(9Z)/22:2(13Z,16Z)) - 2.5360007 :5	Glycerophospholipids	Glycerophosphoinositols	5.44245e-22	8.80158e-21	-5.141	-2.36205	5.141	down	-1.78785	-2.14964	-1.72664	-1.47041	-2.1637	-1.75258	-1.98523	-1.72075	-0.0746021	0.00521469	0.837908	1.25156	1.07026	-0.0826149	0.90044	0.952662	0.634985	-0.0277214	0	0.741287		(961.60376, 10157.46)(962.60706, 6341.73)(963.6096, 776.39)(915.59796, 121202.66)(916.60175, 66120.05)(917.605, 20755.29)(918.60767, 4859.785)	FindByFormula		-		LMGP06010306	916.605	2.536
PI(18:1(9Z)/22:2(13Z,16Z)) - 2.5360007 :6	Glycerophospholipids	Glycerophosphoinositols	5.44322e-22	8.80158e-21	-5.14191	-2.3623	5.14191	down	-1.78785	-2.14964	-1.72664	-1.47041	-2.1637	-1.75258	-1.98523	-1.72075	-0.0746021	0.00521469	0.837908	1.2502	1.07026	-0.0826149	0.90044	0.952662	0.639408	-0.0277214	0	0.741287		(961.60376, 10157.46)(962.60706, 6341.73)(963.6097, 2266.4724)(915.59796, 121202.66)(916.60175, 66120.05)(917.605, 20755.29)(918.60767, 4859.785)(919.6105, 424.06)	FindByFormula		-		LMGP06010306	916.606	2.536
PI(18:1(9Z)/22:2(13Z,16Z)) - 2.5360007 :7	Glycerophospholipids	Glycerophosphoinositols	5.38756e-22	8.80158e-21	-5.14059	-2.36193	5.14059	down	-1.78785	-2.14964	-1.72664	-1.47041	-2.1637	-1.75258	-1.98523	-1.72075	-0.0746021	0.00521851	0.837908	1.25021	1.07026	-0.0826149	0.90044	0.952662	0.634964	-0.0277214	0	0.741287		(961.60376, 10157.46)(962.60706, 6341.73)(963.6097, 2266.4724)(915.59796, 121202.66)(916.60175, 66120.05)(917.605, 20755.29)(918.60767, 4859.785)	FindByFormula		-		LMGP06010306	916.605	2.536
PI(18:1(9Z)/22:2(13Z,16Z)) - 2.5360007 :8	Glycerophospholipids	Glycerophosphoinositols	5.90215e-22	9.04027e-21	-5.13711	-2.36096	5.13711	down	-1.76817	-2.12997	-1.70697	-1.45073	-2.14402	-1.7329	-1.96556	-1.70107	-0.0549259	0	0.857584	1.27391	1.08994	-0.0629387	0.920116	0.977043	0.659084	-0.0080452	0.0196762	0.760963		(961.60376, 10157.46)(962.60706, 6341.73)(963.6097, 2305.685)(915.59796, 121202.66)(916.60175, 66120.05)(917.605, 20755.29)(918.60767, 4859.785)	FindByFormula		-		LMGP06010306	916.605	2.536
PI(18:1(9Z)/22:2(13Z,16Z)) - 3.775	Glycerophospholipids	Glycerophosphoinositols	3.56817e-05	0.000142229	-1348.75	-10.3974	1348.75	down	-0.198664	-0.600628	-18.2526	-18.2526	-0.737671	-18.2526	-18.2526	-18.2526	0.747053	-0.294493	0.0206814	-18.2526	0.730017	0.511387	1.14497	0.840658	0.0409203	-0.196285	-0.0360794	0.312513		(915.598, 10848.252)(916.6015, 6792.338)(917.6047, 2307.214)	FindByFormula		-		LMGP06010306	916.605	3.775
PI(18:1(9Z)/22:2(13Z,16Z)) - 3.776999	Glycerophospholipids	Glycerophosphoinositols	2.7476e-06	1.44904e-05	-146.479	-7.19455	146.479	down	-0.402311	-18.1312	-18.1312	-18.1312	-18.1312	-18.1312	-18.1312	-18.1312	0.66748	-18.1312	-18.1312	-18.1312	-18.1312	0.773348	1.27026	1.0289	-18.1312	-0.0440235	-18.1312	0.444567		(915.5981, 11671.667)(916.60156, 7323.9995)(917.6046, 2483.422)	FindByFormula		-		LMGP06010306	916.605	3.777
PI(18:1(9Z)/22:2(13Z,16Z)) null 3.7720015	Glycerophospholipids	Glycerophosphoinositols	0.000134159	0.00049558	-1185.94	-10.2118	1185.94	down	-0.407703	-18.1366	-18.1366	-18.1366	-18.1366	-18.1366	-18.1366	-18.1366	-18.1366	-0.178501	-18.1366	1.06517	0.720104	-18.1366	1.26096	0.831183	0	-0.0494156	-18.1366	0.392611		(915.598, 12112.3545)(916.6015, 7628.402)(917.6046, 2595.3633)	FindByFormula				LMGP06010306	916.605	3.772
PI(20:2(11Z,14Z)/22:2(13Z,16Z))	Glycerophospholipids	Glycerophosphoinositols	1.53165e-19	2.18771e-18	-5.94498	-2.57167	5.94498	down	-2.03029	-2.14026	-2.0608	-1.86328	-2.01656	-2.20173	-1.49488	-1.89416	-0.133935	0	1.11398	1.34823	1.20656	-0.0524273	0.980232	1.25007	0.519005	0.0382843	-0.0575199	1.09465		(987.6174, 2344.6306)(988.62177, 1363.8535)	FindByFormula		-		LMGP06010554	988.625	2.312
PI(20:2(11Z,14Z)/22:2(13Z,16Z)) - 2.3109996	Glycerophospholipids	Glycerophosphoinositols	0.000256952	0.000913726	-20.0748	-4.32732	20.0748	down	-2.03029	-2.14026	-2.0608	-15.9084	-2.01656	-2.20173	-1.49488	-1.89416	-0.133935	0	1.11398	1.34823	1.20656	-0.0524273	0.980232	1.25007	0.519005	0.0382843	-0.0575199	1.09465		(987.6174, 2392.643)(988.6217, 1391.358)	FindByFormula		-		LMGP06010554	988.625	2.311
PI(20:3(5Z,8Z,11Z)/16:0)	Glycerophospholipids	Glycerophosphoinositols	5.23212e-19	7.11734e-18	-5.29908	-2.40574	5.29908	down	-1.9196	-2.07061	-1.31454	-1.2718	-2.18695	-1.90097	-1.54053	-2.04647	0.251314	-0.230656	0.778242	1.40764	1.22991	0	1.26184	1.29724	0.644714	-0.096859	-0.0168591	0.96516		(859.53503, 5195.7686)(860.5386, 2843.8594)	FindByFormula	HMDB09879	-	C00626		860.543	1.967
PI(20:3(5Z,8Z,11Z)/16:0) - 1.9669999	Glycerophospholipids	Glycerophosphoinositols	5.23212e-19	7.11734e-18	-5.29908	-2.40574	5.29908	down	-1.9196	-2.07061	-1.31454	-1.2718	-2.18695	-1.90097	-1.54053	-2.04647	0.251314	-0.230656	0.778242	1.40764	1.22991	0	1.26184	1.29724	0.644714	-0.096859	-0.0168591	0.96516		(859.53503, 5195.7686)(860.5386, 2843.8594)	FindByFormula	HMDB09879	-	C00626		860.542	1.967
PI(20:3(5Z,8Z,11Z)/16:0) - 1.9669999 :1	Glycerophospholipids	Glycerophosphoinositols	5.23212e-19	7.11734e-18	-5.29908	-2.40574	5.29908	down	-1.9196	-2.07061	-1.31454	-1.2718	-2.18695	-1.90097	-1.54053	-2.04647	0.251314	-0.230656	0.778242	1.40764	1.22991	0	1.26184	1.29724	0.644714	-0.096859	-0.0168591	0.96516		(859.53503, 5195.7686)(860.5386, 2843.8594)	FindByFormula	HMDB09879	-	C00626		860.543	1.967
PI(20:3(5Z,8Z,11Z)/16:0) - 1.9669999 :2	Glycerophospholipids	Glycerophosphoinositols	5.23212e-19	7.11734e-18	-5.29908	-2.40574	5.29908	down	-1.9196	-2.07061	-1.31454	-1.2718	-2.18695	-1.90097	-1.54053	-2.04647	0.251314	-0.230656	0.778242	1.40764	1.22991	0	1.26184	1.29724	0.644714	-0.096859	-0.0168591	0.96516		(859.53503, 5195.7686)(860.5386, 2843.8594)	FindByFormula	HMDB09879	-	C00626		860.543	1.967
PI(20:3(5Z,8Z,11Z)/16:0) - 1.9669999 :3	Glycerophospholipids	Glycerophosphoinositols	5.27572e-19	7.12015e-18	-5.29908	-2.40574	5.29908	down	-1.9196	-2.07061	-1.31454	-1.2718	-2.18695	-1.90097	-1.54053	-2.04647	0.251314	-0.230656	0.778242	1.40764	1.22991	0	1.26184	1.29724	0.644714	-0.096859	-0.0168591	0.96516		(859.53503, 5195.7686)(860.5386, 2843.8594)	FindByFormula	HMDB09879	-	C00626		860.543	1.967
PI(20:3(5Z,8Z,11Z)/16:0) - 1.9669999 :4	Glycerophospholipids	Glycerophosphoinositols	5.23212e-19	7.11734e-18	-5.29908	-2.40574	5.29908	down	-1.9196	-2.07061	-1.31454	-1.2718	-2.18695	-1.90097	-1.54053	-2.04647	0.251314	-0.230656	0.778242	1.40764	1.22991	0	1.26184	1.29724	0.644714	-0.096859	-0.0168591	0.96516		(859.53503, 5195.7686)(860.5386, 2843.8594)	FindByFormula	HMDB09879	-	C00626		860.542	1.967
PI(20:3(5Z,8Z,11Z)/16:0) - 1.9669999 :5	Glycerophospholipids	Glycerophosphoinositols	5.23212e-19	7.11734e-18	-5.29908	-2.40574	5.29908	down	-1.9196	-2.07061	-1.31454	-1.2718	-2.18695	-1.90097	-1.54053	-2.04647	0.251314	-0.230656	0.778242	1.40764	1.22991	0	1.26184	1.29724	0.644714	-0.096859	-0.0168591	0.96516		(859.53503, 5195.7686)(860.5386, 2843.8594)	FindByFormula	HMDB09879	-	C00626		860.543	1.967
PI(20:3(5Z,8Z,11Z)/16:0) - 1.9669999 :6	Glycerophospholipids	Glycerophosphoinositols	5.57682e-19	7.46771e-18	-5.29498	-2.40463	5.29498	down	-1.90621	-2.05722	-1.30115	-1.25841	-2.17356	-1.88758	-1.52714	-2.03307	0.264708	-0.217262	0.791636	1.42103	1.24331	0	1.27524	1.31063	0.658108	-0.0834656	-0.00346565	0.978554		(859.53503, 5195.7686)(860.5386, 2843.8594)	FindByFormula	HMDB09879	-	C00626		860.543	1.967
PI(20:5(5Z,8Z,11Z,14Z,17Z)/22:1(11Z))	Glycerophospholipids	Glycerophosphoinositols	6.06663e-24	1.09455e-22	-3.93917	-1.97789	3.93917	down	-1.74317	-2.24456	-1.4207	-1.50732	-2.10679	-1.78682	-1.71807	-1.63642	-0.19998	0.0169392	0.399916	0.579639	0.515373	-0.196882	0.450809	0.482735	0.302343	0	-0.0981922	0.236225		(937.57996, 1950.9381)(938.58344, 1219.6316)	FindByFormula		-		LMGP06010643	938.587	2.551
PI(20:5(5Z,8Z,11Z,14Z,17Z)/22:1(11Z)) - 2.5510006	Glycerophospholipids	Glycerophosphoinositols	6.06663e-24	1.09455e-22	-3.93917	-1.97789	3.93917	down	-1.74317	-2.24456	-1.4207	-1.50732	-2.10679	-1.78682	-1.71807	-1.63642	-0.19998	0.0169392	0.399916	0.579639	0.515373	-0.196882	0.450809	0.482735	0.302343	0	-0.0981922	0.236225		(937.57996, 1950.9381)(938.58344, 1219.6316)	FindByFormula		-		LMGP06010643	938.587	2.551
PI(20:5(5Z,8Z,11Z,14Z,17Z)/22:1(11Z)) - 2.5510006 :1	Glycerophospholipids	Glycerophosphoinositols	6.06663e-24	1.09455e-22	-3.93917	-1.97789	3.93917	down	-1.74317	-2.24456	-1.4207	-1.50732	-2.10679	-1.78682	-1.71807	-1.63642	-0.19998	0.0169392	0.399916	0.579639	0.515373	-0.196882	0.450809	0.482735	0.302343	0	-0.0981922	0.236225		(937.57996, 1950.9381)(938.58344, 1219.6316)	FindByFormula		-		LMGP06010643	938.588	2.551
PI(20:5(5Z,8Z,11Z,14Z,17Z)/22:1(11Z)) - 2.5510006 :2	Glycerophospholipids	Glycerophosphoinositols	6.06663e-24	1.09455e-22	-3.93917	-1.97789	3.93917	down	-1.74317	-2.24456	-1.4207	-1.50732	-2.10679	-1.78682	-1.71807	-1.63642	-0.19998	0.0169392	0.399916	0.579639	0.515373	-0.196882	0.450809	0.482735	0.302343	0	-0.0981922	0.236225		(937.57996, 1950.9381)(938.58344, 1219.6316)	FindByFormula		-		LMGP06010643	938.588	2.551
PI(20:5(5Z,8Z,11Z,14Z,17Z)/22:1(11Z)) - 2.5510006 :3	Glycerophospholipids	Glycerophosphoinositols	6.06663e-24	1.09455e-22	-3.93917	-1.97789	3.93917	down	-1.74317	-2.24456	-1.4207	-1.50732	-2.10679	-1.78682	-1.71807	-1.63642	-0.19998	0.0169392	0.399916	0.579639	0.515373	-0.196882	0.450809	0.482735	0.302343	0	-0.0981922	0.236225		(937.57996, 1950.9381)(938.58344, 1219.6316)	FindByFormula		-		LMGP06010643	938.587	2.551
PI(22:1(11Z)/18:3(9Z,12Z,15Z))	Glycerophospholipids	Glycerophosphoinositols	5.06451e-25	1.14362e-23	-8.02435	-3.00438	8.02435	down	-2.48836	-2.64369	-2.55127	-2.26477	-2.60676	-2.38911	-2.32358	-2.38134	-0.126322	-0.00561714	0.87208	1.28835	1.15558	-0.129871	0.967075	1.03274	0.596241	0.0178108	0	0.911257		(913.58356, 138918.14)(914.58673, 86253.81)	FindByFormula		-		LMGP06010709	914.591	2.49
PI(22:1(11Z)/18:3(9Z,12Z,15Z)) - 2.4899998	Glycerophospholipids	Glycerophosphoinositols	5.06451e-25	1.14362e-23	-8.02435	-3.00438	8.02435	down	-2.48836	-2.64369	-2.55127	-2.26477	-2.60676	-2.38911	-2.32358	-2.38134	-0.126322	-0.00561714	0.87208	1.28835	1.15558	-0.129871	0.967075	1.03274	0.596241	0.0178108	0	0.911257		(913.58356, 138918.14)(914.58673, 86253.81)	FindByFormula		-		LMGP06010709	914.591	2.49
PI(22:1(11Z)/18:3(9Z,12Z,15Z)) - 2.4899998 :1	Glycerophospholipids	Glycerophosphoinositols	5.06596e-25	1.14362e-23	-8.02434	-3.00438	8.02434	down	-2.48836	-2.64369	-2.55127	-2.26477	-2.60676	-2.38911	-2.32358	-2.38134	-0.12631	-0.00561714	0.87208	1.28833	1.15558	-0.129871	0.967075	1.03274	0.596241	0.0177841	0	0.911257		(913.58356, 138918.14)(914.58673, 86253.81)	FindByFormula		-		LMGP06010709	914.591	2.49
PI(22:1(11Z)/18:3(9Z,12Z,15Z)) - 2.4899998 :10	Glycerophospholipids	Glycerophosphoinositols	5.07091e-25	1.14362e-23	-8.02436	-3.00439	8.02436	down	-2.48836	-2.64369	-2.55127	-2.26477	-2.60676	-2.38911	-2.32358	-2.38134	-0.126322	-0.00561714	0.87208	1.28835	1.15558	-0.129871	0.967075	1.03276	0.596241	0.0178108	0	0.911257		(913.58356, 138918.14)(914.58673, 86253.81)	FindByFormula		-		LMGP06010709	914.59	2.49
PI(22:1(11Z)/18:3(9Z,12Z,15Z)) - 2.4899998 :11	Glycerophospholipids	Glycerophosphoinositols	5.07091e-25	1.14362e-23	-8.02436	-3.00439	8.02436	down	-2.48836	-2.64369	-2.55127	-2.26477	-2.60676	-2.38911	-2.32358	-2.38134	-0.126322	-0.00561714	0.87208	1.28835	1.15558	-0.129871	0.967075	1.03276	0.596241	0.0178108	0	0.911257		(913.58356, 138918.14)(914.58673, 86253.81)	FindByFormula		-		LMGP06010709	914.589	2.49
PI(22:1(11Z)/18:3(9Z,12Z,15Z)) - 2.4899998 :2	Glycerophospholipids	Glycerophosphoinositols	5.06585e-25	1.14362e-23	-8.02436	-3.00439	8.02436	down	-2.48836	-2.64369	-2.55127	-2.26477	-2.60676	-2.38911	-2.32358	-2.38134	-0.12631	-0.00561714	0.87208	1.28835	1.15558	-0.129871	0.967075	1.03274	0.596241	0.0178108	0	0.911257		(913.58356, 138918.14)(914.58673, 86253.81)	FindByFormula		-		LMGP06010709	914.591	2.49
PI(22:1(11Z)/18:3(9Z,12Z,15Z)) - 2.4899998 :3	Glycerophospholipids	Glycerophosphoinositols	5.07091e-25	1.14362e-23	-8.02436	-3.00439	8.02436	down	-2.48836	-2.64369	-2.55127	-2.26477	-2.60676	-2.38911	-2.32358	-2.38134	-0.126322	-0.00561714	0.87208	1.28835	1.15558	-0.129871	0.967075	1.03276	0.596241	0.0178108	0	0.911257		(913.58356, 138918.14)(914.58673, 86253.81)	FindByFormula		-		LMGP06010709	914.59	2.49
PI(22:1(11Z)/18:3(9Z,12Z,15Z)) - 2.4899998 :4	Glycerophospholipids	Glycerophosphoinositols	5.06585e-25	1.14362e-23	-8.02436	-3.00439	8.02436	down	-2.48836	-2.64369	-2.55127	-2.26477	-2.60676	-2.38911	-2.32358	-2.38134	-0.12631	-0.00561714	0.87208	1.28835	1.15558	-0.129871	0.967075	1.03274	0.596241	0.0178108	0	0.911257		(913.58356, 138918.14)(914.58673, 86253.81)	FindByFormula		-		LMGP06010709	914.591	2.49
PI(22:1(11Z)/18:3(9Z,12Z,15Z)) - 2.4899998 :5	Glycerophospholipids	Glycerophosphoinositols	5.07091e-25	1.14362e-23	-8.02436	-3.00439	8.02436	down	-2.48836	-2.64369	-2.55127	-2.26477	-2.60676	-2.38911	-2.32358	-2.38134	-0.126322	-0.00561714	0.87208	1.28835	1.15558	-0.129871	0.967075	1.03276	0.596241	0.0178108	0	0.911257		(913.58356, 138918.14)(914.58673, 86253.81)	FindByFormula		-		LMGP06010709	914.59	2.49
PI(22:1(11Z)/18:3(9Z,12Z,15Z)) - 2.4899998 :6	Glycerophospholipids	Glycerophosphoinositols	5.07091e-25	1.14362e-23	-8.02436	-3.00439	8.02436	down	-2.48836	-2.64369	-2.55127	-2.26477	-2.60676	-2.38911	-2.32358	-2.38134	-0.126322	-0.00561714	0.87208	1.28835	1.15558	-0.129871	0.967075	1.03276	0.596241	0.0178108	0	0.911257		(913.58356, 138918.14)(914.58673, 86253.81)	FindByFormula		-		LMGP06010709	914.59	2.49
PI(22:1(11Z)/18:3(9Z,12Z,15Z)) - 2.4899998 :7	Glycerophospholipids	Glycerophosphoinositols	5.07091e-25	1.14362e-23	-8.02436	-3.00439	8.02436	down	-2.48836	-2.64369	-2.55127	-2.26477	-2.60676	-2.38911	-2.32358	-2.38134	-0.126322	-0.00561714	0.87208	1.28835	1.15558	-0.129871	0.967075	1.03276	0.596241	0.0178108	0	0.911257		(913.58356, 138918.14)(914.58673, 86253.81)	FindByFormula		-		LMGP06010709	914.589	2.49
PI(22:1(11Z)/18:3(9Z,12Z,15Z)) - 2.4899998 :8	Glycerophospholipids	Glycerophosphoinositols	5.07091e-25	1.14362e-23	-8.02436	-3.00439	8.02436	down	-2.48836	-2.64369	-2.55127	-2.26477	-2.60676	-2.38911	-2.32358	-2.38134	-0.126322	-0.00561714	0.87208	1.28835	1.15558	-0.129871	0.967075	1.03276	0.596241	0.0178108	0	0.911257		(913.58356, 138918.14)(914.58673, 86253.81)	FindByFormula		-		LMGP06010709	914.591	2.49
PI(22:1(11Z)/18:3(9Z,12Z,15Z)) - 2.4899998 :9	Glycerophospholipids	Glycerophosphoinositols	5.07091e-25	1.14362e-23	-8.02436	-3.00439	8.02436	down	-2.48836	-2.64369	-2.55127	-2.26477	-2.60676	-2.38911	-2.32358	-2.38134	-0.126322	-0.00561714	0.87208	1.28835	1.15558	-0.129871	0.967075	1.03276	0.596241	0.0178108	0	0.911257		(913.58356, 138918.14)(914.58673, 86253.81)	FindByFormula		-		LMGP06010709	914.591	2.49
PI(22:2(13Z,16Z)/18:3(9Z,12Z,15Z))	Glycerophospholipids	Glycerophosphoinositols	3.19825e-25	8.70127e-24	-8.48324	-3.08461	8.48324	down	-2.62134	-2.88027	-2.6021	-2.26237	-2.99876	-2.60144	-2.21878	-2.60526	0.0356293	-0.139631	0.750732	1.18345	1.10674	-0.172661	0.854181	0.95896	0.358068	-0.00925827	0	0.903704		(911.5667, 6131.137)(912.5702, 3914.4724)	FindByFormula		-		LMGP06010740	912.574	2.412
PI(22:2(13Z,16Z)/18:3(9Z,12Z,15Z)) - 2.4120004	Glycerophospholipids	Glycerophosphoinositols	3.19825e-25	8.70127e-24	-8.48324	-3.08461	8.48324	down	-2.62134	-2.88027	-2.6021	-2.26237	-2.99876	-2.60144	-2.21878	-2.60526	0.0356293	-0.139631	0.750732	1.18345	1.10674	-0.172661	0.854181	0.95896	0.358068	-0.00925827	0	0.903704		(911.5667, 6131.137)(912.5702, 3914.4724)	FindByFormula		-		LMGP06010740	912.574	2.412
PI(22:2(13Z,16Z)/18:3(9Z,12Z,15Z)) - 2.4120004 :1	Glycerophospholipids	Glycerophosphoinositols	3.19825e-25	8.70127e-24	-8.48324	-3.08461	8.48324	down	-2.62134	-2.88027	-2.6021	-2.26237	-2.99876	-2.60144	-2.21878	-2.60526	0.0356293	-0.139631	0.750732	1.18345	1.10674	-0.172661	0.854181	0.95896	0.358068	-0.00925827	0	0.903704		(911.5667, 6131.137)(912.5702, 3914.4724)	FindByFormula		-		LMGP06010740	912.574	2.412
PI(22:2(13Z,16Z)/18:3(9Z,12Z,15Z)) - 2.4120004 :2	Glycerophospholipids	Glycerophosphoinositols	3.19825e-25	8.70127e-24	-8.48324	-3.08461	8.48324	down	-2.62134	-2.88027	-2.6021	-2.26237	-2.99876	-2.60144	-2.21878	-2.60526	0.0356293	-0.139631	0.750732	1.18345	1.10674	-0.172661	0.854181	0.95896	0.358068	-0.00925827	0	0.903704		(911.5667, 6131.137)(912.5702, 3914.4724)	FindByFormula		-		LMGP06010740	912.574	2.412
PI(22:2(13Z,16Z)/18:3(9Z,12Z,15Z)) - 2.4120004 :3	Glycerophospholipids	Glycerophosphoinositols	3.19825e-25	8.70127e-24	-8.48324	-3.08461	8.48324	down	-2.62134	-2.88027	-2.6021	-2.26237	-2.99876	-2.60144	-2.21878	-2.60526	0.0356293	-0.139631	0.750732	1.18345	1.10674	-0.172661	0.854181	0.95896	0.358068	-0.00925827	0	0.903704		(911.5667, 6131.137)(912.5702, 3914.4724)	FindByFormula		-		LMGP06010740	912.574	2.412
PI(22:2(13Z,16Z)/18:3(9Z,12Z,15Z)) - 2.4120004 :4	Glycerophospholipids	Glycerophosphoinositols	3.15066e-25	8.70127e-24	-8.48183	-3.08438	8.48183	down	-2.62134	-2.88027	-2.6021	-2.26237	-2.99876	-2.60144	-2.21878	-2.60526	0.0356293	-0.139631	0.750732	1.18345	1.10388	-0.172661	0.854181	0.95896	0.358068	-0.00925827	0	0.903704		(911.5667, 6131.137)(912.5702, 3914.4724)	FindByFormula		-		LMGP06010740	912.573	2.412
PI(22:2(13Z,16Z)/18:3(9Z,12Z,15Z)) - 2.4120004 :5	Glycerophospholipids	Glycerophosphoinositols	3.19825e-25	8.70127e-24	-8.48324	-3.08461	8.48324	down	-2.62134	-2.88027	-2.6021	-2.26237	-2.99876	-2.60144	-2.21878	-2.60526	0.0356293	-0.139631	0.750732	1.18345	1.10674	-0.172661	0.854181	0.95896	0.358068	-0.00925827	0	0.903704		(911.5667, 6131.137)(912.5702, 3914.4724)	FindByFormula		-		LMGP06010740	912.574	2.412
PI(22:2(13Z,16Z)/18:3(9Z,12Z,15Z)) - 2.4120004 :6	Glycerophospholipids	Glycerophosphoinositols	3.15066e-25	8.70127e-24	-8.48183	-3.08438	8.48183	down	-2.62134	-2.88027	-2.6021	-2.26237	-2.99876	-2.60144	-2.21878	-2.60526	0.0356293	-0.139631	0.750732	1.18345	1.10388	-0.172661	0.854181	0.95896	0.358068	-0.00925827	0	0.903704		(911.5667, 6131.137)(912.5702, 3914.4724)	FindByFormula		-		LMGP06010740	912.573	2.412
PI(22:5(7Z,10Z,13Z,16Z,19Z)/16:0) - 9.483001	Glycerophospholipids	Glycerophosphoinositols	7.95397e-08	5.56453e-07	-36746.5	-15.1653	36746.5	down	-15.6673	-15.6673	-15.6673	-15.6673	-15.6673	-15.6673	-15.6673	-15.6673	3.59392	-1.9076	-15.6673	0.554159	1.43713	0.443205	3.95948	2.11467	0.422504	-1.653	1.8249	-1.14562		(883.5368, 4503.4175)(884.5411, 3416.3098)	FindByFormula	HMDB09918	-	C00626		884.544	9.483
PI(22:5(7Z,10Z,13Z,16Z,19Z)/16:0) - 9.484996	Glycerophospholipids	Glycerophosphoinositols	1.91923e-13	1.96979e-12	-36746.5	-15.1653	36746.5	down	-16.0898	-16.0898	-16.0898	-16.0898	-16.0898	-16.0898	-16.0898	-16.0898	3.17141	-2.3301	-16.0898	0.131655	1.01462	0.0207005	3.53698	1.69217	0	-2.0755	1.4024	-1.56812		(883.53674, 4402.952)(884.54114, 3346.9397)	FindByFormula	HMDB09918	-	C00626		884.544	9.485
PI(22:5(7Z,10Z,13Z,16Z,19Z)/16:0) - 9.484996 :1	Glycerophospholipids	Glycerophosphoinositols	1.94123e-13	1.98052e-12	-36573.9	-15.1585	36573.9	down	-16.0898	-16.0898	-16.0898	-16.0898	-16.0898	-16.0898	-16.0898	-16.0898	3.17141	-2.3301	-16.0898	0.131655	1.01462	0.0207005	3.53698	1.69217	0	-2.15701	1.4024	-1.56812		(883.53674, 4402.952)(884.54114, 3346.9397)	FindByFormula	HMDB09918	-	C00626		884.543	9.485
PI(O-18:0/20:4(5Z,8Z,11Z,14Z))	Glycerophospholipids	Glycerophosphoinositols	1.33322e-13	1.39338e-12	-3.38357	-1.75855	3.38357	down	-1.08668	-1.35979	-1.08734	-0.999018	-1.56123	-1.70552	-0.265667	-1.65764	0.297607	-0.347141	0.634117	1.46036	1.10264	0	1.17007	1.32337	0.306198	-0.146496	-0.244724	0.962212		(931.59143, 2535.3262)(932.595, 1402.7826)	FindByFormula		-		LMGP06020072	932.598	2.179
PI(O-18:0/20:4(5Z,8Z,11Z,14Z)) - 2.1790006	Glycerophospholipids	Glycerophosphoinositols	1.73054e-13	1.78683e-12	-3.36531	-1.75074	3.36531	down	-1.08668	-1.35979	-1.08734	-0.999018	-1.56123	-1.70552	-0.265667	-1.65764	0.297607	-0.347141	0.634117	1.46036	1.10264	0	1.17007	1.32337	0.0938377	-0.146496	-0.244724	1.0809		(931.59143, 2472.766)(932.595, 1367.4413)	FindByFormula		-		LMGP06020072	932.598	2.179
PI(O-18:0/20:4(5Z,8Z,11Z,14Z)) - 2.1790006 :1	Glycerophospholipids	Glycerophosphoinositols	5.58051e-13	5.49713e-12	-3.43529	-1.78043	3.43529	down	-1.08668	-1.35979	-1.08734	-0.999018	-1.56123	-1.70552	-0.265667	-1.65764	0.297607	-0.347141	0.634117	1.40197	1.10264	0	1.37241	1.32337	0.306198	-0.146496	-0.244724	1.0809		(931.59143, 2283.21)(932.595, 1267.2108)	FindByFormula		-		LMGP06020072	932.599	2.179
PI(O-18:0/20:4(5Z,8Z,11Z,14Z)) - 2.1790006 :2	Glycerophospholipids	Glycerophosphoinositols	1.52234e-13	1.58139e-12	-3.35398	-1.74587	3.35398	down	-1.08668	-1.35979	-1.08734	-0.999018	-1.56123	-1.70552	-0.265667	-1.65764	0.297607	-0.347141	0.634117	1.40197	1.10264	0	1.17007	1.32337	0.0938377	-0.146496	-0.244724	1.0809		(931.59143, 2472.766)(932.595, 1367.4413)	FindByFormula		-		LMGP06020072	932.599	2.179
PI(O-18:0/20:4(5Z,8Z,11Z,14Z)) - 2.1790006 :3	Glycerophospholipids	Glycerophosphoinositols	5.512e-14	5.83184e-13	-3.37218	-1.75368	3.37218	down	-1.08668	-1.35979	-1.08734	-0.999018	-1.56123	-1.70552	-0.265667	-1.65764	0.297607	-0.347141	0.634117	1.40197	1.10264	0	1.17007	1.32337	0.306198	-0.146496	-0.244724	0.962212		(931.59143, 2382.3274)(932.595, 1309.6567)	FindByFormula		-		LMGP06020072	932.599	2.179
PI(O-18:0/20:4(5Z,8Z,11Z,14Z)) - 2.1790006 :4	Glycerophospholipids	Glycerophosphoinositols	1.0347e-13	1.08803e-12	-3.37218	-1.75368	3.37218	down	-1.08668	-1.35979	-1.08734	-0.999018	-1.56123	-1.70552	-0.265667	-1.65764	0.297607	-0.347141	0.634117	1.40197	1.10264	0	1.17007	1.32337	0.306198	-0.146496	-0.244724	0.962212		(931.59143, 2490.3008)(932.595, 1378.1477)	FindByFormula		-		LMGP06020072	932.598	2.179
PI(O-20:0/19:1(9Z))	Glycerophospholipids	Glycerophosphoinositols	0	0	-77720.6	-16.246	77720.6	down	-16.074	-16.074	-16.074	-16.074	-16.074	-16.074	-16.074	-16.074	-0.350494	-0.260165	0	0.960299	0.581381	0.0613728	0.430605	0.397409	0.0493565	0.048893	-0.126656	0.272173		(891.6346, 2390.864)(892.63763, 1421.5719)	FindByFormula		-		LMGP06020059	892.642	6.657
PI(O-20:0/21:0)	Glycerophospholipids	Glycerophosphoinositols	0	0	-68339.7	-16.0604	68339.7	down	-15.962	-15.962	-15.962	-15.962	-15.962	-15.962	-15.962	-15.962	-0.754597	0	0.0793667	0.826635	0.56085	0.486204	0.269117	0.301113	0.0450554	-0.266302	-0.594202	0.228102		(921.6814, 2524.5024)(922.68445, 1607.128)	FindByFormula		-		LMGP06020066	922.688	9.451
PI(P-20:0/22:4(7Z,10Z,13Z,16Z))	Glycerophospholipids	Glycerophosphoinositols	0.000277142	0.000979427	-29.457	-4.88054	29.457	down	-2.76253	-2.70715	-16.4492	-2.55585	-2.64471	-2.73114	-2.73984	-3.13155	-0.174177	0.134262	0.718828	1.03378	0.852171	-0.173031	0.901564	0.80377	0.380117	0	-0.12015	0.626328		(971.6218, 2212.1724)(972.62616, 1216.1833)	FindByFormula		-		LMGP06030086	972.629	3.069
PI(P-20:0/22:4(7Z,10Z,13Z,16Z)) - 3.069	Glycerophospholipids	Glycerophosphoinositols	0.000277142	0.000979427	-29.457	-4.88054	29.457	down	-2.76253	-2.70715	-16.4492	-2.55585	-2.64471	-2.73114	-2.73984	-3.13155	-0.174177	0.134262	0.718828	1.03378	0.852171	-0.173031	0.901564	0.80377	0.380117	0	-0.12015	0.626328		(971.6218, 2212.1724)(972.62616, 1216.1833)	FindByFormula		-		LMGP06030086	972.629	3.069
PI(P-20:0/22:4(7Z,10Z,13Z,16Z)) - 3.069 :1	Glycerophospholipids	Glycerophosphoinositols	0.000277142	0.000979427	-29.457	-4.88054	29.457	down	-2.76253	-2.70715	-16.4492	-2.55585	-2.64471	-2.73114	-2.73984	-3.13155	-0.174177	0.134262	0.718828	1.03378	0.852171	-0.173031	0.901564	0.80377	0.380117	0	-0.12015	0.626328		(971.6218, 2212.1724)(972.62616, 1216.1833)	FindByFormula		-		LMGP06030086	972.63	3.069
32,35-anhydrobacteriohopaneterol	Prenol lipids	Haponoids	1.31268e-06	7.65285e-06	-10198.9	-13.3161	10198.9	down	-0.0253429	-21.5834	-0.0894909	-21.5834	-21.5834	-21.5834	0.0273113	-21.5834	0.00348282	0.0705109	-0.62331	0.114059	-0.167248	-0.00247765	-0.0610657	-0.350822	-0.648619	-0.00116539	0.0228119	-0.569271		(527.44714, 155393.81)(528.4502, 58510.312)(529.4531, 11758.332)	FindByFormula		-		LMPR04000022	528.454	11.536
32,35-anhydrobacteriohopaneterol - 11.519997	Prenol lipids	Haponoids	0	0	-2765182	-21.3989	2765182	down	-21.5822	-21.5822	-21.5822	-21.5822	-21.5822	-21.5822	-21.5822	-21.5822	0.00464821	0.0716763	-0.622145	0.115225	-0.166082	-0.00131226	-0.0599003	-0.349657	-0.647453	0	0.0239773	-0.568106		(527.44714, 155082.58)(528.45013, 58196.023)(529.45306, 11768.529)	FindByFormula		-		LMPR04000022	528.454	11.52
32,35-anhydrobacteriohopaneterol - 11.526	Prenol lipids	Haponoids	2.14908e-14	2.33135e-13	-425150	-18.6976	425150	down	-21.5834	-21.5834	-21.5834	-21.5834	-21.5834	-21.5834	0.0273113	-21.5834	0.00348282	0.0705109	-0.62331	0.114059	-0.167248	-0.00247765	-0.0610657	-0.350822	-0.648619	-0.00116539	0.0228119	-0.569271		(527.44714, 154577.11)(528.45013, 58065.94)(529.4531, 11724.104)	FindByFormula		-		LMPR04000022	528.454	11.526
32,35-anhydrobacteriohopaneterol - 11.526 :1	Prenol lipids	Haponoids	2.14908e-14	2.33135e-13	-425150	-18.6976	425150	down	-21.5834	-21.5834	-21.5834	-21.5834	-21.5834	-21.5834	0.0273113	-21.5834	0.00348282	0.0705109	-0.62331	0.114059	-0.167248	-0.00247765	-0.0610657	-0.350822	-0.648619	-0.00116539	0.0228119	-0.569271		(527.44714, 154577.11)(528.45013, 58065.94)(529.4531, 11724.104)	FindByFormula		-		LMPR04000022	528.455	11.526
32,35-anhydrobacteriohopaneterol - 11.526 :2	Prenol lipids	Haponoids	2.14908e-14	2.33135e-13	-425150	-18.6976	425150	down	-21.5834	-21.5834	-21.5834	-21.5834	-21.5834	-21.5834	0.0273113	-21.5834	0.00348282	0.0705109	-0.62331	0.114059	-0.167248	-0.00247765	-0.0610657	-0.350822	-0.648619	-0.00116539	0.0228119	-0.569271		(527.44714, 154577.11)(528.45013, 58065.94)(529.4531, 11724.104)	FindByFormula		-		LMPR04000022	528.454	11.526
32,35-anhydrobacteriohopaneterol - 11.526 :3	Prenol lipids	Haponoids	2.14908e-14	2.33135e-13	-425150	-18.6976	425150	down	-21.5834	-21.5834	-21.5834	-21.5834	-21.5834	-21.5834	0.0273113	-21.5834	0.00348282	0.0705109	-0.62331	0.114059	-0.167248	-0.00247765	-0.0610657	-0.350822	-0.648619	-0.00116539	0.0228119	-0.569271		(527.44714, 154577.11)(528.45013, 58065.94)(529.4531, 11724.104)	FindByFormula		-		LMPR04000022	528.454	11.526
32,35-anhydrobacteriohopaneterol - 11.526 :4	Prenol lipids	Haponoids	2.14908e-14	2.33135e-13	-425150	-18.6976	425150	down	-21.5834	-21.5834	-21.5834	-21.5834	-21.5834	-21.5834	0.0273113	-21.5834	0.00348282	0.0705109	-0.62331	0.114059	-0.167248	-0.00247765	-0.0610657	-0.350822	-0.648619	-0.00116539	0.0228119	-0.569271		(527.44714, 154577.11)(528.45013, 58065.94)(529.4531, 11724.104)	FindByFormula		-		LMPR04000022	528.454	11.526
32,35-anhydrobacteriohopaneterol - 11.536004	Prenol lipids	Haponoids	1.31268e-06	7.65285e-06	-10198.9	-13.3161	10198.9	down	-0.0253429	-21.5834	-0.0894909	-21.5834	-21.5834	-21.5834	0.0273113	-21.5834	0.00348282	0.0705109	-0.62331	0.114059	-0.167248	-0.00247765	-0.0610657	-0.350822	-0.648619	-0.00116539	0.0228119	-0.569271		(527.44714, 155393.81)(528.4502, 58510.312)(529.4531, 11758.332)	FindByFormula		-		LMPR04000022	528.455	11.536
32,35-anhydrobacteriohopaneterol - 11.536004 :1	Prenol lipids	Haponoids	1.31268e-06	7.65285e-06	-10198.9	-13.3161	10198.9	down	-0.0253429	-21.5834	-0.0894909	-21.5834	-21.5834	-21.5834	0.0273113	-21.5834	0.00348282	0.0705109	-0.62331	0.114059	-0.167248	-0.00247765	-0.0610657	-0.350822	-0.648619	-0.00116539	0.0228119	-0.569271		(527.44714, 155393.81)(528.4502, 58510.312)(529.4531, 11758.332)	FindByFormula		-		LMPR04000022	528.454	11.536
Lipid A -disaccharide-1-P	Saccharolipids	Acylaminosugars	7.92146e-05	0.000297098	72740	16.1505	72740	up	18.9651	19.7943	18.5864	19.0472	19.9048	18.5495	20.2018	18.9121	0	0	0	0	0	0	19.0735	0	0	18.0628	0	0		(661.43854, 19105.855)(662.44196, 8991.701)	FindByFormula				LMSL01040002	662.446	10.025
NeuAcalpha2-3Galbeta1-4Glcbeta-Cer(d18:1/20:0)	Sphingolipids	Acidic glycosphingolipids	3.79918e-21	5.56564e-20	-4.72228	-2.23948	4.72228	down	-1.82648	-2.38412	-1.76923	-1.74813	-2.10944	-2.12116	-1.6356	-2.05079	-0.0212231	0.0261669	0	0.823774	0.826241	0.421453	0.684635	0.481029	-0.0443954	-0.103556	0.193773	0.118486		(1207.7655, 7068.7866)(1208.7688, 5472.706)(1209.7712, 2384.0854)	FindByFormula		-		LMSP0601AJ03	1208.77	3.66
Cer(d18:1/16:0)	Sphingolipids	Ceramides	0.00019223	0.000693646	-1437.27	-10.4891	1437.27	down	0.414387	1.22357	0.343369	-17.0113	-17.0113	-17.0113	-17.0113	-17.0113	-0.259428	0.2742	-2.28257	1.4922	2.14244	0	0.867834	-0.0540867	-0.0348186	-0.676489	-1.0415	0.828598	104404-17-3	(582.51, 5363.2407)(583.5129, 2142.9377)(536.50385, 156.55788)	FindByFormula	HMDB04949	-	C00195	LMSP02010004	537.511	8.136
GalNAcbeta1-4Galbeta1-4Glcbeta-Cer(d18:1/26:0)	Sphingolipids	Neutral Sphingolipids	1.71903e-09	1.4303e-08	-15501.2	-13.9201	15501.2	down	0	-18.9651	-0.378691	-18.9651	-18.9651	-18.9651	-18.9651	-18.9651	-0.415012	-1.29399	-1.29917	0.585615	0.0863647	0.18074	0.108435	-0.0893955	-0.427147	-0.902355	-0.634344	-0.112677		(661.4385, 17630.668)(662.44165, 8197.493)(663.445, 2027.2515)	FindByFormula		-		LMSP0503AA06	662.446	9.88
GalNAcbeta1-4Galbeta1-4Glcbeta-Cer(d18:1/26:0) - 9.878999	Sphingolipids	Neutral Sphingolipids	1.853e-42	7.2164e-41	-401220	-18.614	401220	down	-18.8757	-18.8757	-18.8757	-18.8757	-18.8757	-18.8757	-18.8757	-18.8757	-0.325617	-1.2046	-1.20978	0.675011	0.17576	0.270136	0.19783	0	-0.337751	-0.81296	-0.544949	-0.0232811		(661.4386, 17800.34)(662.44165, 8289.443)(663.4451, 2030.6516)	FindByFormula		-		LMSP0503AA06	662.446	9.879
GalNAcbeta1-4Galbeta1-4Glcbeta-Cer(d18:1/26:0) - 9.878999 :1	Sphingolipids	Neutral Sphingolipids	1.991e-42	7.5844e-41	-401220	-18.614	401220	down	-18.8757	-18.8757	-18.8757	-18.8757	-18.8757	-18.8757	-18.8757	-18.8757	-0.325617	-1.2046	-1.20978	0.675011	0.17576	0.270136	0.19783	0	-0.337751	-0.81296	-0.544949	-0.0232811		(661.4386, 17800.34)(662.44165, 8289.443)(663.4451, 2030.6516)	FindByFormula		-		LMSP0503AA06	662.446	9.879
GalNAcbeta1-4Galbeta1-4Glcbeta-Cer(d18:1/26:0) - 9.878999 :2	Sphingolipids	Neutral Sphingolipids	1.219e-42	5.0965e-41	-401220	-18.614	401220	down	-18.8757	-18.8757	-18.8757	-18.8757	-18.8757	-18.8757	-18.8757	-18.8757	-0.325617	-1.2046	-1.20978	0.675011	0.17576	0.270136	0.19783	0	-0.337751	-0.81296	-0.544949	-0.0232811		(661.4386, 17800.34)(662.44165, 8289.443)	FindByFormula		-		LMSP0503AA06	662.446	9.879
GalNAcbeta1-4Galbeta1-4Glcbeta-Cer(d18:1/26:0) - 9.878999 :3	Sphingolipids	Neutral Sphingolipids	2.09e-42	7.785e-41	-401220	-18.614	401220	down	-18.8757	-18.8757	-18.8757	-18.8757	-18.8757	-18.8757	-18.8757	-18.8757	-0.325617	-1.2046	-1.20978	0.675011	0.17576	0.270136	0.19783	0	-0.337751	-0.81296	-0.544949	-0.0232811		(661.4386, 17800.34)(662.44165, 8289.443)	FindByFormula		-		LMSP0503AA06	662.446	9.879
GalNAcbeta1-4Galbeta1-4Glcbeta-Cer(d18:1/26:0) - 9.878999 :4	Sphingolipids	Neutral Sphingolipids	1.333e-42	5.4384e-41	-401220	-18.614	401220	down	-18.8757	-18.8757	-18.8757	-18.8757	-18.8757	-18.8757	-18.8757	-18.8757	-0.325617	-1.2046	-1.20978	0.675011	0.17576	0.270136	0.19783	0	-0.337751	-0.81296	-0.544949	-0.0232811		(661.4386, 17800.34)(662.44165, 8289.443)	FindByFormula		-		LMSP0503AA06	662.446	9.879
GalNAcbeta1-4Galbeta1-4Glcbeta-Cer(d18:1/26:0) - 9.878999 :5	Sphingolipids	Neutral Sphingolipids	1.784e-42	7.1105e-41	-401220	-18.614	401220	down	-18.8757	-18.8757	-18.8757	-18.8757	-18.8757	-18.8757	-18.8757	-18.8757	-0.325617	-1.2046	-1.20978	0.675011	0.17576	0.270136	0.19783	0	-0.337751	-0.81296	-0.544949	-0.0232811		(661.4386, 17800.34)(662.44165, 8289.443)	FindByFormula		-		LMSP0503AA06	662.446	9.879
GalNAcbeta1-4Galbeta1-4Glcbeta-Cer(d18:1/26:0) - 9.880003	Sphingolipids	Neutral Sphingolipids	1.71903e-09	1.4303e-08	-15501.2	-13.9201	15501.2	down	0	-18.9651	-0.378691	-18.9651	-18.9651	-18.9651	-18.9651	-18.9651	-0.415012	-1.29399	-1.29917	0.585615	0.0863647	0.18074	0.108435	-0.0893955	-0.427147	-0.902355	-0.634344	-0.112677		(661.4385, 17630.668)(662.44165, 8197.493)	FindByFormula		-		LMSP0503AA06	662.446	9.88
(20S)-1?,25-dihydroxy-20-methoxy-26,27-diethylvitamin D3 / (20S)-1?,25-dihydroxy-20-methoxy-26,27-diethylcholecalciferol	Sterol lipids	Secosteroids	1.17894e-06	6.96794e-06	-493.909	-8.9481	493.909	down	-3.27597	-17.4519	-3.41077	-17.4519	-3.73885	-3.4846	-17.4519	-3.51684	0.194521	0.234453	-0.0606766	0.83358	0.569036	0.233494	0.222893	0.279911	-0.126114	0.0774269	0.244553	0		(501.39453, 5168.234)(502.3978, 1843.4333)	FindByFormula		-		LMST03020524	502.401	4.984
(20S)-1?,25-dihydroxy-20-methoxy-26,27-diethylvitamin D3 / (20S)-1?,25-dihydroxy-20-methoxy-26,27-diethylcholecalciferol - 4.9839983	Sterol lipids	Secosteroids	1.17894e-06	6.96794e-06	-493.909	-8.9481	493.909	down	-3.27597	-17.4519	-3.41077	-17.4519	-3.73885	-3.4846	-17.4519	-3.51684	0.194521	0.234453	-0.0606766	0.83358	0.569036	0.233494	0.222893	0.279911	-0.126114	0.0774269	0.244553	0		(501.39453, 5168.234)(502.3978, 1843.4333)	FindByFormula		-		LMST03020524	502.401	4.984
(20S)-1?,25-dihydroxy-20-methoxy-26,27-diethylvitamin D3 / (20S)-1?,25-dihydroxy-20-methoxy-26,27-diethylcholecalciferol - 4.9839983 :1	Sterol lipids	Secosteroids	5.10785e-08	3.58806e-07	-1433.67	-10.4855	1433.67	down	-3.52319	-17.0195	-3.42674	-17.0195	-3.64845	-3.37164	-17.0195	-17.0195	0.205254	0.172619	-0.0630245	0.856075	0.601194	0.217438	0.215233	0.306635	-0.109081	0.127289	0.217745	0.00630379		(501.39447, 5350.9204)(502.3979, 1900.4725)	FindByFormula		-		LMST03020524	502.402	4.984
(20S)-1?,25-dihydroxy-20-methoxy-26,27-diethylvitamin D3 / (20S)-1?,25-dihydroxy-20-methoxy-26,27-diethylcholecalciferol - 4.985	Sterol lipids	Secosteroids	2.91475e-06	1.50875e-05	-43.3716	-5.43868	43.3716	down	-3.27597	-17.4519	-3.41077	-3.46225	-3.73885	-3.4846	-3.36619	-3.51684	0.194521	0.234453	-0.0606766	0.83358	0.569036	0.233494	0.222893	0.279911	-0.126114	0.0774269	0.244553	0		(501.39447, 4929.9487)(502.39786, 1758.1554)	FindByFormula		-		LMST03020524	502.401	4.985
