# Supplementary material for: Global Fecal and Plasma Metabolic Dynamics Related to Helicobacter pylori Eradication
Source: Front Microbiol. 2017 Mar 30;8:536. doi: 10.3389/fmicb.2017.00536 (PMC5371670; doi:10.3389/fmicb.2017.00536)
Supplement: File S2 — Significantly changed plasma metabolite profiles when Baseline compared with post-H. pylori eradication groups. [file DataSheet2.XLSX]

## Sheet: Bvs6M_Pos
Compound			p	p (Corr)	FC ([6M 0hr] vs [Baseline 0hr])	Log FC ([6M 0hr] vs [Baseline 0hr])	FC (abs) ([6M 0hr] vs [Baseline 0hr])	Regulation ([6M 0hr] vs [Baseline 0hr])	6thM0hr_20140220Pos_G1: Log2(normalized)	6thM0hr_20140220Pos_G10: Log2(normalized)	6thM0hr_20140220Pos_G2: Log2(normalized)	6thM0hr_20140220Pos_G4: Log2(normalized)	6thM0hr_20140220Pos_G6: Log2(normalized)	6thM0hr_20140220Pos_G7: Log2(normalized)	6thM0hr_20140325Pos_G11: Log2(normalized)	6thM0hr_20140325Pos_G12: Log2(normalized)	6thM0hr_20140325Pos_G3: Log2(normalized)	6thM0hr_20140325Pos_G5: Log2(normalized)	6thM0hr_20140325Pos_G8: Log2(normalized)	6thM0hr_20140325Pos_G9: Log2(normalized)	Baseline0hr_20130926Pos_G12: Log2(normalized)	Baseline0hr_20130926Pos_G3: Log2(normalized)	Baseline0hr_20130926Pos_G8: Log2(normalized)	Baseline0hr_20131002Pos_G11: Log2(normalized)	Baseline0hr_20131002Pos_G2: Log2(normalized)	Baseline0hr_20131002Pos_G5: Log2(normalized)	Baseline0hr_20131002Pos_G6: Log2(normalized)	Baseline0hr_20131004Pos_G10: Log2(normalized)	Baseline0hr_20131007Pos_G1: Log2(normalized)	Baseline0hr_20131007Pos_G4: Log2(normalized)	Baseline0hr_20131008Pos_G7: Log2(normalized)	Baseline0hr_20131009Pos_G9: Log2(normalized)	CAS Number	CompositeSpectrum	Compound Name	CompoundAlgo	HMP ID	Ionization mode	KEGG ID	LMP ID	Mass	Retention Time
1(3)-glyceryl-6-keto-PGF1?	Fatty acyls	Eicosanoids	4.57518e-09	5.8939e-09	-3.10765	-1.63583	3.10765	down	20.6241	0	20.4435	0	0	19.7216	0	20.9124	19.1231	19.7865	20.331	0	18.3563	18.0198	17.9045	18.1278	0	0	17.1884	18.1228	0	16.736	17.655	18.4614		(462.30643, 6846.6934)(463.30936, 1804.6157)(464.31198, 328.94107)(484.28772, 244.96263)	1(3)-glyceryl-6-keto-PGF1?	FindByFormula		+		LMFA03010187	461.299	13.7625
1(3)-glyceryl-6-keto-PGF1? + 13.771641	Fatty acyls	Eicosanoids	1.11669e-06	1.25934e-06	-96.0566	-6.58581	96.0566	down	0	0	0	18.6762	0	0	20.0067	0	0	19.8382	0	22.266	18.3611	17.9877	0	0	18.5638	17.7023	17.2192	18.0958	17.6311	16.7078	17.548	0		(462.306, 6712.7427)(463.30905, 1807.1757)(464.3116, 314.88855)(484.28723, 226.9004)	1(3)-glyceryl-6-keto-PGF1? + 13.771641	FindByFormula		+		LMFA03010187	461.299	13.7716
20-trifluoro-LTB4	Fatty acyls	Eicosanoids	2.28317e-27	1.21469e-26	-9751.79	-13.2515	9751.79	down	5.26305	5.26986	-17.768	5.2951	-17.768	-17.768	-17.768	-17.768	-17.768	-17.768	-17.768	-17.768	1.2262	1.19114	1.26348	0.973331	1.23765	0.900711	1.28733	1.57283	1.58532	1.36429	1.00001	1.33115	115178-97-7	(369.22656, 653.4813)(370.22983, 187.12163)(391.20877, 14030.881)(392.21204, 3013.3396)(393.21466, 465.00378)(394.2213, 67.21)	20-trifluoro-LTB4	FindByFormula		+		LMFA03020019	368.217	14.3775
N-acetyl-LTE4	Fatty acyls	Eicosanoids	2.05818e-10	2.87823e-10	-2.47927	-1.30992	2.47927	down	7.14212	6.77108	5.30689	7.35986	-14.8856	-14.8856	-14.8856	5.86538	6.71437	4.97215	5.57094	-14.8856	1.66243	2.1234	-14.8856	3.86371	1.51632	1.10739	2.08875	0.0279036	2.18922	2.35989	2.6506	1.17527		(504.2407, 6903.558)(505.24384, 2207.4578)(506.24197, 1967.3776)(507.24298, 903.70294)(508.24243, 1595.812)	N-acetyl-LTE4	FindByFormula		+	C11361	LMFA03020008	503.233	14.5486
N-acetyl-LTE4 + 14.543375	Fatty acyls	Eicosanoids	7.99423e-15	1.556e-14	-83.3047	-6.38033	83.3047	down	0	21.2332	0	21.8733	0	0	0	21.0469	21.9409	19.3874	0	21.737	16.5251	16.5729	17.9032	18.7468	16.8805	16.4461	17.3826	14.6211	17.4378	17.6356	17.8493	15.7816		(504.23972, 7380.8)(505.2429, 2339.3623)(506.24084, 1975.6498)(507.241, 597.8832)(508.23987, 884.7466)(526.2186, 58.05)	N-acetyl-LTE4 + 14.543375	FindByFormula		+	C11361	LMFA03020008	503.232	14.5434
PGF2? dimethyl amide	Fatty acyls	Eicosanoids	7.66794e-07	8.73025e-07	-24.3771	-4.60746	24.3771	down	0	19.9993	0	0	0	17.821	0	0	0	0	0	0	15.6178	0	16.0449	15.2153	15.2233	15.6209	0	0	0	0	0	15.3876	68192-15-4	(382.2949, 1868.1602)(383.2979, 486.95468)(384.3011, 85.256065)	PGF2? dimethyl amide	FindByFormula		+		LMFA03010074	381.287	14.838
PGF2alpha-dihydroxypropanylamine	Fatty acyls	Eicosanoids	1.12457e-05	1.21665e-05	-9.23188	-3.20662	9.23188	down	0	17.7643	0	0	0	0	0	0	0	0	0	0	14.047	0	0	0	0	0	0	0	13.5529	13.8757	14.7682	0		(428.30002, 731.90875)(429.30246, 195.82158)	PGF2alpha-dihydroxypropanylamine	FindByFormula		+		LMFA03010193	427.293	13.1537
PGH2-EA	Fatty acyls	Eicosanoids	0.000493712	0.00050752	11.5302	3.52734	11.5302	up	5.52729	6.96699	3.74386	5.49644	6.05087	4.64419	-13.4914	3.04715	-13.4914	-13.4914	4.96975	-13.4914	-13.4914	1.32363	-13.4914	-13.4914	-13.4914	2.88855	1.8184	2.46547	0.615244	1.16122	-13.4914	1.33733		(394.2953, 1717.0522)(395.29822, 473.08264)(396.29807, 92.96392)	PGH2-EA	FindByFormula		+		LMFA03010219	393.288	15.6281
(+)-3-hydroxy behenic	Fatty acyls	Fatty acids and conjugates	4.60044e-26	2.20045e-25	64913.6	15.9862	64913.6	up	25.1266	25.6854	0	25.2029	24.8415	0	0	25.5313	25.3341	0	25.4902	14.6228	0	0	0	0	0	0	0	0	0	0	0	0		(374.36227, 193942.4)(375.3659, 39138.33)(376.3685, 6576.3135)(377.3696, 52.06)(396.34402, 17236.28)(397.34766, 6772.5674)(398.35254, 1856.9889)	(+)-3-hydroxy behenic	FindByFormula		+		LMFA01050078	373.355	17.1407
(+)-3-hydroxy pelargonic acid	Fatty acyls	Fatty acids and conjugates	5.87537e-11	8.53716e-11	-57.4809	-5.84501	57.4809	down	0	17.0037	0	16.9498	0	0	0	0	0	0	0	0	0	14.007	14.9254	14.8006	0	14.8259	15.5544	0	0	14.4583	0	15.5219		(192.15894, 2069.6858)(193.16154, 269.69745)	(+)-3-hydroxy pelargonic acid	FindByFormula		+		LMFA01050025	191.151	8.72498
10-hydroxy-8Z-Decene-4,6-diynoic acid	Fatty acyls	Fatty acids and conjugates	1.69797e-27	9.14583e-27	-41.8831	-5.38829	41.8831	down	5.57313	5.78869	-15.3231	5.8289	-15.3231	2.40234	-15.3231	-15.3231	-15.3231	3.27032	-15.3231	4.57247	3.16689	3.27474	3.13188	1.67293	4.51595	0.312025	5.22217	1.39412	4.18221	3.93006	-15.3231	-15.3231		(179.06975, 8806.199)(180.07301, 1014.077)(181.07375, 122.10876)	10-hydroxy-8Z-Decene-4,6-diynoic acid	FindByFormula		+		LMFA01030713	178.062	2.53884
10-hydroxy-8Z-Decene-4,6-diynoic acid + 8.744729	Fatty acyls	Fatty acids and conjugates	1.38426e-34	1.29361e-33	-292.21	-8.19086	292.21	down	20.066	19.591	0	19.7895	0	0	19.4498	0	0	20.0239	0	18.3178	17.5891	18.7838	17.3957	17.7299	18.0817	17.9683	18.3277	17.7274	19.1901	18.384	17.6429	16.7078		(179.06976, 9544.648)(180.07309, 1095.9204)	10-hydroxy-8Z-Decene-4,6-diynoic acid + 8.744729	FindByFormula		+		LMFA01030713	178.063	8.74473
10-oxo-docosanoic acid	Fatty acyls	Fatty acids and conjugates	9.53578e-20	2.75665e-19	4129.2	12.0116	4129.2	up	18.9774	18.7245	18.6455	19.0315	19.9176	19.1834	0	19.9747	19.5381	0	19.6759	0	14.301	0	0	0	0	0	0	0	0	0	0	15.2277		(372.3471, 2575.1172)(373.35043, 649.9682)(374.33575, 59.605)	10-oxo-docosanoic acid	FindByFormula		+		LMFA01060139	371.339	18.985
10-oxo-nonadecanoic acid	Fatty acyls	Fatty acids and conjugates	8.45326e-10	1.13779e-09	-10.0737	-3.33252	10.0737	down	17.4177	16.8821	18.0502	17.2708	16.7577	0	0	0	0	0	0	0	15.3626	16.7285	16.4687	14.9427	0	15.9641	15.6712	16.0354	0	0	15.1956	0		(313.27356, 1285.4786)(314.27722, 311.52863)	10-oxo-nonadecanoic acid	FindByFormula		+		LMFA01060128	312.266	17.2521
10-oxo-nonadecanoic acid + 17.558626	Fatty acyls	Fatty acids and conjugates	1.71313e-09	2.25725e-09	-4.93956	-2.30438	4.93956	down	0	0	0	0	0	18.1107	16.336	16.0918	0	0	17.0238	0	0	0	0	0	15.0212	0	15.1901	15.8401	16.5151	17.0099	0	15.6385		(313.2735, 1843.2255)(314.2772, 406.86102)	10-oxo-nonadecanoic acid + 17.558626	FindByFormula		+		LMFA01060128	312.266	17.5586
11,12-dihydroxy arachidic acid	Fatty acyls	Fatty acids and conjugates	5.59684e-14	1.02213e-13	-1288.74	-10.3317	1288.74	down	-15.3534	-15.3534	8.2385	-15.3534	8.06772	-15.3534	-15.3534	-15.3534	-15.3534	-15.3534	-15.3534	-15.3534	0.794664	-0.0240698	0.271391	0.315952	0.557384	0.454104	0.316893	-15.3534	0.0240707	-0.212986	-0.108604	-0.282082		(362.3258, 87485.84)(363.32874, 19692.885)(364.33, 3427.036)(365.32626, 1765.3717)(384.30878, 182.3991)(385.3137, 74.0825)	11,12-dihydroxy arachidic acid	FindByFormula		+		LMFA01050095	361.318	14.9316
11,12-dihydroxy arachidic acid + 14.0588455	Fatty acyls	Fatty acids and conjugates	1.47415e-16	3.25828e-16	-8.47607	-3.0834	8.47607	down	25.7698	25.1887	0	25.2015	0	0	0	0	0	0	0	0	0	0	15.6126	14.6085	0	0	14.9364	21.4957	15.0828	15.5767	0	15.848		(362.326, 67760.45)(363.32922, 12886.272)(364.33035, 2078.334)(365.33456, 2224.6467)(384.30887, 13385.888)(385.31277, 3831.8872)(386.3177, 36.81)	11,12-dihydroxy arachidic acid + 14.0588455	FindByFormula		+		LMFA01050095	361.319	14.0588
11,12-dihydroxy arachidic acid + 14.063762	Fatty acyls	Fatty acids and conjugates	2.09891e-11	3.15174e-11	-10.0962	-3.33575	10.0962	down	24.2731	25.1887	0	24.1812	0	0	0	0	0	0	0	0	15.845	14.4045	0	14.781	0	0	15.2183	21.5541	0	16.0216	0	15.8475		(362.326, 56351.934)(363.32928, 10026.775)(364.32947, 1511.1875)(365.3311, 61.01)(384.30798, 11023.226)(385.31183, 3785.915)(386.2957, 10813.04)	11,12-dihydroxy arachidic acid + 14.063762	FindByFormula		+		LMFA01050095	361.319	14.0638
11,12-dihydroxy arachidic acid + 14.877622	Fatty acyls	Fatty acids and conjugates	3.70627e-16	7.95419e-16	-3571.52	-11.8023	3571.52	down	0	0	0	0	0	0	0	0	0	0	0	0	16.0426	15.6785	15.8488	15.77	15.7934	15.9009	15.6868	0	15.5517	0	15.3552	0		(362.32614, 112349.81)(363.32892, 25266.965)(364.33136, 3789.3801)(365.3306, 1826.15)(384.3049, 59.41)	11,12-dihydroxy arachidic acid + 14.877622	FindByFormula		+		LMFA01050095	361.32	14.8776
11,12-dihydroxy arachidic acid + 14.935243	Fatty acyls	Fatty acids and conjugates	5.12623e-17	1.17723e-16	-6.18032	-2.62768	6.18032	down	-14.9128	-14.9128	8.68344	-14.9128	8.50591	8.22169	-14.9128	4.75651	-14.9128	-14.9128	4.90276	-14.9128	1.14743	0.378456	0.728439	0.946251	0.757611	1.08614	0.275535	-14.9128	0.900633	-14.9128	0.730696	-14.9128		(362.3263, 71009.83)(363.3291, 15905.281)(364.33014, 2733.0867)(365.32584, 1713.362)(366.31595, 819.25)(384.30716, 146.24666)(385.31186, 40.010002)	11,12-dihydroxy arachidic acid + 14.935243	FindByFormula		+		LMFA01050095	361.32	14.9352
13-methyl-octadecanoic acid	Fatty acyls	Fatty acids and conjugates	3.98681e-07	4.59522e-07	-174.417	-7.44639	174.417	down	5.2151	4.39255	-18.3896	4.8631	-18.3896	-18.3896	-18.3896	6.18814	-18.3896	-18.3896	-18.3896	-18.3896	-18.3896	-18.3896	1.93611	3.99963	1.88077	2.01709	4.08452	-18.3896	1.06907	1.61588	-0.00970459	1.47428		(316.32025, 38203.37)(317.3239, 7842.5015)(318.3257, 1311.1302)(319.33035, 93.079994)	13-methyl-octadecanoic acid	FindByFormula		+		LMFA01020212	315.315	15.6815
13-methyl-octadecanoic acid + 15.514812	Fatty acyls	Fatty acids and conjugates	1.03123e-11	1.58661e-11	-2709.47	-11.4038	2709.47	down	0	0	0	0	0	0	0	0	0	0	0	0	19.4199	19.0971	19.6531	0	18.9207	0	18.9241	20.8739	0	0	0	19.9567		(316.32028, 29542.373)(317.32367, 6265.409)(318.32623, 883.7287)(319.32516, 113.88501)	13-methyl-octadecanoic acid + 15.514812	FindByFormula		+		LMFA01020212	315.314	15.5148
13-methyl-octadecanoic acid + 15.561178	Fatty acyls	Fatty acids and conjugates	5.75758e-15	1.13082e-14	-2331.82	-11.1872	2331.82	down	-17.9475	-17.9475	7.22741	-17.9475	7.30086	7.15463	-17.9475	6.62493	-17.9475	-17.9475	-17.9475	-17.9475	2.08842	0.853624	2.37816	0.545452	0.837484	2.45661	0.987774	2.89952	1.6065	2.06198	0.25419	2.0046		(316.32037, 53068.81)(317.324, 10198.392)(318.3257, 1785.5004)(319.32642, 1435.0275)(338.3042, 55.52)	13-methyl-octadecanoic acid + 15.561178	FindByFormula		+		LMFA01020212	315.315	15.5612
13-methyl-octadecanoic acid + 15.56282	Fatty acyls	Fatty acids and conjugates	4.10851e-14	7.58773e-14	-8371.84	-13.0313	8371.84	down	7.06119	-18.8042	6.36659	-18.8042	-18.8042	6.29535	-18.8042	-18.8042	-18.8042	-18.8042	-18.8042	-18.8042	1.26162	0.285448	0.848946	-0.052351	0.122869	0.534733	0.0940266	2.04288	0.677551	0.324383	-0.428606	1.14999		(316.32007, 46472.703)(317.3237, 8971.726)(318.3254, 1486.8964)(319.3225, 553.04)(338.305, 214.03)	13-methyl-octadecanoic acid + 15.56282	FindByFormula		+		LMFA01020212	315.314	15.5628
13-methyl-octadecanoic acid + 15.693903	Fatty acyls	Fatty acids and conjugates	1.07861e-09	1.4406e-09	-57.6018	-5.84804	57.6018	down	5.06236	4.23867	-18.5447	4.71062	-18.5447	-18.5447	-18.5447	6.03259	-18.5447	-18.5447	-18.5447	-18.5447	1.51206	0.476877	4.33798	3.84451	-18.5447	1.91977	-18.5447	-18.5447	-18.5447	1.47218	1.09895	1.37952		(316.32028, 39857.62)(317.32397, 8200.354)(318.32635, 1346.7928)(319.32385, 1774.0176)(338.3014, 193.305)	13-methyl-octadecanoic acid + 15.693903	FindByFormula		+		LMFA01020212	315.315	15.6939
13-methyl-octadecanoic acid + 15.714874	Fatty acyls	Fatty acids and conjugates	4.11651e-08	4.99433e-08	-52.4176	-5.71198	52.4176	down	4.5574	3.51304	-19.0638	4.19582	-19.0638	-19.0638	-19.0638	5.51434	-19.0638	-19.0638	5.52022	-19.0638	-19.0638	-19.0638	3.81891	3.32542	1.18926	1.39211	3.40437	-19.0638	0.394873	0.954388	0.482756	0.627348		(316.3202, 39013.734)(317.32376, 7979.929)(318.32593, 1187.7965)(319.32767, 651.61426)	13-methyl-octadecanoic acid + 15.714874	FindByFormula		+		LMFA01020212	315.314	15.7149
15-hydroxy-heneicosanoic acid	Fatty acyls	Fatty acids and conjugates	4.60687e-28	2.5871e-27	-4771.22	-12.2201	4771.22	down	0	0	0	0	0	0	0	0	0	0	0	0	16.058	15.4222	16.778	15.913	16.395	16.4534	15.8601	0	16.662	0	0	17.0998		(360.34705, 1916.001)(361.35, 447.0831)(362.35236, 75.272285)(382.32666, 100.310005)	15-hydroxy-heneicosanoic acid	FindByFormula		+		LMFA01050208	359.34	16.3051
15-hydroxy-heneicosanoic acid + 16.282166	Fatty acyls	Fatty acids and conjugates	6.46435e-26	3.05107e-25	-4256.14	-12.0553	4256.14	down	0	19.6467	0	0	0	0	0	0	0	0	0	0	16.3623	15.4222	16.7247	0	16.4486	16.4457	15.8808	17.2524	16.8565	0	15.6923	17.2253		(360.34692, 1944.0367)(361.34952, 460.93314)(362.34937, 100.49636)(382.3254, 150.62547)	15-hydroxy-heneicosanoic acid + 16.282166	FindByFormula		+		LMFA01050208	359.339	16.2822
15-hydroxy-heneicosanoic acid + 16.307623	Fatty acyls	Fatty acids and conjugates	4.00377e-30	2.59988e-29	-642.724	-9.32806	642.724	down	0	0	19.1776	0	0	0	0	0	0	0	0	0	15.9781	15.4478	16.6947	0	0	0	15.8634	17.1885	16.6754	16.2156	0	17.0507		(360.34723, 1993.2611)(361.3503, 472.13754)(362.3537, 63.542606)	15-hydroxy-heneicosanoic acid + 16.307623	FindByFormula		+		LMFA01050208	359.34	16.3076
15-hydroxy-heneicosanoic acid + 16.311558	Fatty acyls	Fatty acids and conjugates	2.41136e-31	1.73281e-30	-1849.24	-10.8527	1849.24	down	0	0	0	0	0	0	0	0	0	0	0	0	16.0515	15.4911	16.7809	15.9162	16.4485	0	15.8208	0	16.6604	0	0	17.0633		(360.34717, 1810.1454)(361.3501, 428.31546)(362.352, 60.658882)	15-hydroxy-heneicosanoic acid + 16.311558	FindByFormula		+		LMFA01050208	359.34	16.3116
19-Methyl-eicosanoic acid	Fatty acyls	Fatty acids and conjugates	6.79566e-17	1.54482e-16	-11.7046	-3.54901	11.7046	down	11.7488	11.9228	-13.7304	12.2275	-13.7304	-13.7304	-13.7304	-13.7304	-13.7304	-13.7304	-13.7304	-13.7304	0.901154	0.0719519	0.0323296	0.797847	-13.7304	-13.7304	-13.7304	6.49553	1.58871	-1.39609	-13.7304	1.34395		(344.3509, 56279.312)(345.3541, 11596.849)(346.35297, 3706.4683)	19-Methyl-eicosanoic acid	FindByFormula		+		LMFA01020223	343.345	17.0938
19-Methyl-eicosanoic acid + 17.199223	Fatty acyls	Fatty acids and conjugates	8.53433e-13	1.41461e-12	-13.602	-3.76574	13.602	down	25.4235	25.6532	0	25.9577	0	0	0	0	0	0	0	0	0	14.8936	15.6292	15.4141	15.6729	16.2597	15.4934	0	15.2512	0	0	13.6093		(344.35083, 66352.66)(345.3539, 13030.811)(346.35373, 4103.466)	19-Methyl-eicosanoic acid + 17.199223	FindByFormula		+		LMFA01020223	343.346	17.1992
19-Methyl-eicosanoic acid + 17.700092	Fatty acyls	Fatty acids and conjugates	5.69099e-07	6.50997e-07	-66.4019	-6.05315	66.4019	down	0	0	0	0	0	0	24.1619	0	0	23.7644	0	24.1538	13.9253	13.9648	14.873	0	14.5563	14.3904	13.8116	16.5845	13.9605	0	13.918	14.7335		(344.35135, 14099.259)(345.35373, 2996.514)(346.35376, 1513.6857)(347.3372, 4083.11)	19-Methyl-eicosanoic acid + 17.700092	FindByFormula		+		LMFA01020223	343.345	17.7001
24-hydroxy-10Z-tetracosenoic acid	Fatty acyls	Fatty acids and conjugates	1.39515e-26	6.94143e-26	196.268	7.61668	196.268	up	19.4763	0	18.9402	19.2296	19.4217	18.7457	0	19.6403	0	0	19.1844	0	14.0276	14.4481	0	0	0	0	0	0	0	0	14.7622	0		(400.37878, 1685.8353)(401.38165, 454.37424)	24-hydroxy-10Z-tetracosenoic acid	FindByFormula		+		LMFA01050215	399.373	19.5391
24-hydroxy-10Z-tetracosenoic acid + 19.539322	Fatty acyls	Fatty acids and conjugates	1.12222e-19	3.23032e-19	453.175	8.82392	453.175	up	19.4065	19.0892	18.9388	19.0482	19.4675	0	0	19.5747	0	0	19.2454	0	14.0393	0	0	0	0	0	0	0	0	0	14.8439	0		(400.37817, 1833.8461)(401.38095, 505.36877)(402.38156, 97.49)	24-hydroxy-10Z-tetracosenoic acid + 19.539322	FindByFormula		+		LMFA01050215	399.371	19.5393
24-hydroxy-10Z-tetracosenoic acid + 19.545986	Fatty acyls	Fatty acids and conjugates	2.27399e-22	8.1212e-22	77.6135	6.27824	77.6135	up	19.5029	19.2483	18.9328	19.058	0	0	0	19.6187	0	0	19.233	0	12.753	0	0	0	0	0	0	0	0	0	12.5955	14.9064		(400.37766, 1563.523)(401.3805, 425.32278)	24-hydroxy-10Z-tetracosenoic acid + 19.545986	FindByFormula		+		LMFA01050215	399.371	19.546
29:3(5Z,9Z,23Z)	Fatty acyls	Fatty acids and conjugates	1.4695e-10	2.07702e-10	-213.748	-7.73977	213.748	down	0	0	0	0	0	16.926	0	0	0	0	0	0	0	0	15.7984	0	0	16.3306	15.8371	15.3067	15.5411	15.9294	15.06	0		(450.42975, 299.69193)(451.4306, 130.41618)	29:3(5Z,9Z,23Z)	FindByFormula		+		LMFA01030904	449.423	21.2128
2-Aminohexadecanoic acid	Fatty acyls	Fatty acids and conjugates	3.57743e-30	2.34057e-29	-3552.72	-11.7947	3552.72	down	8.18669	8.23688	-13.5918	7.94156	-13.5918	-13.5918	-13.5918	6.46765	-13.5918	-13.5918	-13.5918	-13.5918	4.94971	4.42	6.00892	5.39669	5.6427	5.96073	5.31695	5.36071	4.5903	4.67062	4.79664	6.52122	7769-79-1	(272.2584, 18440.082)(273.26175, 3351.334)	2-Aminohexadecanoic acid	FindByFormula		+		LMFA01100016	271.253	14.1808
2-ethyl-dodecanoic acid	Fatty acyls	Fatty acids and conjugates	8.02413e-36	8.22067e-35	-438.709	-8.77712	438.709	down	-16.7028	-16.7028	-16.7028	-16.7028	8.65698	8.51704	-16.7028	8.78946	7.87769	-16.7028	-16.7028	-16.7028	0.178705	-0.559929	0.359217	0.0391197	0.263729	0.578966	0.0344658	4.91268	-0.170322	-0.100506	-0.67794	0.686388		(246.24265, 79548.7)(247.24605, 11488.936)(248.24792, 1002.2887)(268.22482, 189.27333)	2-ethyl-dodecanoic acid	FindByFormula		+		LMFA01020158	245.236	11.9391
2-ethyl-dodecanoic acid + 11.934077	Fatty acyls	Fatty acids and conjugates	1.71694e-16	3.77975e-16	-1832.99	-10.84	1832.99	down	9.17699	8.99597	-16.2303	8.68793	-16.2303	-16.2303	-16.2303	-16.2303	-16.2303	-16.2303	-16.2303	-16.2303	0.656626	-0.162462	0.772013	0.446014	0.687704	1.04426	0.375046	5.45065	0.266985	0.400875	-0.26235	1.19291		(246.2424, 62141.367)(247.24573, 8648.324)(248.24815, 9875.33)(268.2238, 1279.5801)	2-ethyl-dodecanoic acid + 11.934077	FindByFormula		+		LMFA01020158	245.235	11.9341
2-hydroxy enanthoic acid	Fatty acyls	Fatty acids and conjugates	3.14782e-07	3.64203e-07	2.9286	1.55021	2.9286	up	18.807	20.3294	17.5912	20.0406	20.2642	0	19.5135	0	0	0	0	18.1458	15.3154	0	16.9086	0	16.0209	17.6685	0	0	16.8622	16.8845	16.4291	0		(147.10156, 6053.8193)(148.10483, 505.60876)	2-hydroxy enanthoic acid	FindByFormula		+		LMFA01050016	146.094	7.19465
2-hydroxy-3-methylhexadecanoic acid	Fatty acyls	Fatty acids and conjugates	2.35757e-07	2.74341e-07	4.64667	2.2162	4.64667	up	-16.8575	6.3222	5.59141	6.26023	5.43818	5.32269	-16.8575	3.31281	0.592871	-16.8575	-16.8575	1.84994	1.30387	-16.8575	1.35007	0.397993	0.792864	1.65248	1.164	0.299208	-16.8575	-16.8575	-16.8575	1.1355		(304.28397, 8799.161)(305.28717, 1706.1085)(306.28912, 200.97432)	2-hydroxy-3-methylhexadecanoic acid	FindByFormula		+		LMFA01050368	303.278	14.8231
2-hydroxy-3-methylhexadecanoic acid + 14.8110485	Fatty acyls	Fatty acids and conjugates	6.03168e-09	7.71938e-09	36.3055	5.18212	36.3055	up	6.31623	6.70117	5.65567	6.65802	5.64586	5.46092	-16.7169	1.01467	0.482851	-16.7169	-16.7169	-16.7169	1.77184	1.54671	1.71928	0.93437	1.19505	2.01654	-16.7169	-16.7169	-16.7169	-16.7169	-16.7169	-16.7169		(304.28412, 8734.773)(305.28745, 1711.925)(306.28943, 180.75488)	2-hydroxy-3-methylhexadecanoic acid + 14.8110485	FindByFormula		+		LMFA01050368	303.277	14.811
2-hydroxy-3-methylhexadecanoic acid + 14.821877	Fatty acyls	Fatty acids and conjugates	3.69699e-12	5.85285e-12	3.76759	1.91364	3.76759	up	5.86306	5.97358	-17.2049	5.84648	5.10417	-17.2049	1.82705	2.38214	0.352201	-17.2049	-17.2049	1.81494	0.981253	0.843504	1.07395	0.0553074	0.486435	1.29987	1.07704	0.382597	-17.2049	-17.2049	-17.2049	-17.2049		(304.28394, 8457.62)(305.28726, 1641.8335)(306.28934, 265.6789)	2-hydroxy-3-methylhexadecanoic acid + 14.821877	FindByFormula		+		LMFA01050368	303.276	14.8219
2-hydroxy-decanedioic acid	Fatty acyls	Fatty acids and conjugates	5.61307e-32	4.2185e-31	-120.873	-6.91735	120.873	down	4.461	6.45343	-14.405	5.88762	-14.405	-14.405	6.61208	-14.405	-14.405	5.62191	-14.405	6.60403	3.87687	2.63977	3.24192	2.31157	2.33175	0.453728	3.48551	2.57248	3.88974	3.33816	2.93498	1.14153		(241.10449, 9083.194)(242.10782, 1040.5435)(243.10936, 246.63039)	2-hydroxy-decanedioic acid	FindByFormula	HMDB00424	+		LMFA01170076	240.096	8.42989
2-hydroxy-decanedioic acid + 8.436715	Fatty acyls	Fatty acids and conjugates	8.1123e-18	2.00739e-17	-172.458	-7.43011	172.458	down	0	21.0231	0	20.4831	0	0	21.3498	0	0	20.3991	0	21.3482	18.6791	17.581	18.0285	17.0599	0	15.7467	18.3853	17.3544	18.6684	18.1194	17.8036	16.3383		(219.1225, 2371.242)(220.12592, 287.38574)(241.10431, 10535.8545)(242.10757, 1216.7046)(243.10912, 258.5271)	2-hydroxy-decanedioic acid + 8.436715	FindByFormula	HMDB00424	+		LMFA01170076	218.115	8.43671
2-hydroxy-nonadecanoic acid	Fatty acyls	Fatty acids and conjugates	2.88037e-14	5.38848e-14	-87.5449	-6.45195	87.5449	down	0	0	0	0	0	0	23.8595	0	0	0	0	23.8947	15.3905	0	16.1888	0	15.4484	15.5789	15.2483	0	15.8039	0	15.0879	16.431		(332.31516, 15569.888)(333.3186, 2865.331)(334.32037, 623.8076)(354.2941, 68.79)	2-hydroxy-nonadecanoic acid	FindByFormula		+		LMFA01050071	331.31	14.3773
2-hydroxy-nonadecanoic acid + 16.354788	Fatty acyls	Fatty acids and conjugates	6.23212e-16	1.31976e-15	-34.0559	-5.08983	34.0559	down	19.7765	0	0	0	18.515	18.2235	0	0	0	0	0	0	0	16.7554	0	0	15.9449	16.98	0	16.5768	17.3698	17.6251	16.3412	0		(332.31564, 2127.3528)(333.31827, 444.7223)(334.32364, 142.42334)	2-hydroxy-nonadecanoic acid + 16.354788	FindByFormula		+		LMFA01050071	331.309	16.3548
2-hydroxy-nonadecanoic acid + 16.390053	Fatty acyls	Fatty acids and conjugates	7.77251e-19	2.09419e-18	-9.01033	-3.17158	9.01033	down	20.0513	20.3712	0	20.2433	0	18.2542	0	0	0	0	0	0	16.6906	16.6513	0	0	16.0352	16.9903	16.4337	16.6518	17.526	0	0	0		(332.31668, 2591.7976)(333.31934, 558.28064)(334.327, 222.745)	2-hydroxy-nonadecanoic acid + 16.390053	FindByFormula		+		LMFA01050071	331.311	16.3901
2-hydroxy-nonadecanoic acid + 16.725725	Fatty acyls	Fatty acids and conjugates	0.00031076	0.000321084	-733.707	-9.51906	733.707	down	0	18.1112	0	0	0	0	0	0	0	0	0	0	16.8555	17.7144	16.5186	16.2827	15.5072	14.6001	0	17.7202	0	17.1413	0	0		(337.27286, 1803.3835)(338.27664, 463.28522)(339.2636, 435.66803)	2-hydroxy-nonadecanoic acid + 16.725725	FindByFormula		+		LMFA01050071	336.267	16.7257
2R-hydroxylauric acid	Fatty acyls	Fatty acids and conjugates	4.9924e-10	6.8119e-10	328.831	8.3612	328.831	up	18.9542	19.6033	0	19.2693	0	17.2955	0	0	0	0	17.2465	20.4982	0	12.5326	0	0	0	0	0	0	0	0	0	0		(234.20628, 3830.067)(235.20937, 514.3543)	2R-hydroxylauric acid	FindByFormula		+		LMFA01050361	233.201	9.95841
3-Hexynoic acid	Fatty acyls	Fatty acids and conjugates	0	0	3.48848	1.8026	3.48848	up	5.2686	6.33547	5.76691	5.47189	5.29606	5.76001	5.64102	6.50941	5.82948	5.19811	5.46725	6.0717	4.81443	5.11269	4.78923	4.04503	3.73055	2.29674	4.10765	3.62254	2.62753	5.67744	5.67826	0.482656		(113.059654, 19166.785)(114.06313, 1386.2052)	3-Hexynoic acid	FindByFormula		+		LMFA01030498	112.053	14.1604
3-Hexynoic acid + 14.143161	Fatty acyls	Fatty acids and conjugates	7.76203e-36	7.9656e-35	69.8539	6.12627	69.8539	up	20.658	18.6097	21.0287	20.88	20.5579	21.0247	20.9023	21.7707	21.0908	20.4587	20.7285	21.3327	20.0751	20.374	20.0412	19.3067	18.9922	17.5556	19.3606	18.8834	0	20.9387	0	0		(113.059654, 18012.566)(114.06316, 1307.4548)	3-Hexynoic acid + 14.143161	FindByFormula		+		LMFA01030498	112.052	14.1432
3-Hexynoic acid + 14.162459	Fatty acyls	Fatty acids and conjugates	0	0	2.67989	1.42217	2.67989	up	5.017	5.96053	5.39245	5.24305	4.92166	5.38151	5.26662	6.13501	5.45684	4.82357	5.13156	5.697	4.44778	4.73829	4.40359	3.6708	3.35615	1.92183	3.7249	3.24857	5.10734	5.30304	5.30284	2.13561		(113.05958, 19755.838)(114.063034, 1434.3124)	3-Hexynoic acid + 14.162459	FindByFormula		+		LMFA01030498	112.052	14.1625
3-Hydroxytetradecanedioic acid	Fatty acyls	Fatty acids and conjugates	8.44834e-12	1.3098e-11	8.09139	3.01639	8.09139	up	0	0	24.0819	0	21.2546	24.5937	0	0	22.9364	0	21.6205	0	0	18.2933	0	0	0	20.145	19.2852	0	0	0	20.567	0	73179-89-2	(637.28564, 1740.8171)(638.28955, 737.05566)(639.28656, 585.61163)(160.07765, 52470.766)(160.57896, 9446.104)(161.07649, 3457.224)(161.57828, 565.54004)(319.1475, 26273.123)(320.15085, 5477.4287)(321.1367, 3735.7834)(341.12805, 309.925)	3-Hydroxytetradecanedioic acid	FindByFormula	HMDB00394	+			318.141	1.49562
3-methyl-dodecanedioic acid	Fatty acyls	Fatty acids and conjugates	3.55977e-27	1.85641e-26	6.98701	2.80468	6.98701	up	0	0	0	0	0	16.3344	17.3217	0	0	0	0	0	0	0	0	0	0	0	0	0	0	0	0	0		(262.2007, 1990.3331)(263.20346, 311.0488)	3-methyl-dodecanedioic acid	FindByFormula		+		LMFA01170011	261.194	1.54795
4-propionyl butyric acid	Fatty acyls	Fatty acids and conjugates	5.23859e-11	7.63751e-11	-3.81806	-1.93284	3.81806	down	0	0	0	0	0	0	0	0	0	0	0	22.9048	0	0	0	0	0	0	0	0	0	23.407	22.6919	0		(162.11255, 127623.09)(163.11559, 10805.505)(164.12134, 1351.6476)	4-propionyl butyric acid	FindByFormula		+		LMFA01060014	161.106	0.606642
5-aceto valeric acid	Fatty acyls	Fatty acids and conjugates	1.54377e-13	2.71336e-13	-85551.4	-16.3845	85551.4	down	0	0	0	0	24.4275	0	0	0	0	0	0	0	21.9149	22.2169	0	22.2835	22.0465	22.0954	22.2516	22.0593	0	22.1026	22.0487	22.0222		(167.06804, 110706.84)(168.07127, 10899.882)(169.07312, 1320.5448)	5-aceto valeric acid	FindByFormula		+		LMFA01060015	166.06	7.7987
6-bromo-23-methyl-tetracosa-5E,9Z-dienoic acid	Fatty acyls	Fatty acids and conjugates	0	0	-43784.9	-15.4181	43784.9	down	-0.0851631	-16.3683	-16.3683	-0.303804	-16.3683	0.0851631	-16.3683	-16.3683	-16.3683	-16.3683	-16.3683	-16.3683	3.24473	2.85144	2.68021	2.66138	3.74717	2.70458	3.69739	3.76392	2.98965	3.01969	3.15209	2.88743		(229.1368, 6663.3345)(230.13956, 894.4893)(231.13217, 327.466)	6-bromo-23-methyl-tetracosa-5E,9Z-dienoic acid	FindByFormula		+		LMFA01090095	228.13	12.2786
6-bromo-23-methyl-tetracosa-5E,9Z-dienoic acid + 12.278692	Fatty acyls	Fatty acids and conjugates	0	0	-290070	-18.146	290070	down	-15.3785	-15.3785	-15.3785	0.693769	-15.3785	-15.3785	-15.3785	-15.3785	-15.3785	-15.3785	-15.3785	-15.3785	4.23757	3.83642	3.66995	3.65112	4.73691	3.69432	4.68713	4.74826	3.9897	4.00427	4.14183	3.88519		(229.13678, 7255.1626)(230.13963, 971.22095)(231.13388, 342.8735)	6-bromo-23-methyl-tetracosa-5E,9Z-dienoic acid + 12.278692	FindByFormula		+		LMFA01090095	228.13	12.2787
6E-Octene-2,4-diynoic acid	Fatty acyls	Fatty acids and conjugates	7.77822e-22	2.65625e-21	155.181	7.27781	155.181	up	16.4875	17.1084	0	16.3319	0	16.3082	0	18.108	0	0	16.3696	0	0	0	0	0	0	0	0	13.3799	0	0	0	0		(135.04404, 5824.1025)(136.04736, 516.9327)	6E-Octene-2,4-diynoic acid	FindByFormula		+		LMFA01030743	134.037	7.22274
8-Methyl lauric acid	Fatty acyls	Fatty acids and conjugates	8.55909e-17	1.92977e-16	6239.24	12.6072	6239.24	up	24.6863	24.9636	0	24.7067	0	24.5445	0	0	22.8485	22.8987	23.4379	0	0	0	0	0	0	0	0	16.8004	0	0	0	0		(232.22655, 93344.875)(233.22989, 9863.264)(234.23409, 2034.1614)	8-Methyl lauric acid	FindByFormula		+		LMFA01020067	231.22	9.58354
9,12-dimethoxy-13-hydroxy-10-octadecenoic acid	Fatty acyls	Fatty acids and conjugates	3.84948e-20	1.15181e-19	-163.296	-7.35134	163.296	down	0	21.117	0	0	0	20.569	0	0	0	0	0	0	0	0	18.3569	17.6443	0	18.8995	18.1609	0	0	19.071	18.5269	19.2427		(381.25955, 6857.447)(382.26193, 1026.2787)	9,12-dimethoxy-13-hydroxy-10-octadecenoic acid	FindByFormula		+		LMFA01080005	380.252	15.8135
9-amino-nonanoic acid	Fatty acyls	Fatty acids and conjugates	3.38908e-28	1.9246e-27	-82.8094	-6.37172	82.8094	down	0	0	0	0	0	0	21.3567	0	25.7478	22.0039	21.9776	0	20.8494	20.4381	22.193	0	0	0	24.2849	17.7836	0	21.0373	18.6543	22.306		(347.28796, 2791.9043)(348.292, 658.9975)(349.2932, 181.695)(369.2707, 1052.4043)(370.2718, 379.485)(174.14815, 180885.4)(175.15125, 17937.053)(176.15338, 1353.496)(196.13013, 5722.7275)(197.13335, 642.7856)(198.129, 157.472)	9-amino-nonanoic acid	FindByFormula		+		LMFA01100010	173.142	1.14292
9-amino-nonanoic acid + 6.559555	Fatty acyls	Fatty acids and conjugates	7.3532e-22	2.52104e-21	-4.36312	-2.12536	4.36312	down	18.0036	18.7489	18.6771	18.5449	18.2952	18.9035	18.4689	0	0	0	19.4506	0	15.7128	14.3405	16.2901	16.0336	16.6859	14.5336	16.4495	0	14.8949	15.9551	15.7266	17.9743		(174.14857, 2955.94)(175.1514, 312.3328)	9-amino-nonanoic acid + 6.559555	FindByFormula		+		LMFA01100010	173.141	6.55955
9-methyl-decanoic acid	Fatty acyls	Fatty acids and conjugates	2.44636e-28	1.4077e-27	-24842.6	-14.6005	24842.6	down	19.7452	0	0	19.7379	0	0	0	0	0	0	0	0	17.9437	17.7618	17.7025	17.8628	18.0263	18.2956	17.8095	18.1566	17.8583	17.6517	17.7303	17.8902		(209.1508, 2579.3992)(210.15402, 361.44138)	9-methyl-decanoic acid	FindByFormula		+		LMFA01020188	208.145	14.6126
C16:4n-0,4,8,12	Fatty acyls	Fatty acids and conjugates	5.62345e-05	5.93978e-05	9.75006	3.28541	9.75006	up	2.4894	4.20962	4.12776	3.99763	3.91716	3.03574	-14.161	3.82209	-14.161	-14.161	3.33865	2.73624	-14.161	3.61726	1.36535	-14.161	-14.161	-14.161	-14.161	3.90864	2.22362	2.04292	3.75938	3.65422		(249.18396, 2229.9116)(250.18663, 446.9949)	C16:4n-0,4,8,12	FindByFormula		+		LMFA01030165	248.177	18.0268
C21:1n-9	Fatty acyls	Fatty acids and conjugates	9.24504e-08	1.096e-07	-8.9614	-3.16372	8.9614	down	20.8219	21.0762	0	20.9968	0	0	12.842	0	0	0	0	0	15.1996	15.9014	0	0	0	14.0038	16.7551	0	17.3451	18.7905	0	15.7061		(342.33627, 2787.2375)(343.33914, 666.21344)(344.34253, 63.774998)	C21:1n-9	FindByFormula		+		LMFA01030398	341.329	18.3661
Dodecanoic acid, 3,7,11-trimethyl-; 3,7,11-Trimethyldodecanoic acid; Farnesanoic acid; Farnesylic acid, hexahydro-	Fatty acyls	Fatty acids and conjugates	2.2196e-28	1.28208e-27	-5340.36	-12.3827	5340.36	down	0	0	0	0	0	0	0	0	0	0	0	0	14.7177	14.1706	15.3116	14.8426	15.2987	15.2034	0	0	14.4928	14.7546	14.0052	15.7954		(260.2583, 1328.6609)(261.26166, 235.42139)(262.2624, 34.97806)	Dodecanoic acid, 3,7,11-trimethyl-; 3,7,11-Trimethyldodecanoic acid; Farnesanoic acid; Farnesylic acid, hexahydro-	FindByFormula		+		LMFA01020248	259.252	12.9147
Dodecanoic acid, 3,7,11-trimethyl-; 3,7,11-Trimethyldodecanoic acid; Farnesanoic acid; Farnesylic acid, hexahydro- + 12.04261	Fatty acyls	Fatty acids and conjugates	2.35935e-19	6.58815e-19	-17.775	-4.15178	17.775	down	0	0	23.2698	0	0	0	0	0	0	0	0	0	14.1952	13.8106	0	13.7293	0	0	13.9599	17.3961	0	0	0	0		(260.25858, 41025.273)(261.26166, 6767.777)(262.2646, 1061.5247)	Dodecanoic acid, 3,7,11-trimethyl-; 3,7,11-Trimethyldodecanoic acid; Farnesanoic acid; Farnesylic acid, hexahydro- + 12.04261	FindByFormula		+		LMFA01020248	259.252	12.0426
EPA (d5)	Fatty acyls	Fatty acids and conjugates	2.20532e-08	2.72298e-08	-192.6	-7.58946	192.6	down	4.0919	4.76192	3.03859	4.15795	-16.3156	-16.3156	-16.3156	-16.3156	-16.3156	-16.3156	2.63042	-16.3156	1.64464	1.07419	1.3782	0.477125	0.738827	1.42626	-16.3156	1.64574	0.613804	1.41136	0.899134	0.551241		(330.24554, 4491.0645)(331.24835, 966.19946)(332.24405, 307.20584)	EPA (d5)	FindByFormula		+	C06428	LMFA01030761	329.24	15.5548
Ethyl 18-bromo-8E,17E19Z-tricosatrien-4,6-diynoate	Fatty acyls	Fatty acids and conjugates	4.56967e-13	7.75247e-13	34.3311	5.10145	34.3311	up	2.59348	3.50014	1.14626	3.1585	2.90333	3.13714	4.66704	2.44138	3.1918	4.37216	4.73303	3.94564	0.680568	-15.185	1.41064	-15.185	0.391365	0.452163	1.49515	0.909911	0.801804	1.30857	1.34534	0.146959		(464.21793, 2542.8467)(465.22052, 753.8023)(466.2201, 141.30893)	Ethyl 18-bromo-8E,17E19Z-tricosatrien-4,6-diynoate	FindByFormula		+		LMFA01090108	463.21	11.3464
Hexacosanedioic acid + 27.277155	Fatty acyls	Fatty acids and conjugates	4.60674e-32	3.51003e-31	-2.22225	-1.15202	2.22225	down	0	0	0	0	0	0	0	0	0	0	0	0	0	13.8243	0	0	0	0	0	0	0	0	0	0		(444.405, 4004.4175)(445.4082, 1207.0991)	Hexacosanedioic acid + 27.277155	FindByFormula		+		LMFA01170040	443.398	27.2772
Hexacosanedioic acid + 27.280838	Fatty acyls	Fatty acids and conjugates	8.53368e-33	6.92862e-32	-4.94965	-2.30733	4.94965	down	0	0	0	0	0	0	0	0	0	0	0	0	0	13.8169	0	0	0	0	0	13.871	0	0	0	0		(444.40494, 3874.744)(445.40833, 1162.9138)	Hexacosanedioic acid + 27.280838	FindByFormula		+		LMFA01170040	443.397	27.2808
Hexacosanedioic acid + 27.3017	Fatty acyls	Fatty acids and conjugates	7.89357e-07	8.98209e-07	-352.179	-8.46016	352.179	down	0	0	0	0	0	0	0	0	17.4881	0	0	17.1216	0	17.0004	17.1147	16.9621	17.2637	16.9646	17.0538	0	16.7266	17.0459	0	0		(449.35965, 4520.0176)(450.3628, 1303.7878)	Hexacosanedioic acid + 27.3017	FindByFormula		+		LMFA01170040	448.352	27.3017
Hexadecanoic acid, 2-amino-, (S)-	Fatty acyls	Fatty acids and conjugates	6.41746e-39	8.28126e-38	-11261.3	-13.4591	11261.3	down	7.5335	7.55871	-14.2662	7.2673	-14.2662	-14.2662	-14.2662	-14.2662	-14.2662	-14.2662	-14.2662	-14.2662	4.26852	3.69239	5.35143	4.7222	4.96971	5.2961	4.6142	4.6953	3.95023	4.02226	4.05762	5.83227		(272.25827, 17531.145)(273.26163, 3170.5078)	Hexadecanoic acid, 2-amino-, (S)-	FindByFormula		+		LMFA01100017	271.251	14.1893
Hexadecanoic acid, 2-amino-, (S)- + 14.186804	Fatty acyls	Fatty acids and conjugates	8.45449e-22	2.87585e-21	-11274.5	-13.4608	11274.5	down	6.48746	6.51185	-15.3126	6.22062	-15.3126	-15.3126	-15.3126	-15.3126	-15.3126	-15.3126	-15.3126	-15.3126	3.22212	2.64369	4.27528	3.6758	3.91655	4.24911	3.5678	3.63815	2.87937	2.95752	3.11623	4.79377		(272.25772, 16058.807)(273.26114, 2907.4785)	Hexadecanoic acid, 2-amino-, (S)- + 14.186804	FindByFormula		+		LMFA01100017	271.251	14.1868
methyl 9,12-dihydroxy-13-oxo-10-octadecenoate	Fatty acyls	Fatty acids and conjugates	7.05068e-07	8.03955e-07	-3766.21	-11.8789	3766.21	down	0	21.3247	0	0	0	0	0	0	18.4687	0	0	0	16.5574	17.0169	16.5229	15.2754	16.2745	17.5469	16.5394	17.5892	16.6139	16.3867	0	16.017		(360.27478, 3394.2998)(361.27777, 729.3324)(362.27878, 140.23622)	methyl 9,12-dihydroxy-13-oxo-10-octadecenoate	FindByFormula		+		LMFA01050149	359.269	12.9798
methyl 9,12-dihydroxy-13-oxo-10-octadecenoate + 12.973927	Fatty acyls	Fatty acids and conjugates	2.38187e-11	3.56517e-11	-9717.09	-13.2463	9717.09	down	19.1281	0	0	0	0	0	0	0	18.1399	0	0	0	16.3221	16.3478	16.6727	16.1554	15.4436	17.5264	15.5255	17.6184	15.6575	16.0294	16.8415	16.0834		(360.2745, 2416.8665)(361.27786, 516.99396)(362.27878, 91.49655)	methyl 9,12-dihydroxy-13-oxo-10-octadecenoate + 12.973927	FindByFormula		+		LMFA01050149	359.267	12.9739
methyl 9,12-dihydroxy-13-oxo-10-octadecenoate + 12.975833	Fatty acyls	Fatty acids and conjugates	1.10343e-14	2.12792e-14	-97069.6	-16.5667	97069.6	down	0	0	0	0	0	0	0	0	0	0	0	0	16.5435	16.6976	16.5	15.2823	16.2368	17.2954	16.5293	17.2722	16.6074	16.3867	17.0114	16.4381		(360.2741, 2066.9436)(361.2776, 453.3283)(362.27844, 86.93917)	methyl 9,12-dihydroxy-13-oxo-10-octadecenoate + 12.975833	FindByFormula		+		LMFA01050149	359.266	12.9758
methyl 9,12-dihydroxy-13-oxo-10-octadecenoate + 13.031324	Fatty acyls	Fatty acids and conjugates	7.41087e-18	1.83832e-17	-390.179	-8.60799	390.179	down	4.15065	6.16337	-15.1474	3.8171	-15.1474	-15.1474	3.04522	-15.1474	3.34076	-15.1474	-15.1474	-15.1474	1.6076	1.86222	1.55489	1.026	0.717792	2.14864	1.10336	2.19986	1.09835	1.44425	1.72395	1.29439		(360.27426, 2957.3486)(361.27762, 620.8616)(362.2783, 278.77063)	methyl 9,12-dihydroxy-13-oxo-10-octadecenoate + 13.031324	FindByFormula		+		LMFA01050149	359.267	13.0313
methyl 9-butylperoxy-10,12-octadecadienoate	Fatty acyls	Fatty acids and conjugates	4.5098e-17	1.04e-16	-2255.26	-11.1391	2255.26	down	4.3954	4.40783	3.52688	-19.9663	3.73515	3.92153	-19.9663	-19.9663	-19.9663	-19.9663	-19.9663	-19.9663	1.61976	1.20523	1.69195	0.379381	-0.0812244	1.52553	0.400282	1.81079	1.15299	1.70935	1.03834	1.43892		(400.34207, 74242.54)(401.3451, 18100.826)(402.34302, 2469.0857)(422.32465, 289.1991)(423.328, 107.36184)	methyl 9-butylperoxy-10,12-octadecadienoate	FindByFormula		+		LMFA01040036	399.335	17.7541
methyl 9-butylperoxy-10,12-octadecadienoate + 17.751692	Fatty acyls	Fatty acids and conjugates	2.35132e-14	4.43431e-14	-2580.37	-11.3334	2580.37	down	4.36244	4.37898	3.49081	-20.3228	3.69073	3.8689	-20.3228	-20.3228	-20.3228	-20.3228	-20.3228	-20.3228	1.58269	1.16073	1.66641	0.346731	-0.085619	1.48428	0.384956	1.77875	1.12266	1.67383	1.01724	1.40023		(400.34204, 71765.74)(401.34488, 17521.52)(402.34296, 2412.124)(422.324, 558.7255)(423.32184, 213.09)	methyl 9-butylperoxy-10,12-octadecadienoate + 17.751692	FindByFormula		+		LMFA01040036	399.335	17.7517
Mycolipanolic acid (C24)	Fatty acyls	Fatty acids and conjugates	2.25368e-10	3.1422e-10	13.3834	3.74238	13.3834	up	24.5257	0	23.3087	0	24.1769	23.9782	0	0	0	0	0	0	0	0	0	13.7956	0	0	0	21.8102	0	0	0	15.4752		(402.39264, 33742.348)(403.39594, 7945.438)(404.39764, 2010.4288)(424.37598, 11705.5)(425.3795, 3656.9697)(426.389, 765.0267)	Mycolipanolic acid (C24)	FindByFormula		+		LMFA01020332	401.386	18.4746
THA	Fatty acyls	Fatty acids and conjugates	2.28876e-08	2.82083e-08	-2.48129	-1.31109	2.48129	down	4.2821	-14.1263	-14.1263	-14.1263	4.89488	4.34341	-14.1263	4.2953	-14.1263	5.45528	-14.1263	-14.1263	1.81756	0.758292	1.7509	-14.1263	-14.1263	-14.1263	1.83636	1.91405	-14.1263	0.661184	-14.1263	2.01319		(357.2785, 1733.8373)(358.2809, 539.29034)(359.2849, 149.2925)	THA	FindByFormula		+		LMFA01030822	356.272	12.9165
THA + 14.211175	Fatty acyls	Fatty acids and conjugates	0.000293823	0.000303895	-2.9209	-1.54641	2.9209	down	4.80763	5.5652	4.55584	3.77756	-14.2458	-14.2458	3.41491	-14.2458	-14.2458	6.64742	5.22464	4.95201	-0.594636	-0.379583	2.61377	-0.14999	2.53745	0.664796	1.53448	2.63619	2.56066	-14.2458	1.98548	1.35615		(357.27808, 2932.6558)(358.28143, 804.94714)(359.28333, 173.46576)	THA + 14.211175	FindByFormula		+		LMFA01030822	356.271	14.2112
THA + 16.396137	Fatty acyls	Fatty acids and conjugates	4.89977e-07	5.6176e-07	-18.3434	-4.19719	18.3434	down	0	0	0	0	0	0	21.2888	0	25.7373	21.1588	0	21.3798	18.9288	19.6661	19.842	20.8751	0	0	0	0	20.8419	21.4903	18.2868	0		(713.551, 52.739998)(357.27878, 49566.57)(358.2817, 12534.262)(359.2861, 1231.9868)	THA + 16.396137	FindByFormula		+		LMFA01030822	356.272	16.3961
(S)-2-Methylbutanoic acid	Fatty acyls	Fatty acids and conjugates	2.41252e-11	3.60747e-11	86.3622	6.43233	86.3622	up	19.207	20.7088	0	20.3923	20.517	0	19.821	20.8253	19.4717	19.3619	19.2964	18.5845	16.0728	0	17.592	0	16.7783	18.3212	0	0	17.5028	17.6237	17.1068	0	1730-91-2	(103.07544, 10061.366)(104.07858, 542.2333)	(S)-2-Methylbutanoic acid	FindByFormula	HMDB33742	+			102.068	7.19474
Isoglobotriaose	Fatty acyls	Fatty acly glycosides	6.8747e-13	1.15021e-12	-45.6845	-5.51363	45.6845	down	0	0	0	0	0	0	0	0	25.1378	0	0	0	0	0	0	23.4167	22.2057	23.6305	22.0484	0	0	0	0	0	41744-59-6	(503.19498, 90060.445)(504.19788, 25776.457)(505.1971, 8390.145)(506.1962, 441.1)	Isoglobotriaose	FindByFormula	HMDB06598	+			502.189	3.10334
5Z-Dodecen-1-ol	Fatty acyls	Fatty alcohols	1.34422e-15	2.78535e-15	695.572	9.44206	695.572	up	19.6186	18.5834	14.8629	18.561	0	0	19.5716	0	0	18.5435	0	18.3884	0	0	0	0	0	0	0	14.8247	0	0	0	0		(202.21643, 3232.7122)(203.21954, 414.99118)	5Z-Dodecen-1-ol	FindByFormula		+		LMFA05000155	201.211	12.0119
hexadecan-11Z-en-1-ol	Fatty acyls	Fatty alcohols	7.08463e-13	1.18272e-12	-57631.6	-15.8146	57631.6	down	0	0	0	0	0	0	0	0	0	0	0	0	19.8317	18.116	0	19.2069	20.0845	18.1221	20.1976	17.6394	19.5912	0	17.7285	19.2569		(258.27887, 28345.006)(259.28204, 5018.2266)(260.28445, 512.8069)	hexadecan-11Z-en-1-ol	FindByFormula		+		LMFA05000056	257.272	14.2692
hexadecan-11Z-en-1-ol + 14.279981	Fatty acyls	Fatty alcohols	2.03336e-15	4.15091e-15	-3498.1	-11.7724	3498.1	down	6.23907	5.40551	-17.6332	6.30114	-17.6332	-17.6332	-17.6332	-17.6332	-17.6332	-17.6332	-17.6332	-17.6332	2.19965	0.465433	3.43526	1.57306	2.45126	-17.6332	2.56534	0.00649643	1.95797	1.77758	0.0905247	1.62589		(258.27844, 37118.86)(259.28168, 5943.7964)(260.2813, 993.6597)	hexadecan-11Z-en-1-ol + 14.279981	FindByFormula		+		LMFA05000056	257.272	14.28
hexadecan-11Z-en-1-ol + 14.965206	Fatty acyls	Fatty alcohols	4.49569e-07	5.16898e-07	-45.0446	-5.49328	45.0446	down	0	0	0	0	0	0	0	0	18.5595	0	0	0	16.8449	0	17.1707	0	0	0	17.0341	0	16.5934	0	0	16.8357		(258.2782, 1787.6375)(259.2812, 325.85626)(260.2838, 61.917496)	hexadecan-11Z-en-1-ol + 14.965206	FindByFormula		+		LMFA05000056	257.271	14.9652
hexadecan-11Z-en-1-ol + 14.967349	Fatty acyls	Fatty alcohols	1.18657e-08	1.48566e-08	-43.1368	-5.43085	43.1368	down	0	0	0	0	0	0	0	0	18.6608	0	0	0	16.8449	0	17.101	16.163	0	0	16.8886	0	0	0	0	16.8335		(258.27856, 1969.3031)(259.28165, 363.29123)(260.2836, 48.404057)	hexadecan-11Z-en-1-ol + 14.967349	FindByFormula		+		LMFA05000056	257.272	14.9673
hexadecan-11Z-en-1-ol + 14.970126	Fatty acyls	Fatty alcohols	2.21065e-08	2.72901e-08	-30.4625	-4.92896	30.4625	down	5.18803	4.73963	-13.9966	-13.9966	-13.9966	-13.9966	-13.9966	-13.9966	4.65742	-13.9966	-13.9966	-13.9966	2.83612	-13.9966	3.05261	2.26923	-13.9966	1.7751	2.89362	-13.9966	-13.9966	2.13248	-13.9966	2.78692		(258.27866, 2085.4197)(259.28152, 383.93677)(260.28415, 64.12953)	hexadecan-11Z-en-1-ol + 14.970126	FindByFormula		+		LMFA05000056	257.271	14.9701
pentadecanal + 14.143481	Fatty acyls	Fatty aldehydes	5.62476e-06	6.15557e-06	-1196.36	-10.2244	1196.36	down	22.2488	21.606	0	21.666	0	0	0	0	0	0	0	0	19.3141	17.9867	19.7238	18.4725	18.1964	18.1901	18.9943	19.1837	18.8455	0	0	19.3067		(244.26294, 10876.28)(245.26607, 1874.209)(246.2684, 195.06403)	pentadecanal + 14.143481	FindByFormula		+		LMFA06000083	243.255	14.1435
pentadecanal + 14.144615	Fatty acyls	Fatty aldehydes	1.62907e-11	2.46823e-11	-1064.99	-10.0566	1064.99	down	5.24663	4.84299	-16.8444	4.80907	4.8199	-16.8444	-16.8444	-16.8444	-16.8444	-16.8444	-16.8444	-16.8444	2.47683	1.15855	2.29077	1.53698	-16.8444	1.83642	2.19092	2.34734	2.00109	1.89518	2.28543	2.46759		(244.2633, 11362.071)(245.26648, 1954.174)(246.26859, 217.5279)	pentadecanal + 14.144615	FindByFormula		+		LMFA06000083	243.256	14.1446
pentadecanal + 14.152352	Fatty acyls	Fatty aldehydes	8.44403e-20	2.4598e-19	-10797.6	-13.3984	10797.6	down	4.55333	4.3053	-17.4393	4.23389	-17.4393	-17.4393	-17.4393	-17.4393	-17.4393	-17.4393	-17.4393	-17.4393	1.871	0.543535	2.22873	0.942135	0.773132	0.961472	1.59717	1.74043	1.40625	1.21081	1.66573	1.97984		(244.26335, 11551.042)(245.26643, 1977.6088)(246.26865, 230.1548)	pentadecanal + 14.152352	FindByFormula		+		LMFA06000083	243.256	14.1524
pentadecanal + 14.164254	Fatty acyls	Fatty aldehydes	1.7061e-18	4.45224e-18	-11488.1	-13.4878	11488.1	down	22.0658	21.6792	0	21.6385	0	0	0	0	0	0	0	0	19.3207	17.9985	19.7259	18.3814	18.7494	18.9256	19.0337	19.1827	18.8455	18.6501	19.1404	19.2838		(244.2635, 11877.14)(245.26659, 2039.0485)(246.26865, 259.282)	pentadecanal + 14.164254	FindByFormula		+		LMFA06000083	243.256	14.1643
pentadecanal + 14.3566	Fatty acyls	Fatty aldehydes	0.000194402	0.000201858	-3.16782	-1.66349	3.16782	down	4.27291	4.04014	4.8889	3.86178	-17.7195	-17.7195	3.37484	2.97194	-17.7195	-17.7195	-17.7195	3.01144	-17.7195	0.814011	1.42237	-17.7195	0.433731	1.21366	-17.7195	1.45331	0.857422	0.978935	1.83357	1.93775		(244.2627, 15653.605)(245.26562, 2661.4487)(246.26846, 221.38875)	pentadecanal + 14.3566	FindByFormula		+		LMFA06000083	243.256	14.3566
(-)N-(1R-methyl-2-hydroxy-ethyl) ?,?-dimethylarachidonoyl amine	Fatty acyls	Fatty amides	4.75683e-29	2.88213e-28	69.7491	6.1241	69.7491	up	24.5991	24.4257	0	24.4645	0	0	0	0	0	0	0	0	0	0	0	0	0	0	0	0	0	0	0	0		(412.31897, 46810.617)(413.32257, 13188.7705)(414.3239, 2217.3162)(415.33148, 707.7062)(416.3379, 107.725)	(-)N-(1R-methyl-2-hydroxy-ethyl) ?,?-dimethylarachidonoyl amine	FindByFormula		+		LMFA08020038	411.312	16.7712
5,8,11,14-all-cis-tricosatetraenoylethanolamine	Fatty acyls	Fatty amides	6.57359e-11	9.52432e-11	270.162	8.07768	270.162	up	19.2862	19.9632	17.9647	19.6437	18.2373	17.9177	0	0	0	0	15.8721	0	0	0	0	0	0	0	0	0	0	17.0037	0	14.9491		(390.3367, 2563.6812)(391.33945, 701.89276)	5,8,11,14-all-cis-tricosatetraenoylethanolamine	FindByFormula		+		LMFA08040022	389.329	17.7984
Anandamide (20:2, n-6)	Fatty acyls	Fatty amides	6.41519e-12	1.00304e-11	-108.975	-6.76786	108.975	down	2.98949	-14.3103	-14.3103	-14.3103	-14.3103	-14.3103	2.22672	-14.3103	3.29986	3.33506	-14.3103	2.64959	2.96807	4.98119	2.60641	0.285666	-14.3103	-14.3103	2.75504	0.302405	2.38852	2.66168	2.12776	3.08652		(352.32104, 718.20996)(353.3238, 179.91602)(374.3027, 630.41455)(375.3072, 164.92929)	Anandamide (20:2, n-6)	FindByFormula		+		LMFA08040002	351.314	21.1736
Anandamide (20:l, n-9)	Fatty acyls	Fatty amides	2.29891e-06	2.56021e-06	-736.882	-9.52529	736.882	down	0	0	0	0	0	0	16.4888	0	0	16.9133	0	0	15.0719	16.4699	14.8755	14.1154	13.9912	14.755	0	15.5332	0	12.7198	14.6845	15.4893		(376.31787, 930.637)(377.32126, 240.28264)	Anandamide (20:l, n-9)	FindByFormula		+		LMFA08040010	375.311	20.5588
Eicosanoyl-EA	Fatty acyls	Fatty amides	8.65634e-18	2.13678e-17	1296.89	10.3408	1296.89	up	0	25.0114	24.2777	24.8574	25.0471	24.8966	0	0	0	0	0	0	0	0	0	0	0	0	0	0	0	0	0	0	94421-69-9	(356.35074, 103470.914)(357.35385, 20710.402)(358.35925, 7058.756)(359.36536, 4764.675)(378.33398, 8105.155)(379.33835, 1946.47)	Eicosanoyl-EA	FindByFormula		+		LMFA08040038	355.344	17.4968
Eicosanoyl-EA + 17.495476	Fatty acyls	Fatty amides	2.58067e-22	9.1853e-22	351.911	8.45907	351.911	up	0	0	23.9722	24.565	24.761	24.6003	0	0	22.9133	0	0	0	0	0	0	0	0	0	0	19.303	0	0	0	0	94421-69-9	(356.3519, 80224.586)(357.35544, 16515.94)(358.3612, 7511.9395)	Eicosanoyl-EA + 17.495476	FindByFormula		+		LMFA08040038	355.345	17.4955
Linoleamide	Fatty acyls	Fatty amides	6.68686e-18	1.66076e-17	-59.0592	-5.88409	59.0592	down	3.82973	-14.7489	-14.7489	2.89615	-14.7489	-14.7489	3.69682	-14.7489	-14.7489	5.46296	-14.7489	4.84633	-14.7489	2.84605	2.18839	1.52169	1.70112	3.02996	1.70314	-14.7489	0.19571	1.64952	2.36215	0.39877		(280.26352, 4133.033)(281.26663, 825.91046)	Linoleamide	FindByFormula		+		LMFA08010008	279.256	13.4945
Linoleoyl Ethanolamide	Fatty acyls	Fatty amides	7.49339e-11	1.07746e-10	-113.034	-6.82062	113.034	down	4.5234	3.70638	-14.6909	3.75032	-14.6909	4.01352	-14.6909	-14.6909	-14.6909	3.37048	-14.6909	-14.6909	1.638	0.900328	1.277	0.559691	1.0891	1.31211	0.531817	1.11083	-14.6909	1.51344	1.37968	1.75411	68171-52-8	(324.28934, 1216.9446)(325.2928, 282.65186)(346.27213, 159.36797)	Linoleoyl Ethanolamide	FindByFormula	HMDB12252	+		LMFA08040004	323.282	19.7629
N-(2'-(4-benzenesulfonamide)-ethyl) arachidonoyl amine	Fatty acyls	Fatty amides	8.33383e-08	9.91072e-08	15.9314	3.9938	15.9314	up	0	0	14.8827	0	0	0	19.301	15.7854	0	0	0	15.6052	0	0	0	0	0	0	0	0	0	0	0	17.6486		(487.29962, 2219.003)(487.80142, 1077.7444)(488.30185, 340.3226)	N-(2'-(4-benzenesulfonamide)-ethyl) arachidonoyl amine	FindByFormula		+		LMFA08020053	972.585	9.76296
N,N-(2,2-dihydroxy-ethyl) arachidonoyl amine + 14.565127	Fatty acyls	Fatty amides	7.27887e-09	9.25694e-09	75.8835	6.24571	75.8835	up	3.06504	2.51505	2.13844	3.39889	3.65592	-19.9242	3.29945	2.72642	3.48252	-19.9242	2.30923	3.41147	-0.986214	-19.9242	-19.9242	-19.9242	-0.728285	-19.9242	-0.3307	-1.98993	0.0403099	0.171396	0.101639	-1.37594		(414.2985, 60273.07)(415.30182, 17240.555)(416.30502, 2274.2578)	N,N-(2,2-dihydroxy-ethyl) arachidonoyl amine + 14.565127	FindByFormula		+		LMFA08020028	413.291	14.5651
N-arachidonoyl L-serine	Fatty acyls	Fatty amides	2.71363e-07	3.14748e-07	516.712	9.01322	516.712	up	19.6454	20.6866	18.4194	19.3156	19.288	18.5554	0	16.3502	18.9809	0	18.407	0	0	0	14.3458	0	0	15.1818	0	16.9434	0	15.0191	0	0		(392.2796, 3202.5767)(393.28244, 850.9292)(394.291, 44.07)	N-arachidonoyl L-serine	FindByFormula		+		LMFA08020073	391.273	14.7775
N-arachidonoyl L-serine + 14.76842	Fatty acyls	Fatty amides	7.707e-07	8.77308e-07	209.74	7.71246	209.74	up	19.6597	20.6953	18.3316	19.2894	19.3037	18.5673	0	0	18.9809	0	18.389	0	0	14.1165	0	0	0	15.2751	0	16.9278	0	14.3478	0	0		(392.2794, 3572.3965)(393.2822, 942.981)(394.28745, 84.897995)	N-arachidonoyl L-serine + 14.76842	FindByFormula		+		LMFA08020073	391.271	14.7684
N-docosahexaenoyl GABA	Fatty acyls	Fatty amides	1.68977e-09	2.22793e-09	-36.903	-5.20567	36.903	down	0	20.3289	0	0	0	0	20.3027	19.9652	18.9075	19.6889	0	0	17.8191	16.295	18.7615	18.8427	18.2995	17.9235	0	17.4799	0	18.9666	0	17.2734		(414.2999, 4633.9463)(415.303, 1374.2142)(416.3047, 333.21555)	N-docosahexaenoyl GABA	FindByFormula		+		LMFA08020105	413.293	12.8207
N-docosahexaenoyl GABA + 12.994978	Fatty acyls	Fatty amides	3.70795e-08	4.51218e-08	-386.465	-8.59419	386.465	down	2.00896	1.45178	-18.2329	3.10128	-18.2329	-18.2329	2.06978	-18.2329	-18.2329	-18.2329	-18.2329	-18.2329	-18.2329	-18.2329	0.859196	0.955187	0.41984	-0.0836353	0.629028	-1.72585	0.659597	0.564165	1.1761	-1.08893		(414.30023, 11911.181)(415.3035, 3448.9978)(416.30518, 607.1783)	N-docosahexaenoyl GABA + 12.994978	FindByFormula		+		LMFA08020105	413.293	12.995
N-docosahexaenoyl GABA + 13.008501	Fatty acyls	Fatty amides	6.88507e-07	7.85367e-07	-10.7869	-3.43121	10.7869	down	1.6195	2.5235	-18.3188	3.72643	-18.3188	-18.3188	3.0756	-18.3188	-18.3188	-18.3188	-18.3188	2.65761	-18.3188	-18.3188	-18.3188	0.838743	0.33301	-0.3612	-18.3188	-1.7401	0.65753	0.559751	0.704298	-1.17126		(414.29987, 11853.711)(415.30322, 3409.4897)(416.3052, 451.96915)	N-docosahexaenoyl GABA + 13.008501	FindByFormula		+		LMFA08020105	413.293	13.0085
N-docosahexaenoyl GABA + 14.563664	Fatty acyls	Fatty amides	7.39408e-05	7.76807e-05	-21.6676	-4.43747	21.6676	down	-19.9614	2.61154	2.10127	3.3991	3.61875	0.735163	-19.9614	2.68766	3.44106	-19.9614	2.263	-19.9614	-0.948374	-0.816532	0.667929	1.25745	-0.775126	-1.56679	-0.360437	-2.0271	0.00313568	0.143673	0.0593052	-1.37549		(414.2994, 54205.723)(415.30234, 15642.469)(416.30554, 2516.9917)(417.31412, 817.96)	N-docosahexaenoyl GABA + 14.563664	FindByFormula		+		LMFA08020105	413.293	14.5637
N-oleoyl tyrosine	Fatty acyls	Fatty amides	9.00861e-07	1.02011e-06	-122.59	-6.9377	122.59	down	0	0	19.79	0	0	0	0	0	16.4275	0	0	0	0	0	0	17.5344	16.9804	15.8732	16.8133	0	0	17.5969	16.5599	18.1119		(468.30835, 2098.3682)(469.3105, 617.85657)(490.2899, 164.20215)	N-oleoyl tyrosine	FindByFormula		+		LMFA08020099	467.301	17.7208
N-palmitoyl glutamic acid + 13.78057	Fatty acyls	Fatty amides	2.40141e-07	2.79281e-07	-3700.52	-11.8535	3700.52	down	0	20.3413	0	0	0	0	0	0	0	0	0	0	17.6243	17.3556	17.3111	0	16.114	18.1414	14.3741	17.6045	14.6517	14.8179	0	14.5888		(386.28937, 1857.9762)(387.2922, 415.1463)(388.29312, 201.89336)(408.2756, 614.7)	N-palmitoyl glutamic acid + 13.78057	FindByFormula		+		LMFA08020087	385.283	13.7806
N-palmitoyl serine	Fatty acyls	Fatty amides	8.142e-08	9.68829e-08	214.627	7.74568	214.627	up	23.4505	24.9052	0	23.6505	23.2734	0	0	21.5109	0	17.6222	0	0	21.3432	20.1213	0	0	0	0	0	0	0	0	0	0		(344.27832, 51284.363)(345.2818, 9482.497)(346.28647, 1805.256)	N-palmitoyl serine	FindByFormula		+		LMFA08020101	343.273	14.7807
N-palmitoyl threonine	Fatty acyls	Fatty amides	1.60403e-22	5.79763e-22	-852.457	-9.73548	852.457	down	4.53613	4.81427	3.08974	3.40916	4.87372	-17.5405	-17.5405	-17.5405	-17.5405	-17.5405	-17.5405	-17.5405	1.17872	0.539747	1.65706	-1.26354	1.60318	3.73595	1.65609	2.10614	0.900078	1.05987	1.50028	0.0916386		(358.29474, 16784.08)(359.29797, 3814.9077)(360.3028, 596.11444)	N-palmitoyl threonine	FindByFormula		+		LMFA08020107	357.287	15.2812
N-palmitoyl threonine + 15.273523	Fatty acyls	Fatty amides	4.50241e-27	2.32996e-26	-32965.4	-15.0087	32965.4	down	-17.5994	4.75538	-17.5994	3.3547	-17.5994	-17.5994	-17.5994	-17.5994	-17.5994	-17.5994	-17.5994	-17.5994	1.12137	0.48086	1.60144	-1.89213	1.23533	3.39999	1.5962	1.61202	0.842135	1.04175	1.14827	0.0327511		(358.29425, 14465.077)(359.29755, 3238.7974)(360.30173, 452.36545)	N-palmitoyl threonine + 15.273523	FindByFormula		+		LMFA08020107	357.287	15.2735
N-palmitoyl threonine + 15.277901	Fatty acyls	Fatty amides	2.14727e-27	1.1454e-26	-11918.4	-13.5409	11918.4	down	-17.2965	-17.2965	3.63726	-17.2965	5.39413	-17.2965	-17.2965	-17.2965	-17.2965	-17.2965	3.54211	-17.2965	1.69569	1.18892	2.24631	-0.106371	1.53823	3.67884	2.1827	1.91451	1.41714	1.59386	1.45117	0.59478		(358.29517, 14114.717)(359.29828, 3200.5422)(360.3026, 586.92267)	N-palmitoyl threonine + 15.277901	FindByFormula		+		LMFA08020107	357.288	15.2779
N-stearoyl glutamic acid	Fatty acyls	Fatty amides	1.61316e-21	5.37571e-21	-1838.14	-10.844	1838.14	down	-17.6637	-17.6637	1.32523	-17.6637	-17.6637	3.04345	-17.6637	1.92028	-17.6637	-17.6637	2.05583	-17.6637	0.206896	1.39924	1.74286	1.30075	1.33649	1.77449	-17.6637	1.3729	1.298	1.32512	1.19636	1.87422		(414.32123, 3416.446)(415.3244, 922.58093)(416.32614, 159.90443)	N-stearoyl glutamic acid	FindByFormula		+		LMFA08020090	413.315	19.7957
N-stearoyl glutamic acid + 19.80712	Fatty acyls	Fatty amides	1.91814e-09	2.52244e-09	-177.81	-7.47419	177.81	down	3.27713	2.49511	-17.4412	-17.4412	-17.4412	-17.4412	-17.4412	-17.4412	-17.4412	2.49395	2.38237	2.0615	-17.4412	1.62171	2.00123	1.52322	1.87236	2.02227	-0.251038	-17.4412	1.49224	1.53531	1.33504	2.04199		(414.32074, 3815.7615)(415.3241, 1032.5337)(416.32147, 260.76224)	N-stearoyl glutamic acid + 19.80712	FindByFormula		+		LMFA08020090	413.314	19.8071
N-stearoyl glutamine	Fatty acyls	Fatty amides	7.42183e-30	4.75829e-29	6.04397	2.5955	6.04397	up	2.95811	4.12643	2.73017	3.09525	3.60271	2.95588	3.27819	2.9529	3.30498	3.29035	3.2269	2.89435	1.09869	0.633625	0.568607	0.575733	0.374565	0.958195	0.866768	0.720207	0.30958	0.55892	0.485109	0.120237		(229.15349, 119322.914)(230.1569, 13135.551)(231.15773, 1162.6013)(251.13339, 1605.5701)	N-stearoyl glutamine	FindByFormula		+		LMFA08020130	228.147	0.935374
N-stearoyl histidine	Fatty acyls	Fatty amides	2.05388e-12	3.31122e-12	-152.541	-7.25306	152.541	down	17.6078	17.2545	16.2486	17.2835	0	0	0	0	0	0	0	0	14.7898	13.7469	14.9389	13.1713	12.9387	14.2033	12.8977	0	14.9758	14.7573	15.2949	13.7165		(439.3639, 882.4277)(440.3667, 241.70267)	N-stearoyl histidine	FindByFormula		+		LMFA08020135	438.356	16.902
N-stearoyl serine	Fatty acyls	Fatty amides	7.20278e-10	9.73154e-10	-167.266	-7.386	167.266	down	4.9413	5.24993	-0.366552	4.67559	0.194439	-0.263231	-17.196	-17.196	-17.196	-17.196	-17.196	-17.196	2.21261	1.0439	1.97181	0.632309	0.83432	2.30254	0.960657	2.04985	1.57116	2.14693	1.35755	-17.196		(372.30954, 9548.435)(373.31262, 2275.9998)(374.316, 451.16153)	N-stearoyl serine	FindByFormula		+		LMFA08020102	371.303	16.285
N-stearoyl serine + 16.314148	Fatty acyls	Fatty amides	4.17444e-37	4.63699e-36	-8895.4	-13.1188	8895.4	down	4.98529	5.29788	-16.8203	4.74271	-16.8203	-16.8203	-16.8203	-16.8203	-16.8203	-16.8203	-16.8203	-16.8203	2.29438	1.38514	2.34768	0.930191	0.913107	2.37656	1.31306	2.09205	1.68011	2.1719	1.71331	1.85152		(372.31046, 10448.212)(373.31384, 2487.2344)(374.31607, 218.61665)	N-stearoyl serine + 16.314148	FindByFormula		+		LMFA08020102	371.304	16.3141
N-stearoyl tyrosine	Fatty acyls	Fatty amides	1.17055e-16	2.61007e-16	-58.095	-5.86034	58.095	down	4.03979	5.11782	3.95041	4.63075	4.78161	4.15124	-14.9753	-14.9753	-14.9753	-14.9753	-14.9753	-14.9753	1.85954	2.30829	-14.9753	2.06933	0.725277	2.73115	1.9152	2.18108	1.54305	2.05011	2.12648	2.60971		(448.3417, 2559.9915)(449.3451, 799.2989)(450.35156, 237.33957)	N-stearoyl tyrosine	FindByFormula		+		LMFA08020100	447.334	17.2624
Oleoyl Ethanolamide	Fatty acyls	Fatty amides	4.39902e-24	1.78581e-23	-37.9572	-5.2463	37.9572	down	4.1698	-14.6784	3.96869	3.55732	-14.6784	3.14047	-14.6784	-14.6784	-14.6784	2.5407	3.15669	-14.6784	2.14654	1.18442	1.2693	0.364533	1.098	-0.869644	-14.6784	1.47629	-1.06623	1.53898	1.59044	1.36462	111-58-0	(326.30518, 1090.1471)(327.30807, 243.56233)(348.287, 152.06197)	Oleoyl Ethanolamide	FindByFormula	HMDB02088	+		LMFA08040015	325.298	21.0901
Palmitic amide	Fatty acyls	Fatty amides	1.20183e-23	4.72399e-23	-903.194	-9.81889	903.194	down	0	0	0	0	0	18.8282	0	0	18.1298	0	18.465	0	17.0529	16.4875	17.8716	17.3499	17.6341	17.7426	17.1899	18.1185	17.1033	0	16.6994	0	629-54-9	(256.2635, 4646.5405)(257.26663, 818.2562)	Palmitic amide	FindByFormula	HMDB12273	+			255.256	13.81
Palmitic amide + 13.807219	Fatty acyls	Fatty amides	1.28746e-38	1.63016e-37	-58317.9	-15.8317	58317.9	down	0	0	0	0	0	0	0	0	0	0	18.5407	0	17.0529	16.4857	17.7685	17.4588	17.6399	17.7713	17.1918	18.1509	17.1029	16.99	16.7038	18.2041	629-54-9	(256.2634, 4481.4893)(257.26648, 786.8577)	Palmitic amide + 13.807219	FindByFormula	HMDB12273	+			255.256	13.8072
Palmitic amide + 13.808867	Fatty acyls	Fatty amides	5.02093e-20	1.48982e-19	-7348.54	-12.8432	7348.54	down	-6.67464	-6.67464	-6.67464	11.853	-6.67464	-6.67464	-6.67464	-6.67464	-6.67464	-6.67464	-6.67464	-6.67464	10.5484	9.84461	11.1815	10.7589	10.9804	11.0963	10.5141	-6.67464	10.4324	10.3364	10.2071	-6.67464	629-54-9	(256.26318, 4473.266)(257.2662, 787.4273)	Palmitic amide + 13.808867	FindByFormula	HMDB12273	+			255.255	13.8089
Palmitic amide + 13.809583	Fatty acyls	Fatty amides	3.73142e-20	1.11814e-19	-8348.59	-13.0273	8348.59	down	0	0	0	0	0	0	0	0	0	0	0	0	17.0491	16.4857	17.8716	17.3499	17.6341	17.7426	17.1885	18.1185	0	0	16.8878	0	629-54-9	(256.26318, 4188.674)(257.26614, 747.4183)	Palmitic amide + 13.809583	FindByFormula	HMDB12273	+			255.256	13.8096
Palmitic amide + 13.812288	Fatty acyls	Fatty amides	1.19284e-27	6.48838e-27	-2720.08	-11.4094	2720.08	down	0	0	0	0	0	0	0	0	0	0	18.6027	0	17.0491	16.4875	0	17.4226	17.6349	17.7426	17.1933	0	17.0821	0	16.699	18.2048	629-54-9	(256.26343, 4538.852)(257.2665, 793.75)	Palmitic amide + 13.812288	FindByFormula	HMDB12273	+			255.256	13.8123
Palmitic amide + 21.4008	Fatty acyls	Fatty amides	2.64504e-27	1.39618e-26	-418.937	-8.71059	418.937	down	3.33867	3.1601	-16.5285	3.33222	-16.5285	-16.5285	3.11156	-16.5285	-16.5285	2.84776	-16.5285	2.7704	1.56691	2.13838	1.98846	2.24632	1.97178	2.40278	2.11196	1.82199	1.76383	1.7	1.72433	2.47981	629-54-9	(256.26343, 3622.3235)(257.26636, 639.27936)	Palmitic amide + 21.4008	FindByFormula	HMDB12273	+			255.256	21.4008
Palmitoleamide	Fatty acyls	Fatty amides	6.87604e-18	1.70705e-17	-190.88	-7.57652	190.88	down	18.7192	18.779	0	18.4227	0	0	0	0	0	0	16.9619	0	16.1998	15.5322	0	16.5857	16.891	0	16.4834	16.6465	15.7791	15.8311	16.0028	17.8495		(254.24788, 3240.2632)(255.2511, 583.77496)	Palmitoleamide	FindByFormula		+		LMFA08010010	253.24	14.1895
Palmitoleamide + 14.194171	Fatty acyls	Fatty amides	3.49544e-15	7.01285e-15	-29.2997	-4.87281	29.2997	down	18.7169	18.7769	0	18.4387	0	0	0	0	0	0	16.9609	0	16.196	15.5311	0	16.5864	16.889	0	16.4857	0	0	15.8263	16.0033	17.8493		(254.2478, 3069.8228)(255.25098, 560.17316)	Palmitoleamide + 14.194171	FindByFormula		+		LMFA08010010	253.239	14.1942
Palmitoyl-EA + 15.987967	Fatty acyls	Fatty amides	7.45711e-09	9.47369e-09	-83.4128	-6.3822	83.4128	down	5.42309	6.15459	-15.4099	5.75098	-15.4099	-15.4099	-15.4099	-15.4099	-15.4099	-15.4099	-15.4099	-15.4099	1.35644	1.03813	-15.4099	1.35704	-15.4099	2.31153	-15.4099	2.87217	2.32561	2.87062	-15.4099	2.73403		(300.28876, 6862.8403)(301.2924, 1424.4321)(302.29703, 300.13565)(322.2712, 103.296)	Palmitoyl-EA + 15.987967	FindByFormula	HMDB02100	+		LMFA08040013	299.281	15.988
Palmitoyl-EA + 20.526499	Fatty acyls	Fatty amides	4.58487e-09	5.90261e-09	-21.3053	-4.41314	21.3053	down	0	17.8143	18.2544	18.1798	18.1183	18.2091	0	0	0	0	0	0	16.1327	15.4441	15.9282	0	0	15.7007	0	16.1275	15.9485	16.2074	15.8312	16.2134		(300.2899, 1654.4951)(301.29324, 343.84143)	Palmitoyl-EA + 20.526499	FindByFormula	HMDB02100	+		LMFA08040013	299.281	20.5265
Pentadecanoyl-EA + 14.986098	Fatty acyls	Fatty amides	3.22816e-13	5.54169e-13	-759.08	-9.56811	759.08	down	0	0	0	0	0	0	0	17.4528	17.9165	18.2742	18.1841	0	16.7915	16.2297	17.6601	17.0777	17.2489	17.6734	16.8881	16.7067	16.6939	16.4499	17.2251	0		(286.27325, 2487.1282)(287.27673, 498.02026)	Pentadecanoyl-EA + 14.986098	FindByFormula		+		LMFA08040045	285.267	14.9861
Pentadecanoyl-EA + 14.989045	Fatty acyls	Fatty amides	4.01084e-08	4.871e-08	-1916.07	-10.9039	1916.07	down	-13.7438	-13.7438	-13.7438	-13.7438	-13.7438	-13.7438	-13.7438	-13.7438	-13.7438	4.64704	4.01808	4.37482	2.75857	2.59658	3.89222	3.10355	3.54463	3.53642	3.08039	2.70043	2.9596	2.39404	3.3704	-13.7438		(286.2727, 3314.0024)(287.27603, 646.2159)	Pentadecanoyl-EA + 14.989045	FindByFormula		+		LMFA08040045	285.265	14.989
Pentadecanoyl-EA + 14.997176	Fatty acyls	Fatty amides	2.60574e-16	5.65634e-16	-2190.41	-11.097	2190.41	down	0	0	0	0	0	0	0	0	0	18.198	18.2247	0	16.9159	16.3404	17.7013	17.1802	17.3342	0	17.1689	16.3546	16.6894	16.442	17.4597	0		(286.27332, 2336.908)(287.27664, 468.08377)	Pentadecanoyl-EA + 14.997176	FindByFormula		+		LMFA08040045	285.267	14.9972
(R)-Benzylsuccinyl-CoA + 14.588083	Fatty acyls	Fatty esters	3.23881e-09	4.21532e-09	-310.938	-8.28049	310.938	down	23.368	23.2875	0	23.6505	0	0	0	0	0	0	0	0	21.5707	21.1835	21.4937	0	0	19.346	0	21.9821	21.3198	22.0159	20.7602	0		(980.1708, 10018.958)(981.1716, 2753.3843)(982.1661, 867.7541)	(R)-Benzylsuccinyl-CoA + 14.588083	FindByFormula	HMDB12129	+	C09817		979.164	14.5881
11Z,14Z,17Z-Eicosatrienyl acetate	Fatty acyls	Fatty esters	7.25972e-05	7.63221e-05	-4.42538	-2.1458	4.42538	down	3.73725	2.74012	-18.0546	-18.0546	-18.0546	-18.0546	3.64409	-18.0546	8.00494	3.10703	-18.0546	3.72618	0.812037	-18.0546	2.50461	2.81927	0.541138	-18.0546	0.443184	-18.0546	3.21356	3.4353	0.831011	-18.0546		(713.548, 151.91)(357.27753, 36463.76)(358.28076, 9464.168)(359.28564, 1446.3636)	11Z,14Z,17Z-Eicosatrienyl acetate	FindByFormula		+		LMFA07010402	356.272	16.3999
4Z-Decenyl acetate	Fatty acyls	Fatty esters	3.73721e-27	1.94393e-26	-90.9665	-6.50726	90.9665	down	5.01161	4.44734	-14.3073	4.87214	-14.3073	-14.3073	3.01123	-14.3073	-14.3073	-14.3073	-14.3073	3.23926	2.65942	-14.3073	2.29733	2.47837	2.66166	2.252	2.83604	2.93102	-14.3073	2.90888	3.18366	2.92393		(199.16899, 2552.155)(200.1721, 323.48434)	4Z-Decenyl acetate	FindByFormula		+		LMFA07010207	198.161	20.5208
4Z-Decenyl acetate + 15.946411	Fatty acyls	Fatty esters	9.18875e-14	1.64167e-13	-44.7921	-5.48517	44.7921	down	0	0	0	18.6199	0	0	18.9038	0	0	18.0792	0	19.3338	17.2087	17.0463	17.4145	16.9216	0	0	0	0	18.1406	18.1588	18.0381	17.8303		(199.1687, 2907.4731)(200.17198, 393.09283)	4Z-Decenyl acetate + 15.946411	FindByFormula		+		LMFA07010207	198.162	15.9464
CoA(26:0)	Fatty acyls	Fatty esters	1.1159e-09	1.48877e-09	-2162	-11.0782	2162	down	-18.4877	2.31796	-18.4877	2.48201	3.26115	2.3493	-18.4877	-18.4877	-18.4877	-18.4877	-18.4877	-18.4877	1.51886	2.139	0.626318	0.489471	0.137739	0.857903	1.34653	0.368267	1.72247	2.20079	2.52705	-18.4877		(1168.4861, 3334.7842)(1169.482, 2791.275)(1170.487, 2651.954)(1170.6456, 2382.7627)(1171.5398, 1025.1384)(1189.4991, 789.15454)(1190.5028, 528.5158)	CoA(26:0)	FindByFormula		+		LMFA07050054	1166.51	24.7044
Decyl acetate	Fatty acyls	Fatty esters	1.11267e-17	2.71563e-17	-19.4514	-4.2818	19.4514	down	-15.0581	-15.0581	10.0205	-15.0581	10.8182	10.4407	-15.0581	-15.0581	9.67286	-15.0581	10.7065	-15.0581	1.63331	0.676444	0.79252	0.306575	0.485166	0.663312	0.637882	6.44073	-15.0581	0.305411	0.0146112	0.735826		(218.21143, 98520.734)(219.21468, 11790.139)(220.21654, 1393.9268)(240.19281, 253.31375)	Decyl acetate	FindByFormula		+		LMFA07010212	217.205	9.50247
Decyl acetate + 9.492511	Fatty acyls	Fatty esters	1.27441e-13	2.25212e-13	-4.34077	-2.11795	4.34077	down	0	0	25.0763	25.2212	25.8763	25.4977	0	26.3055	24.7308	0	0	0	16.6998	15.8559	15.8995	15.3372	0	15.7624	15.8634	21.4985	14.8878	15.4657	15.0671	15.7858		(218.21129, 115360.05)(219.21463, 12713.835)(220.21417, 2013.5935)(240.19214, 260.646)	Decyl acetate + 9.492511	FindByFormula		+		LMFA07010212	217.203	9.49251
Docosenoyl-CoA	Fatty acyls	Fatty esters	8.65713e-11	1.24068e-10	-15.314	-3.93678	15.314	down	0	0	21.1468	21.5968	22.4875	20.0465	0	0	0	0	21.4193	0	20.0142	20.2156	20.2197	19.1309	0	0	19.9991	0	18.0514	18.482	0	17.8254		(1088.4354, 2326.2786)(1089.4348, 1428.5952)(1090.4343, 589.6472)	Docosenoyl-CoA	FindByFormula		+	C16531		1087.43	14.69
Isovaleryl-CoA	Fatty acyls	Fatty esters	4.66505e-14	8.5712e-14	-1503.56	-10.5542	1503.56	down	21.6834	0	0	0	0	0	0	0	0	0	21.3933	0	19.0281	0	18.8742	18.8282	18.9633	18.6474	0	18.6329	18.876	18.872	19.0045	0	6244-91-3	(874.16223, 2294.6006)(875.16406, 831.51965)(876.15985, 409.26898)(877.1557, 128.91405)(896.14386, 1124.5018)(897.14325, 461.25198)(898.138, 300.52628)	Isovaleryl-CoA	FindByFormula	HMDB01113	+	C02939		873.155	0.63091
Isovaleryl-CoA + 0.6397974	Fatty acyls	Fatty esters	1.22102e-15	2.53526e-15	-12.726	-3.66971	12.726	down	22.1629	22.1952	0	0	22.0831	22.1254	0	0	0	0	0	0	0	18.529	18.8859	0	0	18.8321	0	19.1192	18.9579	18.8335	19.4455	0	6244-91-3	(1681.3613, 228.95)(830.1976, 3008.4092)(831.19946, 1038.9181)(832.19763, 454.2123)(833.19867, 108.89526)(852.1797, 3835.0283)(853.1828, 1339.8549)(854.17993, 564.2818)(855.1783, 157.21773)	Isovaleryl-CoA + 0.6397974	FindByFormula	HMDB01113	+	C02939		829.191	0.639797
Linoleyl palmitatoleate	Fatty acyls	Fatty esters	3.70277e-07	4.27352e-07	11.7615	3.556	11.7615	up	0	0	0	20.3187	0	0	0	0	0	0	18.5023	17.888	0	0	0	0	0	0	0	14.0369	0	0	0	0		(520.5088, 1239.9791)(521.512, 473.46567)	Linoleyl palmitatoleate	FindByFormula		+		LMFA07010123	519.501	26.6934
Linoleyl palmitatoleate + 26.731382	Fatty acyls	Fatty esters	2.08631e-12	3.35993e-12	11.5602	3.53109	11.5602	up	0	0	0	20.3209	0	0	0	0	0	0	18.5023	17.8553	0	0	0	0	0	0	0	0	0	0	0	14.3055		(520.5095, 1432.5796)(521.513, 560.1154)	Linoleyl palmitatoleate + 26.731382	FindByFormula		+		LMFA07010123	519.502	26.7314
S-cucujolide V	Fatty acyls	Fatty esters	2.38203e-25	1.07573e-24	-443.504	-8.7928	443.504	down	-15.8525	4.2244	-15.8525	3.88271	-15.8525	4.10511	-15.8525	-15.8525	-15.8525	5.6905	-15.8525	6.2678	1.73297	1.00654	2.22233	1.98809	1.1192	0.782726	0.981298	2.19565	1.20941	1.4416	2.74571	1.29136		(223.1691, 10711.1455)(224.17143, 1729.6606)(225.17331, 198.73662)	S-cucujolide V	FindByFormula		+		LMFA07040049	222.162	9.27877
10S,14S-Dimethyl-1-octadecene	Fatty acyls	Hydrocarbons	1.05709e-06	1.19346e-06	-52.13	-5.70404	52.13	down	19.5803	21.9329	0	21.8442	0	0	0	0	0	0	0	0	0	0	19.179	0	19.0825	0	19.0073	0	18.6961	18.8288	18.5826	18.4296		(298.34656, 5523.5923)(299.34998, 1251.1765)(300.35437, 148.70909)	10S,14S-Dimethyl-1-octadecene	FindByFormula		+		LMFA11000017	297.34	18.1774
10S,14S-Dimethyl-1-octadecene + 17.918093	Fatty acyls	Hydrocarbons	7.21628e-15	1.40865e-14	-669.308	-9.38653	669.308	down	18.938	19.3719	0	0	0	0	0	0	0	0	0	0	16.4098	16.6457	0	16.6496	16.6809	16.6038	19.0163	16.2777	16.6315	0	16.0328	0		(298.34653, 2391.265)(299.34967, 565.3646)(300.35236, 65.01769)	10S,14S-Dimethyl-1-octadecene + 17.918093	FindByFormula		+		LMFA11000017	297.339	17.9181
10S,14S-Dimethyl-1-octadecene + 18.176023	Fatty acyls	Hydrocarbons	4.82492e-17	1.11056e-16	-4584.46	-12.1625	4584.46	down	5.51038	5.92372	-16.2729	3.06515	-16.2729	-16.2729	-16.2729	-16.2729	-16.2729	-16.2729	-16.2729	-16.2729	-16.2729	2.82628	3.02652	2.57753	3.13091	2.58417	3.0173	2.65321	2.19422	2.72438	2.86535	2.66673		(298.34644, 5259.518)(299.34967, 1184.5228)(300.35242, 128.4852)	10S,14S-Dimethyl-1-octadecene + 18.176023	FindByFormula		+		LMFA11000017	297.34	18.176
10S,14S-Dimethyl-1-octadecene + 18.279865	Fatty acyls	Hydrocarbons	6.73077e-10	9.12022e-10	-26.1058	-4.7063	26.1058	down	0	0	0	0	0	0	0	0	0	0	0	0	0	0	18.9925	0	0	0	0	0	0	18.8261	0	18.657		(298.34668, 4747.9067)(299.34998, 1060.0558)(300.3527, 115.91333)	10S,14S-Dimethyl-1-octadecene + 18.279865	FindByFormula		+		LMFA11000017	297.339	18.2799
10Z-Pentacosene	Fatty acyls	Hydrocarbons	3.64248e-20	1.0931e-19	7.44616	2.8965	7.44616	up	19.9553	18.7109	21.0939	19.033	0	21.3801	0	0	0	0	0	0	0	0	0	22.7192	0	0	21.1513	21.5448	0	0	0	0		(368.42502, 3734.7314)(369.42804, 1062.1437)	10Z-Pentacosene	FindByFormula		+		LMFA11000068	367.417	22.3695
13R-Methyl-6Z-heneicosene	Fatty acyls	Hydrocarbons	4.62987e-26	2.21278e-25	-21441.5	-14.3881	21441.5	down	3.33285	2.37336	-15.28	2.46948	-15.28	-15.28	-15.28	-15.28	-15.28	-15.28	-15.28	-15.28	4.16798	3.98152	4.17187	3.97828	3.79989	3.72575	3.73127	3.09434	3.01509	3.06458	3.209	3.37361		(326.3779, 3217.0762)(327.3809, 793.33636)	13R-Methyl-6Z-heneicosene	FindByFormula		+		LMFA11000085	325.372	18.7827
1-Dodecene	Fatty acyls	Hydrocarbons	1.48233e-19	4.23275e-19	-2.74043	-1.4544	2.74043	down	3.19671	3.34425	3.0372	3.29027	3.01364	3.03825	-19.9226	2.8366	2.8817	-19.9226	2.88278	-19.9226	0.482264	0.270655	0.435781	-19.9226	0.443394	0.244743	0.594376	0.542963	0.629635	0.485367	0.468611	0.531185		(186.2212, 35640.223)(187.22458, 4709.1323)(188.2271, 428.99896)	1-Dodecene	FindByFormula		+		LMFA11000313	185.215	13.9427
2,3,6-trimethyl-4-Octene	Fatty acyls	Hydrocarbons	1.59342e-29	9.97325e-29	-11.9489	-3.5788	11.9489	down	3.91089	3.84083	3.44027	3.77675	-17.197	-17.197	3.43112	3.30273	3.30575	3.42627	-17.197	-17.197	0.00768471	0.0508709	0.185028	0.040966	0.473736	0.215069	0.320593	0.331087	0.22093	0.345404	0.343065	0.0576763		(172.20593, 5218.4775)(173.20909, 643.57855)	2,3,6-trimethyl-4-Octene	FindByFormula		+		LMFA11000596	171.198	12.3207
3Z,6Z,9Z,12Z,15Z-Tricosapentaene	Fatty acyls	Hydrocarbons	2.64148e-31	1.89145e-30	-154463	-17.2369	154463	down	19.3125	19.3329	0	0	0	0	0	0	0	0	0	0	21.0983	20.7673	21.041	20.6185	20.5063	20.7088	20.653	19.9072	20.0234	20.3656	19.8318	19.9671		(332.3308, 12543.769)(333.33398, 3207.052)(334.33725, 375.37396)	3Z,6Z,9Z,12Z,15Z-Tricosapentaene	FindByFormula		+		LMFA11000180	331.324	18.0109
3Z,6Z,9Z,12Z,15Z-Tricosapentaene + 17.984222	Fatty acyls	Hydrocarbons	8.46679e-25	3.6627e-24	-129591	-16.9836	129591	down	0.0287056	0.193632	-19.0622	-19.0622	-19.0622	-19.0622	-19.0622	-19.0622	-19.0622	-19.0622	-19.0622	-19.0622	1.81027	1.37002	1.66492	1.29053	1.39308	1.25485	1.33544	0.579325	0.65344	1.05238	0.422152	0.576784		(332.32974, 15613.973)(333.3329, 3972.1304)(334.33423, 462.41333)	3Z,6Z,9Z,12Z,15Z-Tricosapentaene + 17.984222	FindByFormula		+		LMFA11000180	331.324	17.9842
3Z,6Z,9Z,12Z,15Z-Tricosapentaene + 17.988152	Fatty acyls	Hydrocarbons	2.08869e-15	4.25668e-15	-36820.8	-15.1682	36820.8	down	19.5262	19.1698	0	0	0	0	0	0	0	0	0	0	0	20.4135	20.7072	20.3216	20.4289	20.2438	20.2384	19.6265	19.6818	20.1332	19.3178	19.6021		(332.33084, 16551.393)(333.3341, 4284.3867)(334.33713, 518.3217)	3Z,6Z,9Z,12Z,15Z-Tricosapentaene + 17.988152	FindByFormula		+		LMFA11000180	331.325	17.9882
3Z,6Z,9Z,12Z,15Z-Tricosapentaene + 18.014425	Fatty acyls	Hydrocarbons	9.30862e-26	4.33283e-25	-47376	-15.5319	47376	down	19.2487	19.4328	0	0	0	0	0	0	0	0	0	0	21.0581	20.7436	21.0412	20.689	0	20.715	20.6728	19.9449	19.9979	20.407	19.8614	19.933		(332.33093, 11982.018)(333.3341, 3057.6548)(334.33737, 379.93942)	3Z,6Z,9Z,12Z,15Z-Tricosapentaene + 18.014425	FindByFormula		+		LMFA11000180	331.326	18.0144
4-Tridecene	Fatty acyls	Hydrocarbons	4.05613e-34	3.67171e-33	-462.351	-8.85285	462.351	down	4.03472	3.82903	-14.6767	3.94622	-14.6767	-14.6767	-14.6767	-14.6767	3.67634	-14.6767	-14.6767	-14.6767	-14.6767	2.3748	0.914612	0.724011	2.14996	1.462	2.10765	0.837826	2.01938	2.10461	2.0589	2.22957		(200.23691, 5193.494)(201.2399, 761.1834)	4-Tridecene	FindByFormula		+		LMFA11000435	199.23	14.2666
5-Ethyl-7-methyl-3E,5E,7E-undecatriene	Fatty acyls	Hydrocarbons	7.93835e-28	4.38749e-27	12.1084	3.59794	12.1084	up	3.64592	4.41052	-17.1557	4.09737	3.83131	-17.1557	3.92835	3.45269	3.60208	3.96778	4.40493	3.42904	1.10308	1.45094	1.76331	-17.1557	0.936195	-17.1557	1.18155	1.73442	0.890341	1.84769	1.84285	-17.1557		(114.12765, 11700.304)(115.130775, 983.71515)	5-Ethyl-7-methyl-3E,5E,7E-undecatriene	FindByFormula		+		LMFA11000052	113.121	6.25029
5-Ethyl-7-methyl-3E,5E,7E-undecatriene + 6.257242	Fatty acyls	Hydrocarbons	4.91763e-21	1.5739e-20	4.91472	2.29711	4.91472	up	3.00756	3.75984	2.5451	3.4579	3.16958	-17.7951	3.3419	2.74151	3.02042	3.32831	3.75988	2.87162	0.463608	0.818676	1.12383	-0.325447	0.320526	0.425529	0.670483	1.09139	0.432188	1.20821	1.20931	-17.7951		(114.127365, 11246.818)(115.130516, 934.9786)	5-Ethyl-7-methyl-3E,5E,7E-undecatriene + 6.257242	FindByFormula		+		LMFA11000052	113.121	6.25724
7Z-Heneicosene	Fatty acyls	Hydrocarbons	2.1457e-23	8.26264e-23	-8821.03	-13.1067	8821.03	down	23.9501	23.6747	0	23.8588	0	0	0	0	0	0	0	0	0	20.9664	21.084	20.7214	20.5279	20.705	21.1973	20.8169	20.9375	19.951	20.4824	21.3747		(312.3621, 8347.711)(313.3654, 1977.4021)(314.36847, 227.70015)	7Z-Heneicosene	FindByFormula		+		LMFA11000092	311.355	19.6293
7Z-Heneicosene + 19.571573	Fatty acyls	Hydrocarbons	7.78702e-26	3.64979e-25	-2494.92	-11.2848	2494.92	down	14.3519	-9.26714	13.3517	-9.26714	13.3147	13.2617	-9.26714	-9.26714	-9.26714	-9.26714	-9.26714	-9.26714	-9.26714	11.1857	11.5411	11.7616	11.4822	11.4786	11.5756	11.4271	10.3799	10.9693	11.424	11.6023		(312.36215, 8732.542)(313.36533, 2046.4473)(314.3683, 222.37637)	7Z-Heneicosene + 19.571573	FindByFormula		+		LMFA11000092	311.355	19.5716
7Z-Heneicosene + 19.610468	Fatty acyls	Hydrocarbons	4.72745e-32	3.59298e-31	-10314.4	-13.3324	10314.4	down	4.90823	4.3121	-18.7702	4.7838	-18.7702	-18.7702	-18.7702	-18.7702	-18.7702	-18.7702	-18.7702	-18.7702	-18.7702	2.19655	2.07582	2.57703	2.19822	2.03054	2.04237	2.45922	1.76021	1.90884	2.26177	2.31996		(312.36218, 8319.829)(313.36536, 1965.3105)(314.36792, 178.17969)	7Z-Heneicosene + 19.610468	FindByFormula		+		LMFA11000092	311.355	19.6105
7Z-Heneicosene + 19.614292	Fatty acyls	Hydrocarbons	2.37363e-33	2.03334e-32	-8982.74	-13.1329	8982.74	down	23.5202	23.3654	0	23.6208	0	0	0	0	0	0	0	0	0	20.5157	20.9524	21.1098	20.8993	20.6251	20.9485	20.9804	19.8285	20.8201	20.5551	20.8667		(312.36224, 8581.48)(313.36548, 2033.723)(314.36862, 237.6559)	7Z-Heneicosene + 19.614292	FindByFormula		+		LMFA11000092	311.355	19.6143
9Z-Nonadecene	Fatty acyls	Hydrocarbons	3.7331e-28	2.11009e-27	-67783.8	-16.0487	67783.8	down	22.6949	22.6412	0	22.878	0	0	0	0	0	0	0	0	0	24.3282	24.3149	24.2552	24.1043	24.5088	24.3376	23.4462	23.3665	23.0186	22.4901	22.6278		(284.331, 20093.977)(285.33438, 4298.643)(286.33768, 510.86172)	9Z-Nonadecene	FindByFormula		+		LMFA11000112	283.324	18.0209
9Z-Nonadecene + 18.007572	Fatty acyls	Hydrocarbons	1.3458e-15	2.78765e-15	-16856.3	-14.041	16856.3	down	2.85966	2.80775	-19.765	3.03338	-19.765	-19.765	-19.765	-19.765	-19.765	-19.765	-19.765	-19.765	-19.765	4.59706	-19.765	4.49025	4.35607	4.50673	4.43227	3.80202	3.60177	3.61997	2.61705	2.8148		(284.3302, 35724.992)(285.3333, 7642.164)(286.33453, 1582.5181)	9Z-Nonadecene + 18.007572	FindByFormula		+		LMFA11000112	283.324	18.0076
9Z-Nonadecene + 18.020199	Fatty acyls	Hydrocarbons	7.14444e-32	5.32322e-31	-67309.8	-16.0385	67309.8	down	4.11384	4.05794	-18.5508	4.31618	-18.5508	-18.5508	-18.5508	-18.5508	-18.5508	-18.5508	-18.5508	-18.5508	-18.5508	5.76152	5.65451	5.83925	5.55679	5.66947	5.64643	5.01522	4.81594	4.57406	3.91194	4.09869		(284.33102, 20258.799)(285.33435, 4324.096)(286.33752, 387.41623)	9Z-Nonadecene + 18.020199	FindByFormula		+		LMFA11000112	283.324	18.0202
9Z-Nonadecene + 18.020678	Fatty acyls	Hydrocarbons	1.02279e-30	7.02517e-30	-65293.1	-15.9946	65293.1	down	13.4097	13.3326	-9.28633	13.6242	-9.28633	-9.28633	-9.28633	-9.28633	-9.28633	-9.28633	-9.28633	-9.28633	-9.28633	15.0325	15.1318	14.9689	14.7288	14.9975	15.0498	13.7553	13.7228	14.1645	13.1534	13.3063		(284.331, 20065.355)(285.33438, 4296.7188)(286.33746, 444.5354)	9Z-Nonadecene + 18.020678	FindByFormula		+		LMFA11000112	283.324	18.0207
9Z-Nonadecene + 18.020779	Fatty acyls	Hydrocarbons	8.50252e-29	5.07557e-28	-69964.6	-16.0943	69964.6	down	22.6759	22.6326	0	22.8843	0	0	0	0	0	0	0	0	0	24.3062	24.357	24.1173	24.0822	24.2781	24.3362	23.4702	23.3694	23.3394	22.988	22.6808		(284.33102, 19914.658)(285.33438, 4248.1416)(286.3371, 401.14682)	9Z-Nonadecene + 18.020779	FindByFormula		+		LMFA11000112	283.324	18.0208
(-)-12-hydroxy-9,10-dihydrojasmonic acid	Fatty acyls	Octadecanoids	1.54323e-11	2.34461e-11	-3029.26	-11.5648	3029.26	down	1.72943	-20.4343	-20.4343	3.01645	-20.4343	-20.4343	-20.4343	-20.4343	-20.4343	-20.4343	-20.4343	-20.4343	-1.3813	0.175228	0.00538254	0.851452	0.652018	0.814075	0.163412	-0.762936	-20.4343	-0.0343418	-20.4343	-20.4343		(246.16978, 59815.67)(247.17339, 8163.79)(248.17538, 1050.0664)	(-)-12-hydroxy-9,10-dihydrojasmonic acid	FindByFormula		+		LMFA02020015	245.163	5.76425
(-)-12-hydroxy-9,10-dihydrojasmonic acid + 5.7501583	Fatty acyls	Octadecanoids	5.05834e-11	7.38005e-11	-883.215	-9.78662	883.215	down	1.92961	-20.2257	-20.2257	3.2247	-20.2257	-20.2257	-20.2257	-20.2257	-20.2257	-20.2257	-20.2257	-20.2257	-1.14598	0.383701	0.158672	-20.2257	0.860245	0.995325	0.365677	-0.55196	-20.2257	0.174126	-20.2257	-20.2257		(246.1698, 59037.516)(247.17339, 8030.7783)(248.17577, 910.6582)	(-)-12-hydroxy-9,10-dihydrojasmonic acid + 5.7501583	FindByFormula		+		LMFA02020015	245.163	5.75016
(-)-12-hydroxy-9,10-dihydrojasmonic acid + 5.7566066	Fatty acyls	Octadecanoids	2.7729e-08	3.39888e-08	-62.3427	-5.96215	62.3427	down	3.61719	-18.5427	-18.5427	-18.5427	5.22919	-18.5427	-18.5427	-18.5427	6.67729	-18.5427	-18.5427	-18.5427	0.548172	2.06143	-18.5427	-18.5427	2.54267	2.70703	2.05149	1.12875	-18.5427	1.85924	-18.5427	-18.5427		(246.17, 65906.55)(247.17354, 8767.332)(248.17549, 1101.2024)	(-)-12-hydroxy-9,10-dihydrojasmonic acid + 5.7566066	FindByFormula		+		LMFA02020015	245.165	5.75661
(-)-12-hydroxy-9,10-dihydrojasmonic acid + 5.7573347	Fatty acyls	Octadecanoids	1.50981e-09	1.99847e-09	-709.091	-9.46983	709.091	down	2.71465	3.59058	-20.3946	3.055	-20.3946	-20.3946	-20.3946	-20.3946	-20.3946	-20.3946	-20.3946	-20.3946	-1.41948	0.210127	-0.00393677	0.912952	0.677441	0.822493	0.157919	-0.730713	-20.3946	0.00361252	-20.3946	-20.3946		(246.16972, 65040.414)(247.17326, 8704.943)(248.17462, 1329.4738)	(-)-12-hydroxy-9,10-dihydrojasmonic acid + 5.7573347	FindByFormula		+		LMFA02020015	245.163	5.75733
(-)-12-hydroxy-9,10-dihydrojasmonic acid + 5.769232	Fatty acyls	Octadecanoids	3.95155e-11	5.81844e-11	-18.118	-4.17935	18.118	down	-20.0072	-20.0072	-20.0072	3.44517	3.76397	-20.0072	-20.0072	-20.0072	5.21164	-20.0072	-20.0072	-20.0072	-0.959242	0.597187	-20.0072	-20.0072	-20.0072	1.24517	0.587381	0.689917	-20.0072	0.390869	-20.0072	-20.0072		(246.1699, 68395.93)(247.17352, 9024.394)(248.1754, 1224.5574)	(-)-12-hydroxy-9,10-dihydrojasmonic acid + 5.769232	FindByFormula		+		LMFA02020015	245.163	5.76923
(-)-12-hydroxy-9,10-dihydrojasmonic acid + 5.9780273	Fatty acyls	Octadecanoids	4.49829e-09	5.79608e-09	-2.53408	-1.34146	2.53408	down	19.1721	20.6068	19.6023	0	0	18.5592	23.7387	19.2943	0	22.9462	0	22.8212	15.4178	16.8311	16.7492	17.5535	0	17.0958	0	20.6878	20.143	16.627	21.1046	20.6285		(246.16975, 31599.523)(247.17242, 4372.588)(248.17445, 740.0974)	(-)-12-hydroxy-9,10-dihydrojasmonic acid + 5.9780273	FindByFormula		+		LMFA02020015	245.162	5.97803
10,11-dihydroxy stearic acid	Fatty acyls	Octadecanoids	7.46547e-12	1.16098e-11	2023.36	10.9825	2023.36	up	19.5283	20.6552	19.4033	20.1954	20.112	19.0825	0	21.365	0	0	17.9236	0	12.3799	0	0	0	0	0	0	14.0947	0	0	0	0		(334.29538, 5684.5566)(335.29858, 1192.5626)(336.3014, 215.67311)	10,11-dihydroxy stearic acid	FindByFormula		+		LMFA02000144	333.289	14.0459
13(S)-HpODE	Fatty acyls	Octadecanoids	2.55631e-07	2.96955e-07	2.86558	1.51883	2.86558	up	0	0	0	0	15.9158	0	0	0	0	16.3434	0	0	0	0	14.0333	0	0	0	0	0	0	0	0	0	33964-75-9	(335.22055, 1160.7551)(336.2229, 258.08862)(337.2263, 141.904)(357.2011, 174.03)	13(S)-HpODE	FindByFormula		+	C04717	LMFA02000034	334.213	13.7257
13(S)-HpODE + 15.116003	Fatty acyls	Octadecanoids	6.48236e-16	1.37179e-15	2521.09	11.2998	2521.09	up	17.8477	0	17.9079	18.5611	17.6964	18.0393	0	18.7235	18.0021	16.279	18.3661	13.0758	0	0	0	0	0	12.7793	0	0	0	13.0952	13.0265	0	33964-75-9	(691.4109, 121.75)(335.2194, 2083.9136)(336.22305, 451.42462)(337.22144, 118.659996)(357.2023, 205.19)(358.21115, 78.33)	13(S)-HpODE + 15.116003	FindByFormula		+	C04717	LMFA02000034	334.214	15.116
N-(3S-hydroxydecanoyl)-L-serine	Fatty acyls	Other fatty aclys	4.59581e-08	5.56137e-08	-445.414	-8.799	445.414	down	0	0	0	0	0	17.6262	0	0	0	0	0	0	14.1402	14.449	15.9211	15.6923	0	16.4748	15.5313	15.6709	0	15.3346	0	0		(276.18036, 954.673)(277.18268, 151.39034)	N-(3S-hydroxydecanoyl)-L-serine	FindByFormula		+		LMFA00000002	275.174	3.6571
13-sophorosyloxydocosanoic acid	Fatty acyls	Oxygenated hydrocarbons	1.22406e-21	4.11527e-21	6.94417	2.7958	6.94417	up	16.3213	0	0	16.1185	0	0	19.4132	0	0	0	0	0	0	0	0	0	0	0	0	0	0	0	0	18.3034		(698.46844, 1362.6628)(699.47174, 525.5448)	13-sophorosyloxydocosanoic acid	FindByFormula		+	C18191	LMFA13020004	697.462	18.8862
14-O-(alpha-L-rhamnopyranosyl)-7S,14R-dihydroxy-7,9,13,17-tetramethyl-2E,4E,8E,10E,12E,16E-octadecahexaenoic acid	Fatty acyls	Oxygenated hydrocarbons	4.41494e-24	1.79108e-23	-29242.2	-14.8358	29242.2	down	17.8743	0	0	0	0	0	0	0	0	0	0	0	16.5104	20.7108	17.5329	20.4969	17.8458	16.9256	17.6174	17.2666	17.1377	16.8247	0	17.0347		(524.3216, 2254.8665)(525.3245, 738.63696)(526.32684, 189.38763)	14-O-(alpha-L-rhamnopyranosyl)-7S,14R-dihydroxy-7,9,13,17-tetramethyl-2E,4E,8E,10E,12E,16E-octadecahexaenoic acid	FindByFormula		+		LMFA13030009	523.314	15.93
14-O-(alpha-L-rhamnopyranosyl)-7S,14R-dihydroxy-7,9,13,17-tetramethyl-2E,4E,8E,10E,12E,16E-octadecahexaenoic acid + 16.05446	Fatty acyls	Oxygenated hydrocarbons	2.63795e-27	1.39367e-26	-433.8	-8.76089	433.8	down	1.96069	-15.9136	-15.9136	-15.9136	-15.9136	-15.9136	2.75383	2.19186	-15.9136	-15.9136	2.88225	2.90319	0.592918	4.78705	-15.9136	-15.9136	4.97356	4.49046	4.65149	4.00273	3.9178	3.94885	3.35838	3.53135		(524.321, 2579.7346)(525.32416, 843.25366)(526.32916, 191.83847)	14-O-(alpha-L-rhamnopyranosyl)-7S,14R-dihydroxy-7,9,13,17-tetramethyl-2E,4E,8E,10E,12E,16E-octadecahexaenoic acid + 16.05446	FindByFormula		+		LMFA13030009	523.314	16.0545
1-O-alpha-D-glucopyranosyl-1,2-eicosandiol	Fatty acyls	Oxygenated hydrocarbons	1.17855e-15	2.45212e-15	-2.46703	-1.30278	2.46703	down	0	0	0	0	0	0	0	0	0	0	0	0	0	0	15.6333	0	0	0	0	0	0	0	0	0		(499.36182, 4372.604)(500.3654, 1283.9435)(501.36642, 357.79858)	1-O-alpha-D-glucopyranosyl-1,2-eicosandiol	FindByFormula		+		LMFA13010005	498.355	23.3162
2-methyl-7R,8S-Epoxy-octadecane	Fatty acyls	Oxygenated hydrocarbons	8.76737e-32	6.49257e-31	-341.318	-8.41497	341.318	down	20.281	20.208	0	20.8458	0	0	0	0	0	0	0	0	16.1926	15.2397	17.4988	16.3523	17.1307	0	17.2452	0	16.9555	16.4409	13.2782	15.9807		(300.32568, 3047.6301)(301.32874, 671.28754)(302.3278, 30.875)	2-methyl-7R,8S-Epoxy-octadecane	FindByFormula		+		LMFA12000282	299.318	16.7823
2-methyl-7R,8S-Epoxy-octadecane + 16.741661	Fatty acyls	Oxygenated hydrocarbons	1.41129e-26	7.01598e-26	-393.844	-8.62148	393.844	down	20.2242	20.2031	0	21.2121	0	0	0	0	0	0	0	0	16.5298	0	17.7686	16.5934	17.2147	14.6138	17.5865	14.8551	17.2438	16.7152	0	15.9761		(300.32584, 3363.8455)(301.32883, 746.91754)(302.3304, 90.53409)	2-methyl-7R,8S-Epoxy-octadecane + 16.741661	FindByFormula		+		LMFA12000282	299.318	16.7417
2-methyl-7R,8S-Epoxy-octadecane + 16.754662	Fatty acyls	Oxygenated hydrocarbons	1.12319e-32	9.02274e-32	-492.552	-8.94413	492.552	down	20.2242	20.1863	0	0	0	0	0	0	0	0	0	0	16.1238	0	17.4579	16.3137	17.03	14.2177	17.2942	0	16.9192	16.4185	0	15.9651		(300.32574, 3063.18)(301.32886, 677.49805)(302.3327, 238.425)	2-methyl-7R,8S-Epoxy-octadecane + 16.754662	FindByFormula		+		LMFA12000282	299.322	16.7547
3-Ethylpentadecan-2-one	Fatty acyls	Oxygenated hydrocarbons	6.7064e-11	9.69822e-11	-519.347	-9.02055	519.347	down	20.772	20.7113	0	21.4583	0	0	0	0	0	0	0	0	17.2991	15.6499	18.5453	0	17.8059	15.929	18.1653	15.76	17.7188	17.3114	0	17.0035		(272.2941, 7018.73)(273.29718, 1398.8705)(274.29596, 229.37479)	3-Ethylpentadecan-2-one	FindByFormula		+		LMFA12000263	271.288	15.1391
3-Ethylpentadecan-2-one + 15.912643	Fatty acyls	Oxygenated hydrocarbons	0.000265686	0.000275027	-12.7956	-3.67757	12.7956	down	20.8914	0	0	19.7976	0	0	0	0	0	0	0	0	0	0	17.474	16.7426	0	0	0	17.5679	17.0982	0	15.9373	0		(272.2939, 4923.374)(273.29736, 968.02454)(274.29773, 165.55618)	3-Ethylpentadecan-2-one + 15.912643	FindByFormula		+		LMFA12000263	271.287	15.9126
3-Ethylpentadecan-2-one + 16.280317	Fatty acyls	Oxygenated hydrocarbons	4.53378e-10	6.20288e-10	-16.5704	-4.05054	16.5704	down	21.3663	0	0	0	0	0	0	0	0	21.1178	0	0	18.1186	17.7576	0	0	17.4739	18.6269	0	19.1135	0	0	0	0		(272.29462, 6009.322)(273.29782, 1202.0739)(274.29706, 197.61441)	3-Ethylpentadecan-2-one + 16.280317	FindByFormula		+		LMFA12000263	271.287	16.2803
cis-(7R,8S)-Epoxy-2-methyleicosane	Fatty acyls	Oxygenated hydrocarbons	2.24592e-21	7.37495e-21	-25672.3	-14.6479	25672.3	down	0	0	0	0	0	0	0	0	0	0	0	0	15.3224	15.372	16.7774	15.8832	16.3392	15.9762	15.9598	16.2589	16.2239	15.9452	15.7168	0		(328.35687, 1590.5803)(329.36008, 367.8772)	cis-(7R,8S)-Epoxy-2-methyleicosane	FindByFormula		+		LMFA12000305	327.35	18.5692
cis-(7R,8S)-Epoxy-2-methyleicosane + 18.572699	Fatty acyls	Oxygenated hydrocarbons	6.84002e-32	5.10267e-31	-21017.6	-14.3593	21017.6	down	19.8838	0	0	0	0	0	0	0	0	0	0	0	16.2404	15.861	15.7173	16.6681	16.1131	16.8149	16.2862	15.7928	16.0453	15.6602	15.729	15.2672		(328.35724, 1598.1167)(329.36087, 380.53098)	cis-(7R,8S)-Epoxy-2-methyleicosane + 18.572699	FindByFormula		+		LMFA12000305	327.35	18.5727
Ustilagic acid	Fatty acyls	Oxygenated hydrocarbons	2.32818e-19	6.5041e-19	20.4421	4.35347	20.4421	up	0	16.5458	0	17.2632	0	0	19.5443	0	0	15.5747	0	0	0	0	0	0	0	0	0	0	0	0	0	16.6862		(393.211, 1005.4991)(393.71225, 372.67526)(785.41425, 1309.9755)(786.4185, 505.48087)(404.20132, 874.0187)(404.70358, 322.7268)	Ustilagic acid	FindByFormula		+		LMFA13010033	784.407	9.13694
Ustilagic acid + 9.127604	Fatty acyls	Oxygenated hydrocarbons	6.20125e-17	1.41467e-16	6.76028	2.75708	6.76028	up	0	0	14.0936	16.1562	0	0	19.1477	0	0	0	0	0	0	0	0	0	0	0	0	0	0	0	0	16.3125		(785.4141, 1564.978)(786.41895, 600.09595)(393.21155, 1136.949)	Ustilagic acid + 9.127604	FindByFormula		+		LMFA13010033	392.204	9.1276
DG(13:0/18:3(9Z,12Z,15Z)/0:0)[iso2]	Glycerolipids	Diradylglycerols	1.54885e-31	1.12635e-30	-2.81733	-1.49433	2.81733	down	0	0	0	0	0	0	0	0	0	0	0	0	0	0	0	0	0	0	0	0	0	0	0	17.9319		(571.43066, 2508.156)(571.93195, 1561.2133)(572.4339, 603.3785)	DG(13:0/18:3(9Z,12Z,15Z)/0:0)[iso2]	FindByFormula		+		LMGL02010362	1140.85	25.43
DG(15:0/14:1(9Z)/0:0)	Glycerolipids	Diradylglycerols	2.01975e-10	2.82643e-10	-686.571	-9.42327	686.571	down	-16.2177	-16.2177	1.30076	-16.2177	2.95942	1.70571	-16.2177	-16.2177	1.52231	-16.2177	2.18185	-16.2177	0.613493	0.0865097	-0.532337	-0.284256	-0.156597	1.10957	0.641041	0.322048	1.57712	1.90678	2.01273	1.92911		(542.4777, 2293.4158)(543.4813, 814.97174)	DG(15:0/14:1(9Z)/0:0)	FindByFormula	HMDB07067	+			541.471	24.7443
DG(15:0/14:1(9Z)/0:0) + 24.738646	Glycerolipids	Diradylglycerols	1.54197e-11	2.34328e-11	-214.054	-7.74183	214.054	down	-16.2369	-16.2369	1.28155	-16.2369	2.10106	2.00943	1.36543	-16.2369	1.74598	-16.2369	2.24504	-16.2369	0.594282	-1.90622	-0.835314	-0.395264	-0.182047	1.08183	0.570076	0.224504	1.54704	1.86206	1.78195	1.88601		(542.4776, 2266.3145)(543.4812, 805.52734)	DG(15:0/14:1(9Z)/0:0) + 24.738646	FindByFormula	HMDB07067	+			541.471	24.7386
DG(20:5(5Z,8Z,11Z,14Z,17Z)/0:0/20:5(5Z,8Z,11Z,14Z,17Z)) (d5)	Glycerolipids	Diradylglycerols	6.8251e-11	9.86047e-11	781.679	9.61043	781.679	up	16.4863	15.4477	16.5099	16.6291	17.7687	0	16.9147	0	18.9495	19.5525	17.4997	17.9206	13.8741	0	0	14.0077	0	0	0	16	0	0	0	14.4716		(683.54254, 12437.037)(684.5453, 5371.1807)(685.5455, 1790.0234)	DG(20:5(5Z,8Z,11Z,14Z,17Z)/0:0/20:5(5Z,8Z,11Z,14Z,17Z)) (d5)	FindByFormula		+		LMGL02010308	682.535	21.9984
1,2-Di-(9Z,12Z,15Z-octadecatrienoyl)-3-(Galactosyl-alpha-1-6-Galactosyl-beta-1)-glycerol	Glycerolipids	Glycosyldiacylglycerols	2.23974e-38	2.78933e-37	-2800.45	-11.4514	2800.45	down	0	0	0	0	0	0	0	0	0	19.0994	0	18.2132	0	18.733	19.8101	20.1968	19.8333	0	20.2267	0	19.5428	19.3494	19.5765	17.4614		(469.29608, 4005.165)(469.79803, 2116.4736)(470.29764, 680.8041)(937.5755, 121.384995)(938.5627, 82.80666)	1,2-Di-(9Z,12Z,15Z-octadecatrienoyl)-3-(Galactosyl-alpha-1-6-Galactosyl-beta-1)-glycerol	FindByFormula	HMDB11127	+			936.578	15.9647
1,2-Di-(9Z,12Z,15Z-octadecatrienoyl)-3-(Galactosyl-alpha-1-6-Galactosyl-beta-1)-glycerol + 15.867546	Glycerolipids	Glycosyldiacylglycerols	5.33594e-17	1.22353e-16	-12814.6	-13.6455	12814.6	down	0	0	0	0	0	0	0	0	0	0	0	0	0	19.6953	19.5513	19.3713	18.5104	17.2276	17.7576	17.0968	16.8369	0	0	17.6988		(469.29626, 3634.4346)(469.79822, 1963.1155)(470.29852, 619.0832)(937.5787, 130.94499)(938.5584, 96.73)	1,2-Di-(9Z,12Z,15Z-octadecatrienoyl)-3-(Galactosyl-alpha-1-6-Galactosyl-beta-1)-glycerol + 15.867546	FindByFormula	HMDB11127	+			936.579	15.8675
1,2-Di-(9Z,12Z,15Z-octadecatrienoyl)-3-(Galactosyl-alpha-1-6-Galactosyl-beta-1)-glycerol + 15.9644575	Glycerolipids	Glycosyldiacylglycerols	3.83281e-37	4.28103e-36	-259.703	-8.02072	259.703	down	0	0	0	0	0	0	0	0	0	19.1227	0	18.2132	0	19.6953	19.8015	20.2049	0	0	0	0	19.5428	19.3494	17.0531	17.9376		(469.2964, 3583.4373)(469.79816, 1855.2588)(470.29828, 695.12024)	1,2-Di-(9Z,12Z,15Z-octadecatrienoyl)-3-(Galactosyl-alpha-1-6-Galactosyl-beta-1)-glycerol + 15.9644575	FindByFormula	HMDB11127	+			936.579	15.9645
1,2-Di-(9Z,12Z,15Z-octadecatrienoyl)-3-(Galactosyl-alpha-1-6-Galactosyl-beta-1)-glycerol + 15.978493	Glycerolipids	Glycosyldiacylglycerols	0	0	-2722.43	-11.4107	2722.43	down	0	0	0	0	0	0	0	0	0	19.114	0	0	0	19.6878	19.7732	20.1673	0	0	20.2463	0	19.5428	19.3494	19.5765	17.6988		(469.29633, 3633.1165)(469.7981, 1871.3293)(470.29797, 718.23663)	1,2-Di-(9Z,12Z,15Z-octadecatrienoyl)-3-(Galactosyl-alpha-1-6-Galactosyl-beta-1)-glycerol + 15.978493	FindByFormula	HMDB11127	+			936.579	15.9785
1-O-[6''-sulfo-alpha-D-Mannosyl -1''-2'-alpha-D-Glucosyl]-sn-2,3-di-O-phytanylglycerol	Glycerolipids	Glycosyldiraldylglycerols	1.78037e-18	4.63232e-18	-917397	-19.8072	917397	down	-20.2435	-20.2435	-20.2435	-20.2435	-20.2435	-20.2435	-20.2435	-20.2435	-20.2435	-20.2435	-20.2435	-20.2435	-0.136993	1.75876	1.88582	1.74567	1.83294	1.85781	1.75413	1.19637	-20.2435	1.23712	0.776676	1.09941		(546.3992, 16419.916)(547.4028, 5342.5356)(548.40594, 1090.8685)(549.4074, 178.83676)	1-O-[6''-sulfo-alpha-D-Mannosyl -1''-2'-alpha-D-Glucosyl]-sn-2,3-di-O-phytanylglycerol	FindByFormula		+		LMGL05030002	545.393	19.6865
SQDG(22:5(5Z,8Z,11Z,14Z,17Z)/16:1(13Z))	Glycerolipids	Glycosyldiraldylglycerols	1.35283e-11	2.06257e-11	7.88623	2.97933	7.88623	up	4.9575	4.77836	-12.659	5.2397	-12.659	-12.659	8.1819	-12.659	-12.659	4.98392	-12.659	4.36885	0.975734	-12.659	1.31222	1.12771	-12.659	0.0782824	-12.659	-12.659	-12.659	-12.659	-12.659	5.92322		(421.2603, 5855.987)(421.7619, 2443.7266)(422.26538, 823.0706)	SQDG(22:5(5Z,8Z,11Z,14Z,17Z)/16:1(13Z))	FindByFormula		+		LMGL05010009	840.507	9.31973
MG(0:0/14:1(9Z)/0:0)	Glycerolipids	Monoradylglycerols	4.66375e-11	6.82568e-11	-51.087	-5.67488	51.087	down	15.3119	15.3566	0	15.497	0	0	0	0	13.0974	0	0	0	14.9191	14.5749	0	0	13.8442	13.8553	0	14.2657	14.1624	14.0933	13.9273	13.7193		(318.2637, 1228.6581)(319.26642, 241.14069)	MG(0:0/14:1(9Z)/0:0)	FindByFormula	HMDB11531	+			317.257	10.3988
MG(0:0/18:0/0:0)	Glycerolipids	Monoradylglycerols	9.06541e-29	5.40626e-28	349.52	8.44923	349.52	up	0	0	0	16.2342	16.958	16.6812	0	17.1584	17.5149	0	16.8441	0	0	0	0	0	0	0	0	0	0	0	0	0		(376.34268, 5160.9414)(377.34567, 1176.1271)(378.3455, 241.27826)	MG(0:0/18:0/0:0)	FindByFormula	HMDB11535	+			375.335	23.8039
MG(0:0/18:3(6Z,9Z,12Z)/0:0)	Glycerolipids	Monoradylglycerols	0.000717328	0.000735146	-13138.6	-13.6815	13138.6	down	4.99138	-15.7255	-15.7255	-15.7255	-15.7255	-15.7255	-15.7255	-15.7255	4.13773	4.12588	-15.7255	-15.7255	2.30807	2.9188	3.41978	3.23452	3.36087	3.25812	3.00383	2.94678	2.98694	2.88208	2.81513	2.76879		(375.24997, 2765.0647)(376.2531, 665.1604)(377.2572, 123.12507)	MG(0:0/18:3(6Z,9Z,12Z)/0:0)	FindByFormula	HMDB11539	+			374.243	19.8135
MG(0:0/20:0/0:0)	Glycerolipids	Monoradylglycerols	5.92576e-11	8.60419e-11	-4.06867	-2.02456	4.06867	down	16.6752	16.1907	16.2684	16.647	0	0	0	0	16.8701	0	0	16.4867	16.6615	0	15.3313	0	0	15.7819	14.3934	16.0222	14.5998	15.5267	15.1161	0		(409.32892, 1589.1077)(410.3322, 397.75714)(431.3155, 69.25)	MG(0:0/20:0/0:0)	FindByFormula	HMDB11542	+			408.321	22.722
MG(0:0/20:1(11Z)/0:0)	Glycerolipids	Monoradylglycerols	4.42203e-20	1.31598e-19	-82223.7	-16.3273	82223.7	down	-16.6302	-16.6302	-16.6302	-16.6302	-16.6302	-16.6302	-16.6302	-16.6302	-16.6302	-16.6302	-16.6302	-16.6302	1.0436	1.63677	3.06778	2.3516	2.11584	1.36784	1.57331	-16.6302	-0.162016	-0.655675	0.43469	0.221521		(402.35693, 4748.389)(403.36053, 1204.3188)	MG(0:0/20:1(11Z)/0:0)	FindByFormula	HMDB11543	+			401.351	17.656
MG(0:0/20:1(11Z)/0:0) + 17.64839	Glycerolipids	Monoradylglycerols	7.33555e-14	1.32293e-13	-79722.7	-16.2827	79722.7	down	-16.985	-16.985	-16.985	-16.985	-16.985	-16.985	-16.985	-16.985	-16.985	-16.985	-16.985	-16.985	0.69854	1.28441	2.71575	1.98943	1.77095	0.894917	1.16473	-16.985	-0.505001	-1.00234	-0.190615	-0.262827		(402.3563, 5096.8486)(403.35992, 1288.8617)	MG(0:0/20:1(11Z)/0:0) + 17.64839	FindByFormula	HMDB11543	+			401.351	17.6484
MG(0:0/20:3(5Z,8Z,11Z)/0:0)	Glycerolipids	Monoradylglycerols	1.12169e-18	2.98642e-18	-2081.62	-11.0235	2081.62	down	21.1435	21.9859	0	21.1384	0	0	0	0	0	0	0	0	0	17.9112	18.6963	17.3808	17.0873	17.5416	16.9506	17.8936	17.7188	18.6099	18.6684	18.0913		(398.32623, 5699.7373)(399.32993, 1474.4218)(400.3354, 166.0075)(420.30896, 134.61499)	MG(0:0/20:3(5Z,8Z,11Z)/0:0)	FindByFormula	HMDB11546	+			397.319	16.808
MG(0:0/20:3(5Z,8Z,11Z)/0:0) + 16.799238	Glycerolipids	Monoradylglycerols	5.60762e-16	1.19209e-15	-474.02	-8.8888	474.02	down	4.80932	5.72002	4.4844	4.39049	4.41074	-16.3313	-16.3313	-16.3313	-16.3313	-16.3313	-16.3313	-16.3313	1.65295	0.880245	2.53596	1.0589	0.965733	1.21031	0.633669	1.28723	1.40185	1.55592	1.25092	1.72797		(398.32632, 6061.5933)(399.33023, 1570.337)(400.3329, 376.32376)(420.30933, 771.28)	MG(0:0/20:3(5Z,8Z,11Z)/0:0) + 16.799238	FindByFormula	HMDB11546	+			397.32	16.7992
MG(0:0/20:3(5Z,8Z,11Z)/0:0) + 16.802288	Glycerolipids	Monoradylglycerols	7.34627e-14	1.32447e-13	-3.54454	-1.8256	3.54454	down	-15.5905	5.80291	4.68013	5.13252	5.05427	5.24101	-15.5905	-15.5905	-15.5905	-15.5905	-15.5905	-15.5905	-15.5905	-15.5905	-15.5905	1.77379	-15.5905	2.92372	2.17915	2.01584	2.29846	2.9619	-15.5905	2.48408		(398.32678, 5516.957)(399.33057, 1457.2573)(400.33118, 408.93665)(420.3147, 399.51)	MG(0:0/20:3(5Z,8Z,11Z)/0:0) + 16.802288	FindByFormula	HMDB11546	+			397.321	16.8023
MG(0:0/20:3(5Z,8Z,11Z)/0:0) + 16.806568	Glycerolipids	Monoradylglycerols	2.13594e-17	5.09217e-17	-2328.71	-11.1853	2328.71	down	5.15701	5.40416	-16.3729	5.13852	-16.3729	-16.3729	-16.3729	-16.3729	-16.3729	-16.3729	-16.3729	-16.3729	-16.3729	1.82274	2.49099	0.287136	1.2461	1.58802	1.00993	2.3024	1.77156	2.56451	1.77754	2.07914		(398.32578, 5262.6235)(399.32956, 1359.2217)(400.33167, 238.86626)(420.30936, 179.99666)	MG(0:0/20:3(5Z,8Z,11Z)/0:0) + 16.806568	FindByFormula	HMDB11546	+			397.318	16.8066
MG(0:0/20:3(5Z,8Z,11Z)/0:0) + 16.806688	Glycerolipids	Monoradylglycerols	1.24188e-22	4.51561e-22	-6477.45	-12.6612	6477.45	down	4.7901	4.98339	-16.7314	4.78301	-16.7314	-16.7314	-16.7314	-16.7314	-16.7314	-16.7314	-16.7314	-16.7314	1.64232	1.49094	1.80838	-0.635061	0.401316	1.21046	0.629757	2.316	1.40857	2.25232	1.5806	1.80314		(398.32608, 5315.5327)(399.3301, 1370.903)(400.33258, 241.73235)(420.3075, 137.73631)	MG(0:0/20:3(5Z,8Z,11Z)/0:0) + 16.806688	FindByFormula	HMDB11546	+			397.319	16.8067
MG(0:0/22:1(13Z)/0:0)	Glycerolipids	Monoradylglycerols	5.96245e-23	2.21583e-22	-80589.1	-16.2983	80589.1	down	17.9034	0	0	0	0	0	0	0	0	0	0	0	17.8484	18.0998	18.3946	18.2318	17.7245	17.898	18.1077	17.6494	17.2804	17.4628	17.2715	17.5141		(430.38797, 2272.7314)(431.3915, 606.9014)(452.36948, 77.60556)	MG(0:0/22:1(13Z)/0:0)	FindByFormula	HMDB11552	+			429.382	19.0298
MG(0:0/22:1(13Z)/0:0) + 19.027658	Glycerolipids	Monoradylglycerols	3.99061e-20	1.19109e-19	-31146.9	-14.9268	31146.9	down	16.1641	0	0	0	0	0	0	0	0	0	0	0	0	17.6207	18.7746	18.108	17.7022	18.1312	17.7094	17.3672	17.3457	17.4349	17.5468	17.5449		(430.38773, 2162.9092)(431.39124, 583.9303)(452.3661, 66.77)	MG(0:0/22:1(13Z)/0:0) + 19.027658	FindByFormula	HMDB11552	+			429.381	19.0277
MG(0:0/22:2(13Z,16Z)/0:0)	Glycerolipids	Monoradylglycerols	1.62466e-24	6.86181e-24	-7554.09	-12.883	7554.09	down	0	0	0	0	0	0	0	0	0	0	0	0	19.9249	19.4223	0	0	17.6858	19.5046	0	20.0337	19.1024	19.8553	19.0675	0		(428.3733, 9731.71)(429.37668, 2726.1655)(430.37775, 492.10638)(431.3883, 173.72)(450.3535, 116.05334)(451.3641, 27.549997)	MG(0:0/22:2(13Z,16Z)/0:0)	FindByFormula	HMDB11553	+			427.366	19.1239
MG(0:0/22:2(13Z,16Z)/0:0) + 19.113115	Glycerolipids	Monoradylglycerols	3.89485e-21	1.25317e-20	-22358.8	-14.4486	22358.8	down	0	0	0	0	0	0	0	0	0	0	0	0	19.5802	19.414	0	0	17.6673	19.4941	0	20.0367	19.0925	19.8277	18.9708	19.2993		(428.37286, 10531.025)(429.3762, 2964.086)(430.37503, 487.31906)(431.3899, 168.6)(450.3558, 121.77166)(451.35464, 44.836)	MG(0:0/22:2(13Z,16Z)/0:0) + 19.113115	FindByFormula	HMDB11553	+			427.366	19.1131
MG(18:0/0:0/0:0)	Glycerolipids	Monoradylglycerols	1.44992e-12	2.36329e-12	434.615	8.7636	434.615	up	19.5722	18.8789	20.0472	19.0206	20.1462	0	20.0101	0	0	22.9037	0	21.5045	0	0	0	14.0761	0	0	0	17.3207	12.8566	0	0	12.6667		(381.2976, 47963.613)(382.3009, 11227.496)(383.30264, 2041.6965)	MG(18:0/0:0/0:0)	FindByFormula	HMDB11131	+			380.29	23.7929
MG(18:0/0:0/0:0) + 23.785767	Glycerolipids	Monoradylglycerols	7.63606e-16	1.61088e-15	7810.85	12.9313	7810.85	up	19.2968	18.6454	19.7846	18.7066	19.8291	19.2456	19.7253	19.6065	0	22.5671	0	21.1974	0	0	0	13.3063	12.4406	0	0	17.6822	0	0	0	0		(381.29797, 50641.03)(382.3012, 11839.129)(383.30783, 233.97002)	MG(18:0/0:0/0:0) + 23.785767	FindByFormula	HMDB11131	+			380.291	23.7858
MG(18:0/0:0/0:0)[rac]	Glycerolipids	Monoradylglycerols	1.55684e-32	1.2424e-31	198427	17.5983	198427	up	19.9732	0	20.4451	19.5883	20.631	19.8589	20.459	20.4193	21.8652	23.3357	20.9515	21.9275	0	0	0	0	0	0	0	18.2757	0	0	0	0		(739.6061, 36749.766)(740.6098, 17970.502)(741.6122, 4973.1743)(359.31607, 4663.331)(360.31912, 1164.5111)(361.31973, 198.98999)(381.29837, 76638.2)(382.30157, 17854.713)(383.3033, 2647.4805)(384.29654, 158.39667)	MG(18:0/0:0/0:0)[rac]	FindByFormula		+		LMGL01010003	358.312	23.7824
MG(24:0/0:0/0:0)	Glycerolipids	Monoradylglycerols	8.85217e-06	9.60952e-06	5.19789	2.37793	5.19789	up	19.9937	19.6608	0	19.4457	19.8509	0	0	0	0	18.6268	0	0	18.2479	0	0	0	0	0	0	16.9225	0	0	17.0714	16.8008		(443.40955, 873.49854)(444.41232, 281.54663)(465.3917, 2332.4468)(466.39493, 704.7827)(467.39883, 137.18367)	MG(24:0/0:0/0:0)	FindByFormula	HMDB11588	+			442.402	24.3538
TG(10:0/10:0/10:0)	Glycerolipids	Triradylglycerols	2.257e-09	2.95397e-09	13.2418	3.72703	13.2418	up	21.2117	0	20.4625	21.355	21.3934	0	0	19.3752	19.3552	0	0	0	0	15.5396	15.9826	15.1806	15.4484	0	0	16.2774	0	0	0	0	621-71-6	(577.4447, 2623.867)(578.44836, 941.23004)(579.44806, 242.4203)(599.4226, 72.205)	TG(10:0/10:0/10:0)	FindByFormula	HMDB00548	+		LMGL03012617	576.436	25.1286
TG(12:0/14:0/22:0)[iso6]	Glycerolipids	Triradylglycerols	1.68262e-22	6.06363e-22	-150987	-17.2041	150987	down	4.19533	-20.1414	-20.1414	-20.1414	-20.1414	3.86913	-20.1414	-20.1414	-20.1414	-20.1414	-20.1414	-20.1414	1.42808	0.900753	1.46375	0.140236	-0.00368881	1.5863	0.309206	1.48233	1.01124	1.6131	1.45102	1.71671		(426.35764, 50643.223)(427.3609, 13760.815)(428.36212, 2134.139)(448.3409, 526.44086)(449.34293, 593.70337)	TG(12:0/14:0/22:0)[iso6]	FindByFormula		+		LMGL03013231	425.35	18.1198
TG(12:0/14:0/22:0)[iso6] + 18.120245	Glycerolipids	Triradylglycerols	5.65883e-29	3.41161e-28	-604750	-19.206	604750	down	4.3241	-20.0417	-20.0417	-20.0417	-20.0417	-20.0417	-20.0417	-20.0417	-20.0417	-20.0417	-20.0417	-20.0417	1.54648	0.995472	1.56261	0.257936	0.0910416	1.68678	0.470898	1.57516	1.09906	1.70898	1.53798	1.8049		(426.35764, 47040.137)(427.3607, 12865.75)(428.36182, 1983.8721)(448.33774, 118.708435)(449.3432, 53.035)	TG(12:0/14:0/22:0)[iso6] + 18.120245	FindByFormula		+		LMGL03013231	425.35	18.1202
TG(12:0/18:0/20:5(5Z,8Z,11Z,14Z,17Z))[iso6]	Glycerolipids	Triradylglycerols	5.91454e-14	1.07691e-13	61594.7	15.9105	61594.7	up	19.4589	0	18.9138	18.9396	0	18.4924	18.6683	19.0431	19.5255	19.4369	19.6214	18.8262	0	0	0	0	0	0	0	0	0	0	0	0		(430.3773, 2972.7622)(431.38113, 583.64264)	TG(12:0/18:0/20:5(5Z,8Z,11Z,14Z,17Z))[iso6]	FindByFormula		+		LMGL03013453	429.369	27.8417
TG(13:0/18:4(6Z,9Z,12Z,15Z)/22:3(10Z,13Z,16Z))[iso6]	Glycerolipids	Triradylglycerols	1.1501e-13	2.0366e-13	-58.3794	-5.86739	58.3794	down	12.2664	12.4488	-6.61786	12.4078	-6.61786	-6.61786	-6.61786	-6.61786	-6.61786	-6.61786	-6.61786	-6.61786	7.88211	7.99282	-6.61786	-6.61786	-6.61786	7.41556	7.66971	7.82275	7.45	7.5722	6.82897	7.1904		(449.3843, 1714.0438)(450.38727, 541.5942)	TG(13:0/18:4(6Z,9Z,12Z,15Z)/22:3(10Z,13Z,16Z))[iso6]	FindByFormula		+		LMGL03014013	448.379	13.7368
TG(14:0/16:0/22:6(4Z,7Z,10Z,13Z,16Z,19Z))[iso6]	Glycerolipids	Triradylglycerols	1.73202e-24	7.29493e-24	-10923.3	-13.4151	10923.3	down	3.88147	-20.0909	2.97605	-20.0909	3.04852	3.53774	-20.0909	-20.0909	-20.0909	-20.0909	-20.0909	-20.0909	1.4817	0.945591	1.50956	0.202391	0.0404778	1.63206	0.41534	1.51936	1.05555	1.65868	1.47473	1.76217		(426.3578, 56185.945)(427.36118, 15179.481)(428.3624, 2387.1372)(448.3415, 104.38232)(449.3448, 46.09)	TG(14:0/16:0/22:6(4Z,7Z,10Z,13Z,16Z,19Z))[iso6]	FindByFormula		+		LMGL03014246	425.352	18.1229
TG(14:0/16:0/22:6(4Z,7Z,10Z,13Z,16Z,19Z))[iso6] + 18.121809	Glycerolipids	Triradylglycerols	5.09059e-23	1.90701e-22	-7797.55	-12.9288	7797.55	down	4.61721	-19.7178	3.73159	-19.7178	3.82776	4.28745	-19.7178	-19.7178	-19.7178	-19.7178	-19.7178	-19.7178	1.47625	0.937275	1.52124	0.319242	0.0644741	1.60362	0.354219	1.54336	1.08109	1.67657	1.5064	1.78368		(426.35782, 54099.25)(427.36118, 14636.0625)(428.36258, 2307.2651)(429.3799, 324.16)(448.3414, 1991.1342)(449.35077, 1012.61255)	TG(14:0/16:0/22:6(4Z,7Z,10Z,13Z,16Z,19Z))[iso6] + 18.121809	FindByFormula		+		LMGL03014246	425.351	18.1218
TG(15:1(9Z)/15:1(9Z)/21:0)[iso3]	Glycerolipids	Triradylglycerols	1.36538e-20	4.22285e-20	-166.749	-7.38154	166.749	down	3.70766	3.32407	3.15331	3.23055	3.03537	-16.3157	-16.3157	-16.3157	-16.3157	-16.3157	-16.3157	-16.3157	0.762686	0.675915	0.297409	0.527451	0.0617409	0.790726	0.281301	0.84771	-16.3157	0.773487	1.1508	0.966129		(440.40933, 1774.2981)(441.41248, 535.0406)	TG(15:1(9Z)/15:1(9Z)/21:0)[iso3]	FindByFormula		+		LMGL03012946	439.402	18.5341
TG(16:0/17:1(9Z)/22:1(13Z))[iso6]	Glycerolipids	Triradylglycerols	2.37968e-22	8.48488e-22	-10697.9	-13.385	10697.9	down	-17.1861	-17.1861	3.24893	-17.1861	3.13554	2.81474	-17.1861	-17.1861	-17.1861	-17.1861	-17.1861	-17.1861	0.774008	1.12489	1.20237	1.21728	1.16011	1.30213	1.20578	1.33951	1.47003	1.48343	1.50499	1.36055		(468.44055, 3410.6748)(469.44397, 1113.7188)(470.4471, 162.72319)	TG(16:0/17:1(9Z)/22:1(13Z))[iso6]	FindByFormula		+		LMGL03010413	467.433	19.8666
TG(16:0/17:1(9Z)/22:1(13Z))[iso6] + 19.861036	Glycerolipids	Triradylglycerols	8.23794e-29	4.92733e-28	-129521	-16.9828	129521	down	-17.7017	-17.7017	-17.7017	-17.7017	0.0181427	-17.7017	-17.7017	-17.7017	-17.7017	-17.7017	-17.7017	-17.7017	0.258337	0.779795	0.752371	0.67058	0.644443	0.808577	0.690107	0.823843	0.899733	0.950388	0.97105	0.843786		(468.43985, 3201.0125)(469.44342, 1035.0106)	TG(16:0/17:1(9Z)/22:1(13Z))[iso6] + 19.861036	FindByFormula		+		LMGL03010413	467.431	19.861
TG(16:0/17:1(9Z)/22:1(13Z))[iso6] + 19.86715	Glycerolipids	Triradylglycerols	6.5973e-29	3.96557e-28	-10306.9	-13.3313	10306.9	down	-17.0253	-17.0253	3.41802	-17.0253	3.29631	2.9652	-17.0253	-17.0253	-17.0253	-17.0253	-17.0253	-17.0253	0.981396	1.23914	1.48549	0.936794	1.1114	1.57893	1.02332	1.68895	1.4033	1.7023	1.71108	1.56569		(468.44083, 3384.32)(469.44437, 1109.5437)(470.44766, 258.66843)	TG(16:0/17:1(9Z)/22:1(13Z))[iso6] + 19.86715	FindByFormula		+		LMGL03010413	467.433	19.8671
TG(16:0/17:1(9Z)/22:1(13Z))[iso6] + 19.867517	Glycerolipids	Triradylglycerols	3.18792e-26	1.54061e-25	-10645.5	-13.378	10645.5	down	0	0	20.3187	0	20.2678	19.9727	0	0	0	0	0	0	18.3798	18.2392	18.3325	18.4203	18.3462	18.3708	18.3918	18.5256	18.6224	18.6701	18.2493	18.5466		(468.44095, 3350.604)(469.4439, 1102.2528)	TG(16:0/17:1(9Z)/22:1(13Z))[iso6] + 19.867517	FindByFormula		+		LMGL03010413	467.435	19.8675
TG(16:0/17:1(9Z)/22:1(13Z))[iso6] + 19.869568	Glycerolipids	Triradylglycerols	7.42188e-27	3.76684e-26	-36894.6	-15.1711	36894.6	down	-8.27943	-8.27943	-8.27943	-8.27943	12.0422	11.4786	-8.27943	-8.27943	-8.27943	-8.27943	-8.27943	-8.27943	10.181	10.1753	10.168	10.0954	10.0667	10.2242	10.1124	10.3696	10.3357	10.3588	10.4254	10.2673		(468.44083, 3322.177)(469.44403, 1089.8757)(470.4469, 232.09581)	TG(16:0/17:1(9Z)/22:1(13Z))[iso6] + 19.869568	FindByFormula		+		LMGL03010413	467.433	19.8696
TG(16:1(9Z)/17:0/22:6(4Z,7Z,10Z,13Z,16Z,19Z))[iso6]	Glycerolipids	Triradylglycerols	7.58018e-05	7.95946e-05	5.01502	2.32625	5.01502	up	18.1871	0	18.9352	17.9344	0	18.4137	0	0	18.189	0	18.0048	0	0	0	0	15.408	0	0	0	0	15.8809	17.3107	16.743	16.4064		(446.37524, 1664.2428)(447.37817, 515.43835)(468.35767, 1132.6095)(469.3618, 387.72665)	TG(16:1(9Z)/17:0/22:6(4Z,7Z,10Z,13Z,16Z,19Z))[iso6]	FindByFormula		+		LMGL03010715	445.369	24.3468
TG(17:1(9Z)/22:6(4Z,7Z,10Z,13Z,16Z,19Z)/22:6(4Z,7Z,10Z,13Z,16Z,19Z))[iso3]	Glycerolipids	Triradylglycerols	1.60415e-18	4.20086e-18	-65.1882	-6.02654	65.1882	down	22.7655	22.435	0	22.1527	0	0	0	0	0	0	0	0	20.6719	0	20.3699	0	0	19.6733	0	0	18.2873	20.5474	20.5116	19.6104		(985.72107, 2136.5857)(986.7252, 836.4658)(987.7257, 1176.1344)(988.72394, 459.91174)	TG(17:1(9Z)/22:6(4Z,7Z,10Z,13Z,16Z,19Z)/22:6(4Z,7Z,10Z,13Z,16Z,19Z))[iso3]	FindByFormula		+		LMGL03012287	984.713	14.6348
TG(18:0/18:1(9Z)/22:1(13Z))[iso6]	Glycerolipids	Triradylglycerols	4.68625e-25	2.06556e-24	-16.4468	-4.03973	16.4468	down	0	0	17.1465	0	0	0	0	0	0	0	0	0	0	15.8609	0	0	0	0	0	16.0958	16.855	16.8114	0	0		(472.436, 4001.8396)(473.43906, 1276.3484)(474.44165, 235.75606)	TG(18:0/18:1(9Z)/22:1(13Z))[iso6]	FindByFormula		+		LMGL03010904	471.429	27.2927
TG(18:1(11Z)/16:0/18:1(9Z))[iso6]	Glycerolipids	Triradylglycerols	2.64937e-16	5.749e-16	-54960.1	-15.7461	54960.1	down	2.99133	3.8391	-17.8797	-17.8797	-17.8797	-17.8797	-17.8797	-17.8797	-17.8797	-17.8797	-17.8797	-17.8797	2.56338	2.27143	1.96873	1.23685	-0.242134	0.334862	-0.0191345	2.95469	2.31058	2.97707	-0.179132	0.80986		(881.7535, 2500.444)(882.2527, 2056.9788)(882.7496, 226.33578)	TG(18:1(11Z)/16:0/18:1(9Z))[iso6]	FindByFormula	HMDB10438	+			1761.49	14.6117
TG(19:1(9Z)/22:2(13Z,16Z)/22:6(4Z,7Z,10Z,13Z,16Z,19Z))[iso6]	Glycerolipids	Triradylglycerols	4.71815e-10	6.44785e-10	-75.7152	-6.24251	75.7152	down	0	0	0	0	0	0	0	0	0	0	0	0	0	18.9335	0	0	0	17.9858	0	0	17.8485	0	20.1424	0		(999.83997, 1171.0779)(1000.83936, 666.24896)(1001.8415, 935.70654)	TG(19:1(9Z)/22:2(13Z,16Z)/22:6(4Z,7Z,10Z,13Z,16Z,19Z))[iso6]	FindByFormula		+		LMGL03016786	998.835	14.4589
TG(20:0/22:0/22:0)[iso3]	Glycerolipids	Triradylglycerols	2.16283e-14	4.08647e-14	-1281.75	-10.3239	1281.75	down	0	0	0	0	0	0	0	0	0	0	0	0	0	16.676	17.443	0	0	18.4254	0	19.8097	16.4188	18.7113	0	16.4025		(538.4829, 1348.1334)(539.48566, 506.77554)(540.4909, 108.83857)	TG(20:0/22:0/22:0)[iso3]	FindByFormula		+		LMGL03011979	537.476	22.8976
TG(20:4(5Z,8Z,11Z,14Z)/18:2(9Z,12Z)/22:6(4Z,7Z,10Z,13Z,16Z,19Z))[iso6]	Glycerolipids	Triradylglycerols	1.13817e-08	1.42742e-08	7.05519	2.81869	7.05519	up	0.852415	-0.146997	3.96001	-15.9013	4.11395	4.01355	-15.9013	2.07566	-15.9013	3.50024	2.18028	-15.9013	0.0987949	0.471954	0.322023	0.406948	-15.9013	0.66485	-15.9013	0.312469	-15.9013	0.349184	-15.9013	-15.9013		(469.387, 2036.7628)(470.3905, 590.9683)	TG(20:4(5Z,8Z,11Z,14Z)/18:2(9Z,12Z)/22:6(4Z,7Z,10Z,13Z,16Z,19Z))[iso6]	FindByFormula	HMDB10530	+			468.379	25.9872
TG(20:5(5Z,8Z,11Z,14Z,17Z)/22:4(7Z,10Z,13Z,16Z)/22:5(7Z,10Z,13Z,16Z,19Z))[iso6]	Glycerolipids	Triradylglycerols	9.85633e-13	1.62707e-12	-54.9054	-5.77888	54.9054	down	0	0	0	0	0	0	0	0	0	0	0	0	0	0	0	0	0	0	0	0	23.2733	23.5922	22.481	0		(524.3716, 44178.39)(524.865, 2036.38)(525.3746, 12357.95)(1047.7346, 793.61005)(1048.7386, 468.21512)	TG(20:5(5Z,8Z,11Z,14Z,17Z)/22:4(7Z,10Z,13Z,16Z)/22:5(7Z,10Z,13Z,16Z,19Z))[iso6]	FindByFormula		+		LMGL03012535	1046.73	19.0315
TG(20:5(5Z,8Z,11Z,14Z,17Z)/22:5(7Z,10Z,13Z,16Z,19Z)/22:6(4Z,7Z,10Z,13Z,16Z,19Z))[iso6] + 18.125639	Glycerolipids	Triradylglycerols	1.89265e-17	4.52818e-17	242.819	7.92374	242.819	up	30.14	0	28.7333	30.0602	28.6281	0	0	28.0522	28.4236	0	28.0524	0	0	0	0	0	0	0	0	27.0248	26.8487	26.7768	26.3545	0		(1043.7036, 34207.91)(1044.7068, 19914.982)(1045.7086, 6721.436)(1046.7103, 1752.4872)(1047.7124, 462.56232)(1065.6852, 21624.684)(1066.6879, 13000.63)(1067.6803, 7369.146)(1068.6798, 3232.81)(1069.6754, 1025.1586)(522.35504, 882682.8)(523.3584, 249373.1)(524.3607, 45910.05)(525.36273, 6700.983)(526.36633, 817.193)(544.3371, 115928.57)(545.3398, 34459.715)(546.3485, 10602.608)(547.35254, 2201.713…	TG(20:5(5Z,8Z,11Z,14Z,17Z)/22:5(7Z,10Z,13Z,16Z,19Z)/22:6(4Z,7Z,10Z,13Z,16Z,19Z))[iso6] + 18.125639	FindByFormula		+		LMGL03012567	521.347	18.1256
TG(22:3(10Z,13Z,16Z)/22:6(4Z,7Z,10Z,13Z,16Z,19Z)/22:6(4Z,7Z,10Z,13Z,16Z,19Z))[iso3]	Glycerolipids	Triradylglycerols	8.96031e-13	1.48198e-12	-3.71843	-1.89469	3.71843	down	18.9422	18.4024	18.3303	17.8649	18.0964	0	17.5907	0	0	19.2597	18.0405	18.991	17.4306	15.3877	15.252	15.8732	15.458	15.9399	16.001	16.2326	15.0621	16.1021	15.404	14.1111		(1029.7892, 273.96664)(1051.7745, 1091.4635)(1052.7776, 739.2091)(1053.7816, 357.5613)	TG(22:3(10Z,13Z,16Z)/22:6(4Z,7Z,10Z,13Z,16Z,19Z)/22:6(4Z,7Z,10Z,13Z,16Z,19Z))[iso3]	FindByFormula		+		LMGL03012602	1028.78	23.0939
TG(22:5(7Z,10Z,13Z,16Z,19Z)/22:6(4Z,7Z,10Z,13Z,16Z,19Z)/22:6(4Z,7Z,10Z,13Z,16Z,19Z))[iso3]	Glycerolipids	Triradylglycerols	3.97212e-36	4.1752e-35	-353914	-18.433	353914	down	6.45616	-20.6966	-20.6966	6.4123	-20.6966	-20.6966	-20.6966	-20.6966	-20.6966	-20.6966	-20.6966	-20.6966	3.19409	2.69184	2.99075	0.740938	0.458767	2.43595	0.893749	3.01427	3.20568	3.63317	1.89997	1.93984		(1047.7362, 142849.38)(1048.7407, 83962.2)(1049.7424, 27605.715)(1050.7452, 5054.5854)(1051.7467, 1014.59814)	TG(22:5(7Z,10Z,13Z,16Z,19Z)/22:6(4Z,7Z,10Z,13Z,16Z,19Z)/22:6(4Z,7Z,10Z,13Z,16Z,19Z))[iso3]	FindByFormula		+		LMGL03012610	1046.73	19.371
TG(8:0/8:0/8:0)	Glycerolipids	Triradylglycerols	1.32853e-24	5.65046e-24	-440729	-18.7495	440729	down	0	0	0	0	0	0	0	0	0	0	0	0	16.544	20.2798	20.0539	19.878	20.2827	20.0443	20.2413	18.9926	18.9864	19.0174	15.3738	15.3002		(471.36584, 2221.5642)(472.36954, 607.8062)(473.3708, 78.595)	TG(8:0/8:0/8:0)	FindByFormula	HMDB11187	+	C13044		470.358	23.4903
TG(8:0/8:0/8:0) + 26.01475	Glycerolipids	Triradylglycerols	7.18772e-20	2.10699e-19	-9045.97	-13.1431	9045.97	down	0	0	0	0	0	0	0	0	0	0	0	0	16.5419	17.7253	17.5748	17.7216	17.7321	17.593	17.5837	17.4597	0	17.7846	0	0		(493.34998, 1083.1919)(494.35315, 351.60068)	TG(8:0/8:0/8:0) + 26.01475	FindByFormula	HMDB11187	+	C13044		492.342	26.0147
CDP-DG(18:0/20:4(8Z,11Z,14Z,17Z))	Glycerophospholipids	CDP-Glycerols	4.4148e-15	8.76169e-15	-3929.55	-11.9401	3929.55	down	0	0	0	0	0	0	0	0	0	0	0	0	16.4472	15.0858	15.1248	15.3422	15.178	0	14.1964	15.5843	13.794	0	0	22.5289		(504.7901, 2169.238)(505.29156, 1199.5078)(505.79352, 477.71)(506.29477, 670.8067)(1008.57166, 2519.1426)(1009.5745, 1374.5455)(1010.57806, 454.16583)(1011.5799, 377.06375)(1030.5536, 3571.7734)(1031.559, 1922.7601)(1032.5565, 650.7767)	CDP-DG(18:0/20:4(8Z,11Z,14Z,17Z))	FindByFormula	HMDB06983	+			1007.56	9.17022
CDP-DG(18:1(9Z)/22:3(10Z,13Z,16Z))	Glycerophospholipids	CDP-Glycerols	1.24825e-07	1.46974e-07	-20.827	-4.38039	20.827	down	0	0	0	0	0	0	0	0	0	0	0	0	0	0	0	0	0	0	0	0	17.5693	0	17.8997	17.0956		(1080.5645, 2280.1787)(1081.5692, 1926.4556)(1082.567, 1446.0952)	CDP-DG(18:1(9Z)/22:3(10Z,13Z,16Z))	FindByFormula	HMDB07001	+			1079.57	17.6539
PA(14:0/12:0) + 18.342894	Glycerophospholipids	Glycerophosphates	4.2e-45	8.3e-44	-7.64564	-2.93464	7.64564	down	1.64745	1.32189	-16.943	0.962633	1.73312	1.21284	-16.943	3.0545	0.589121	2.29592	3.09963	1.28011	-0.479227	-0.27239	-0.031744	3.2077	1.47557	3.46659	3.62454	0.573778	2.65989	0.132317	3.05858	1.11123		(587.36743, 3965.2598)(587.8691, 2668.085)(588.3708, 1083.1991)(588.8726, 386.19196)	PA(14:0/12:0) + 18.342894	FindByFormula		+		LMGP10010933	1172.72	18.3429
PA(14:0/12:0) + 18.388962	Glycerophospholipids	Glycerophosphates	3.66801e-17	8.52682e-17	-4.04309	-2.01546	4.04309	down	1.70495	1.22426	-17.0406	0.857903	-17.0406	1.12142	-17.0406	2.95687	2.79371	2.1407	-17.0406	1.23939	-0.511143	-17.0406	2.01026	-17.0406	3.60708	3.37282	3.58249	2.58448	2.56353	-17.0406	2.96095	1.0136		(587.36743, 4436.863)(587.869, 2992.0122)(588.371, 1215.5255)(588.87164, 399.2119)	PA(14:0/12:0) + 18.388962	FindByFormula		+		LMGP10010933	1172.72	18.389
PA(14:1(9Z)/16:1(9Z))	Glycerophospholipids	Glycerophosphates	5.50774e-31	3.86625e-30	-2295.57	-11.1646	2295.57	down	-16.3549	-16.3549	-16.3549	-16.3549	-16.3549	-16.3549	1.44116	2.92478	2.99994	-16.3549	1.74372	-16.3549	-16.3549	1.3373	2.65291	3.31571	3.61703	2.52208	2.81994	2.54304	2.88964	1.72773	2.59443	2.58098		(639.3987, 5001.9126)(639.9001, 3841.7463)(640.4022, 1687.6782)(640.90265, 587.6302)	PA(14:1(9Z)/16:1(9Z))	FindByFormula		+		LMGP10010113	1276.78	20.1417
PA(14:1(9Z)/16:1(9Z)) + 20.150763	Glycerophospholipids	Glycerophosphates	0	0	-1949.57	-10.9289	1949.57	down	-16.1731	-16.1731	-16.1731	-16.1731	-16.1731	-16.1731	1.64659	3.01222	2.79177	-16.1731	3.12817	-16.1731	-16.1731	2.10519	2.02624	3.07012	3.64012	3.28214	3.24682	2.46057	2.40641	1.54286	2.42239	2.31114		(639.39874, 4644.4243)(640.4027, 1587.7292)	PA(14:1(9Z)/16:1(9Z)) + 20.150763	FindByFormula		+		LMGP10010113	638.391	20.1508
PA(14:1(9Z)/16:1(9Z)) + 20.184021	Glycerophospholipids	Glycerophosphates	1.7366e-41	2.75003e-40	-14169.4	-13.7905	14169.4	down	-18.0208	-18.0208	-18.0208	-18.0208	-18.0208	0.525204	-18.0208	2.20761	1.89695	-18.0208	-18.0208	-18.0208	-18.0208	1.34003	2.55444	3.38461	2.75934	2.58689	2.73681	1.7887	1.80622	1.50195	2.32194	3.1686		(617.4121, 134.75)(639.3985, 4116.3013)(640.4021, 1375.4423)	PA(14:1(9Z)/16:1(9Z)) + 20.184021	FindByFormula		+		LMGP10010113	616.409	20.184
PA(14:1(9Z)/18:4(6Z,9Z,12Z,15Z))	Glycerophospholipids	Glycerophosphates	1.03185e-35	1.04827e-34	-2170.02	-11.0835	2170.02	down	-16.441	-16.441	-16.441	-16.441	-16.441	-16.441	1.3551	3.11539	2.91583	-16.441	1.62038	-16.441	-16.441	1.25542	2.57025	2.48707	3.54507	2.43602	2.73388	2.45809	2.78337	1.64167	2.51589	2.49492		(639.3989, 5287.4194)(639.9003, 4060.3772)(640.402, 1771.9882)(640.90283, 576.6307)	PA(14:1(9Z)/18:4(6Z,9Z,12Z,15Z))	FindByFormula		+		LMGP10010122	1276.78	20.1336
PA(17:1(9Z)/22:4(7Z,10Z,13Z,16Z))	Glycerophospholipids	Glycerophosphates	4.30849e-13	7.32371e-13	-17356	-14.0831	17356	down	-7.30366	-7.30366	-7.30366	-7.30366	-7.30366	-7.30366	-7.30366	-7.30366	-7.30366	-7.30366	-7.30366	-7.30366	-7.30366	14.2841	14.5872	-7.30366	-7.30366	13.4758	12.5037	12.8155	14.4211	14.5969	13.8842	-7.30366		(737.5127, 13591.121)(738.5146, 496.85147)(739.5154, 1674.1952)(740.5157, 322.19348)	PA(17:1(9Z)/22:4(7Z,10Z,13Z,16Z))	FindByFormula		+		LMGP10010274	736.507	13.0583
PA(17:1(9Z)/22:4(7Z,10Z,13Z,16Z)) + 13.071777	Glycerophospholipids	Glycerophosphates	5.64748e-13	9.49861e-13	-52960.2	-15.6926	52960.2	down	-18.4239	-18.4239	-18.4239	-18.4239	-18.4239	-18.4239	-18.4239	-18.4239	-18.4239	-18.4239	-18.4239	-18.4239	-18.4239	3.16732	3.46271	1.01126	-18.4239	2.35562	1.32651	1.69365	3.26977	3.45671	2.75314	-18.4239		(737.5124, 12700.9375)(738.51434, 459.73376)(739.5151, 1692.9987)	PA(17:1(9Z)/22:4(7Z,10Z,13Z,16Z)) + 13.071777	FindByFormula		+		LMGP10010274	736.505	13.0718
PA(18:0/12:0)	Glycerophospholipids	Glycerophosphates	1.4144e-13	2.4937e-13	-4462.18	-12.1235	4462.18	down	2.4674	4.11448	-17.6282	3.00603	-17.6282	2.41986	-17.6282	-17.6282	-17.6282	-17.6282	-17.6282	-17.6282	-0.100796	3.15367	1.85536	0.399981	-0.305773	1.85584	1.93617	1.62104	2.02517	2.85456	2.3388	-1.16909		(621.4476, 6229.3228)(621.9487, 867.3064)(1241.8839, 1355.7065)	PA(18:0/12:0)	FindByFormula		+		LMGP10010890	1240.88	7.56022
PA(20:1(11Z)/22:0)	Glycerophospholipids	Glycerophosphates	3.32141e-22	1.17186e-21	-2.47533	-1.30762	2.47533	down	0	0	0	0	0	0	0	0	0	0	0	0	0	0	0	0	0	0	0	0	0	0	0	15.6915		(394.31598, 2011.9795)(395.31912, 467.11288)	PA(20:1(11Z)/22:0)	FindByFormula		+		LMGP10010551	393.308	19.3773
PA(20:3(8Z,11Z,14Z)/0:0)	Glycerophospholipids	Glycerophosphates	4.5966e-07	5.279e-07	-41.5952	-5.37834	41.5952	down	0	0	0	13.849	0	0	0	0	0	0	0	0	16.0543	15.4915	0	15.5252	0	0	0	0	16.0542	0	15.2639	0		(483.24707, 2427.8215)(484.25122, 612.5445)	PA(20:3(8Z,11Z,14Z)/0:0)	FindByFormula		+		LMGP10050028	482.24	17.0584
PA(20:3(8Z,11Z,14Z)/21:0)	Glycerophospholipids	Glycerophosphates	7.6641e-13	1.27665e-12	-280.136	-8.12998	280.136	down	4.46525	-16.0448	-16.0448	3.7956	-16.0448	-16.0448	3.89394	1.45817	1.8872	-16.0448	1.66933	-16.0448	1.43016	1.75163	1.8165	1.67311	1.71887	1.89593	1.93633	1.17796	1.37148	1.37944	1.11364	1.19533		(747.6094, 82.214005)(748.6076, 31.31)(363.31033, 1093.9984)(385.2922, 2340.2317)(386.29532, 549.4182)	PA(20:3(8Z,11Z,14Z)/21:0)	FindByFormula		+		LMGP10010612	362.304	20.4221
PA(22:1(11Z)/0:0)	Glycerophospholipids	Glycerophosphates	2.4123e-11	3.60747e-11	-74.6982	-6.223	74.6982	down	5.58652	5.46382	5.22161	5.96951	4.03925	4.81002	-16.5274	-16.5274	-16.5274	-16.5274	-16.5274	-16.5274	1.56529	1.82698	2.32458	1.46099	1.16143	2.11045	3.05209	2.457	2.952	2.40061	1.8181	-16.5274		(1019.6929, 177.26001)(510.3555, 6147.522)(511.3589, 1796.2823)(512.3596, 368.2201)(513.35864, 40.18)(532.3366, 236.58578)(533.3372, 109.237495)(534.3238, 53.89)	PA(22:1(11Z)/0:0)	FindByFormula		+		LMGP10050029	509.348	18.2018
PA(22:4(7Z,10Z,13Z,16Z)/0:0)	Glycerophospholipids	Glycerophosphates	0	0	-2.67185	-1.41784	2.67185	down	0	0	0	0	0	0	0	0	0	0	0	0	0	0	0	0	0	0	0	17.0141	0	0	0	0		(509.26373, 3420.152)(510.26733, 1104.2788)	PA(22:4(7Z,10Z,13Z,16Z)/0:0)	FindByFormula		+		LMGP10050020	508.258	14.6759
PA(22:4(7Z,10Z,13Z,16Z)/22:6(4Z,7Z,10Z,13Z,16Z,19Z))	Glycerophospholipids	Glycerophosphates	1.09131e-24	4.67758e-24	-2093.18	-11.0315	2093.18	down	0	0	0	0	0	0	0	0	0	0	0	0	17.8414	0	17.2269	14.4219	0	15.7074	17.4457	0	16.647	16.4568	16.6306	0		(399.25858, 1266.3556)(400.26215, 284.7)(421.24063, 1215.8586)(422.24326, 268.68875)	PA(22:4(7Z,10Z,13Z,16Z)/22:6(4Z,7Z,10Z,13Z,16Z,19Z))	FindByFormula		+		LMGP10010042	398.251	8.79792
PA(22:4(7Z,10Z,13Z,16Z)/22:6(4Z,7Z,10Z,13Z,16Z,19Z)) + 8.6831875	Glycerophospholipids	Glycerophosphates	1.64795e-21	5.47662e-21	-94.7704	-6.56636	94.7704	down	0	0	0	0	0	0	0	0	0	0	0	0	0	15.6288	0	15.9268	0	0	0	0	14.4486	16.5526	16.2396	0		(416.28534, 1863.877)(417.28824, 382.0579)	PA(22:4(7Z,10Z,13Z,16Z)/22:6(4Z,7Z,10Z,13Z,16Z,19Z)) + 8.6831875	FindByFormula		+		LMGP10010042	415.278	8.68319
PA(22:6(4Z,7Z,10Z,13Z,16Z,19Z)/20:5(5Z,8Z,11Z,14Z,17Z))	Glycerophospholipids	Glycerophosphates	5.20299e-14	9.51919e-14	-9.19225	-3.20042	9.19225	down	4.40484	4.11132	-14.6234	4.08494	-14.6234	-14.6234	5.63568	-14.6234	-14.6234	4.33766	-14.6234	3.60021	1.03722	-14.6234	1.2072	1.48526	-0.240383	-0.583893	0.860655	-0.37341	0.0368071	-0.281268	-14.6234	2.93784		(401.26285, 2814.2947)(401.7646, 1112.851)(402.26544, 368.4491)	PA(22:6(4Z,7Z,10Z,13Z,16Z,19Z)/20:5(5Z,8Z,11Z,14Z,17Z))	FindByFormula		+		LMGP10010839	800.512	9.386
PA(P-16:0/13:0)	Glycerophospholipids	Glycerophosphates	1.79432e-10	2.52028e-10	-27.4631	-4.77942	27.4631	down	0	0	18.3226	18.7166	17.7508	18.0402	0	0	0	0	0	0	16.2885	15.4993	16.3649	16.0847	16.7178	16.5962	16.5269	0	0	0	16.1049	0		(613.41907, 1171.1813)(614.42236, 427.8327)(635.401, 1060.7078)(636.40393, 336.92618)(637.40735, 115.97667)	PA(P-16:0/13:0)	FindByFormula		+		LMGP10030002	612.413	17.534
1-(6-[3]-ladderane-hexanoyl)-2-(8-[3]-ladderane-octanyl)-sn-glycerophosphoethanolamine	Glycerophospholipids	Glycerophosphoethanolamines	4.18708e-24	1.70091e-23	-334.845	-8.38735	334.845	down	-14.3101	-14.3101	-14.3101	0.137598	-14.3101	-14.3101	-14.3101	-14.3101	-14.3101	-14.3101	-14.3101	-14.3101	0.128596	-14.3101	-14.3101	-0.6602	-14.3101	-0.143183	-14.3101	0.691807	-0.670112	0.205138	0.140823	0.922028		(768.49475, 751.4766)(769.49884, 299.48892)	1-(6-[3]-ladderane-hexanoyl)-2-(8-[3]-ladderane-octanyl)-sn-glycerophosphoethanolamine	FindByFormula		+		LMGP02080008	767.486	10.493
LysoPE(0:0/18:0)	Glycerophospholipids	Glycerophosphoethanolamines	1.14382e-13	2.02606e-13	-2373.9	-11.213	2373.9	down	4.53087	3.84595	-19.3127	-19.3127	-19.3127	-19.3127	-19.3127	0.853922	3.74776	-19.3127	-19.3127	-19.3127	0.978413	1.27297	1.6048	-19.3127	0.274796	1.53571	0.463421	1.46569	1.7061	1.77893	0.720129	0.545433		(482.32364, 22499.426)(483.32724, 5914.585)(484.32907, 1065.229)(485.3227, 416.81998)(504.30487, 3894.6606)(505.30457, 3303.3452)	LysoPE(0:0/18:0)	FindByFormula	HMDB11129	+			481.317	16.7704
LysoPE(0:0/18:0) + 16.760365	Glycerophospholipids	Glycerophosphoethanolamines	8.41577e-07	9.55657e-07	-15.2596	-3.93165	15.2596	down	-18.5614	4.32613	-18.5614	5.26153	-18.5614	-18.5614	-18.5614	4.13925	4.42387	-18.5614	3.68388	-18.5614	-18.5614	1.92158	-18.5614	-18.5614	0.90873	2.19778	1.07772	2.1062	-18.5614	2.43575	1.5153	1.16724		(482.3238, 21337.574)(483.32727, 5660.747)(484.3296, 1027.4714)(485.3347, 255.12)(504.30453, 4128.3535)(505.30713, 733.15356)	LysoPE(0:0/18:0) + 16.760365	FindByFormula	HMDB11129	+			481.317	16.7604
LysoPE(0:0/18:0) + 16.766954	Glycerophospholipids	Glycerophosphoethanolamines	4.45865e-09	5.74866e-09	-17.3505	-4.11691	17.3505	down	6.52318	5.81223	-17.4073	-17.4073	-17.4073	-17.4073	-17.4073	3.15228	5.16148	-17.4073	4.89325	-17.4073	2.91723	3.20835	-17.4073	-17.4073	2.14506	-17.4073	2.35714	3.41344	-17.4073	3.7201	2.48807	2.47404		(482.32425, 22830.635)(483.32767, 5995.8955)(484.3298, 1108.2777)(485.33475, 199.29)(504.3052, 3540.3027)(505.3096, 823.6275)	LysoPE(0:0/18:0) + 16.766954	FindByFormula	HMDB11129	+			481.318	16.767
LysoPE(0:0/18:0) + 19.23795	Glycerophospholipids	Glycerophosphoethanolamines	2.51578e-08	3.09246e-08	-16.8545	-4.07507	16.8545	down	6.46744	6.18906	5.32137	-19.2771	5.54306	5.29608	-19.2771	-19.2771	-19.2771	-19.2771	4.20934	0.960888	2.9139	2.87381	2.78309	2.03622	1.81152	2.5729	1.84269	-19.2771	-19.2771	3.49429	2.70344	2.02498		(963.63947, 1924.9883)(964.6435, 1041.2068)(965.64655, 349.12576)(966.652, 110.28799)(985.6217, 653.9646)(986.62396, 713.0324)(987.6246, 398.03)(482.3235, 67645.06)(483.3269, 16886.682)(484.33, 3222.636)(485.3278, 448.315)(504.30524, 7724.8643)(505.31024, 2297.7625)(506.31, 476.3702)	LysoPE(0:0/18:0) + 19.23795	FindByFormula	HMDB11129	+			481.318	19.238
LysoPE(0:0/18:1(11Z))	Glycerophospholipids	Glycerophosphoethanolamines	6.49042e-21	2.05881e-20	4.41079	2.14104	4.41079	up	5.682	5.7196	4.15285	5.59627	4.04996	4.81106	3.52454	-19.4056	4.21492	3.23506	3.6409	3.87533	2.69101	2.29475	2.34434	2.17795	0.586245	1.41136	1.14047	2.77554	2.3526	2.92362	2.11216	-19.4056		(959.61835, 1411.7463)(960.6216, 710.82874)(961.62396, 364.41333)(962.6464, 143.09)(981.5873, 277.2525)(982.60626, 212.58499)(983.6025, 122.35999)(480.3085, 66540.414)(481.31213, 16814.086)(482.3125, 2847.5842)(502.29056, 6947.4204)(503.29477, 1759.5303)(504.2997, 671.66)(505.3088, 245.83)	LysoPE(0:0/18:1(11Z))	FindByFormula	HMDB11475	+			479.302	17.9587
LysoPE(0:0/18:1(11Z)) + 17.995872	Glycerophospholipids	Glycerophosphoethanolamines	5.37444e-18	1.34918e-17	15.6055	3.96398	15.6055	up	-19.7871	5.07017	4.27136	5.46361	4.23801	4.93317	3.52947	-19.7871	4.24307	3.23247	3.63916	3.66812	2.12951	1.7673	1.73877	-19.7871	-19.7871	0.820925	0.618273	-19.7871	1.71473	2.23183	1.92493	1.56171		(959.61456, 793.8995)(960.62036, 425.39258)(961.61993, 122.832)(962.6223, 48.236668)(981.5917, 152.71645)(982.5959, 131.22685)(983.59, 81.02857)(480.30862, 56948.098)(481.31226, 14445.014)(482.312, 2323.1135)(483.31406, 901.36334)(502.29095, 5073.8164)(503.29556, 1323.124)(504.30234, 367.59317)(505.3077, 114.63333)	LysoPE(0:0/18:1(11Z)) + 17.995872	FindByFormula	HMDB11475	+			479.303	17.9959
LysoPE(0:0/20:3(5Z,8Z,11Z))	Glycerophospholipids	Glycerophosphoethanolamines	0.000120477	0.000125873	32.8122	5.03616	32.8122	up	5.71247	5.40555	-15.7108	5.64758	-15.7108	-15.7108	4.40499	4.20489	4.84854	3.98724	-15.7108	4.55339	2.12212	1.42496	2.35602	1.81568	-15.7108	-15.7108	0.37125	-15.7108	-15.7108	-15.7108	1.66233	-15.7108		(504.3074, 3848.3357)(505.3102, 1116.5413)(506.31332, 118.96447)(526.29504, 2027.1385)	LysoPE(0:0/20:3(5Z,8Z,11Z))	FindByFormula	HMDB11485	+			503.3	17.6138
LysoPE(0:0/20:4(5Z,8Z,11Z,14Z)) + 17.019	Glycerophospholipids	Glycerophosphoethanolamines	1.17982e-18	3.13018e-18	77497.4	16.2419	77497.4	up	6.44192	6.12072	5.14459	6.36446	5.2848	5.5619	4.86843	4.6575	5.01104	3.36845	4.7126	-15.4607	0.884238	-15.4607	-15.4607	-15.4607	-15.4607	-15.4607	-15.4607	-15.4607	-15.4607	-15.4607	0.895976	-15.4607		(262.63892, 616.1794)(263.1414, 230.33832)(524.2747, 4085.0198)(525.2787, 1242.9019)	LysoPE(0:0/20:4(5Z,8Z,11Z,14Z)) + 17.019	FindByFormula	HMDB11487	+			523.267	17.019
LysoPE(0:0/22:0)	Glycerophospholipids	Glycerophosphoethanolamines	7.6316e-14	1.37304e-13	-2.61672	-1.38776	2.61672	down	18.4328	19.5835	0	0	0	0	0	0	0	0	0	0	18.3371	0	0	0	0	18.0543	0	0	0	18.278	0	0		(538.3865, 2157.5925)(539.3892, 660.3333)	LysoPE(0:0/22:0)	FindByFormula	HMDB11490	+			537.379	20.3046
LysoPE(15:0/0:0)	Glycerophospholipids	Glycerophosphoethanolamines	2.35915e-06	2.62536e-06	-16.5104	-4.04531	16.5104	down	5.13386	4.32066	-15.1273	6.4937	-15.1273	-15.1273	3.82914	5.97541	-15.1273	-15.1273	-15.1273	-15.1273	1.38149	0.914333	-15.1273	2.92409	-15.1273	0.669943	2.12705	0.854417	2.85078	2.74676	-0.681471	-15.1273		(440.27664, 4643.5513)(441.28006, 1066.5472)(442.28082, 206.05394)(462.25607, 332.04532)(463.25455, 280.0833)	LysoPE(15:0/0:0)	FindByFormula	HMDB11502	+			439.27	14.3384
LysoPE(18:2(9Z,12Z)/0:0)	Glycerophospholipids	Glycerophosphoethanolamines	3.17836e-17	7.44852e-17	-2.61963	-1.38936	2.61963	down	4.75994	3.93414	3.28276	4.51606	3.2364	3.84777	-18.3778	3.88425	3.95049	2.79548	-18.3778	2.83865	1.41479	1.17703	0.985025	1.02546	2.10684	2.63103	2.78543	1.21146	1.06087	1.55593	0.750467	0.258322		(955.57776, 142.78416)(956.58386, 305.39502)(957.5809, 130.345)(958.58307, 42.236668)(977.56055, 145.365)(978.56494, 66.685)(478.29272, 20250.014)(479.29648, 5356.464)(480.2989, 981.54767)(481.30237, 196.951)(500.2743, 1654.6249)(501.2773, 457.54065)(502.27216, 546.1662)	LysoPE(18:2(9Z,12Z)/0:0)	FindByFormula	HMDB11507	+			477.286	16.712
LysoPE(20:0/0:0)	Glycerophospholipids	Glycerophosphoethanolamines	6.06986e-06	6.63309e-06	-7.16787	-2.84154	7.16787	down	-18.264	-18.264	-18.264	-18.264	1.5806	3.28875	-18.264	2.9662	2.98786	-18.264	1.98799	-18.264	2.89465	-18.264	-18.264	1.57463	1.15531	2.97198	1.31555	-18.264	-18.264	-18.264	2.22731	-1.75748		(1019.70013, 83.872505)(510.35513, 14377.319)(511.35873, 4062.383)(512.3594, 978.31476)(513.35754, 240.24084)(532.3366, 1834.5731)(533.3402, 581.12244)(534.34143, 184.63716)	LysoPE(20:0/0:0)	FindByFormula	HMDB11511	+			509.348	18.4059
LysoPE(20:0/0:0) + 18.197285	Glycerophospholipids	Glycerophosphoethanolamines	1.12347e-06	1.26675e-06	-6.06397	-2.60026	6.06397	down	21.7837	20.5956	20.7893	21.3208	0	0	0	0	0	0	0	0	0	0	18.6314	20.4014	0	18.9797	0	18.6052	19.34	19.735	0	0		(510.35526, 7810.557)(511.3586, 2282.9187)(512.35944, 385.50897)(513.3643, 204.26)(532.33655, 580.7491)(533.3402, 258.164)(534.3219, 107.57)	LysoPE(20:0/0:0) + 18.197285	FindByFormula	HMDB11511	+			509.348	18.1973
LysoPE(20:0/0:0) + 18.201817	Glycerophospholipids	Glycerophosphoethanolamines	4.35315e-07	5.00699e-07	-90.4774	-6.49949	90.4774	down	5.55549	4.11809	4.2859	5.14843	3.75721	5.33269	-16.4734	-16.4734	-16.4734	-16.4734	-16.4734	-16.4734	1.61102	2.14025	2.54697	1.91204	1.08621	4.69705	1.3415	2.18006	2.50245	2.45431	1.35259	-16.4734		(1019.694, 107.755)(510.3551, 7195.9136)(511.35855, 2091.2568)(512.3593, 545.59985)(532.3347, 303.62778)(533.33923, 174.848)	LysoPE(20:0/0:0) + 18.201817	FindByFormula	HMDB11511	+			509.348	18.2018
LysoPE(20:0/0:0) + 18.410604	Glycerophospholipids	Glycerophosphoethanolamines	8.29296e-10	1.11696e-09	-1275.63	-10.317	1275.63	down	-18.7656	-18.7656	1.46895	-18.7656	1.6855	3.1168	-18.7656	3.09992	2.27205	-18.7656	1.70948	-18.7656	2.37635	2.52167	2.63312	1.4479	0.653717	2.55748	1.17287	2.51971	2.67067	2.86123	1.90835	1.24003		(1019.7055, 80.75)(510.35532, 15809.466)(511.35904, 4499.18)(512.36, 986.6352)(513.36145, 216.23003)(532.3372, 1425.3335)(533.34094, 496.61285)(534.3445, 163.3672)	LysoPE(20:0/0:0) + 18.410604	FindByFormula	HMDB11511	+			509.349	18.4106
LysoPE(20:0/0:0) + 18.451303	Glycerophospholipids	Glycerophosphoethanolamines	1.93206e-18	5.01623e-18	-28.9563	-4.8558	28.9563	down	22.4112	18.9983	0	19.5852	17.9475	19.0476	0	0	0	0	0	0	17.7347	17.2971	17.4145	16.7021	0	17.2135	0	17.5897	17.5742	17.8445	16.889	0		(532.3375, 2632.4556)(533.3407, 787.4622)(534.3457, 204.08127)	LysoPE(20:0/0:0) + 18.451303	FindByFormula	HMDB11511	+			531.33	18.4513
LysoPE(22:0/0:0)	Glycerophospholipids	Glycerophosphoethanolamines	1.89195e-07	2.2122e-07	-312.983	-8.28994	312.983	down	0	0	20.1031	19.6223	20.1528	20.7576	0	0	0	0	0	0	18.5896	0	17.7575	16.9281	16.7958	0	16.6068	18.651	18.9754	19.1883	18.213	18.4097		(538.3867, 2027.8032)(539.39105, 663.8628)(540.3934, 128.1465)(560.368, 161.52356)(561.37024, 68.05143)	LysoPE(22:0/0:0)	FindByFormula	HMDB11520	+			537.381	20.2892
LysoPE(22:0/0:0) + 20.292799	Glycerophospholipids	Glycerophosphoethanolamines	1.78292e-20	5.46287e-20	-146.436	-7.19413	146.436	down	0	19.9252	17.5904	18.7488	0	0	0	0	0	0	17.1139	0	17.9202	0	18.2004	16.4955	0	17.665	0	18.0269	18.0724	18.7221	17.5614	17.0439		(538.38666, 2313.411)(539.39026, 721.59)(540.39026, 140.06201)(560.366, 240.59)(561.3701, 157.33)	LysoPE(22:0/0:0) + 20.292799	FindByFormula	HMDB11520	+			537.379	20.2928
LysoPE(22:5(4Z,7Z,10Z,13Z,16Z)/0:0)	Glycerophospholipids	Glycerophosphoethanolamines	3.08213e-13	5.30151e-13	2.71829	1.4427	2.71829	up	21.1498	0	0	0	0	0	19.3124	19.8212	19.9915	19.9562	19.4706	18.6638	17.8608	0	0	0	16.4993	16.7628	17.0939	0	0	18.3839	17.5029	16.9495		(506.3244, 1450.8364)(507.32608, 629.9544)(528.30865, 3503.004)(529.3129, 1174.43)	LysoPE(22:5(4Z,7Z,10Z,13Z,16Z)/0:0)	FindByFormula	HMDB11524	+			505.317	17.3804
LysoPE(22:6(4Z,7Z,10Z,13Z,16Z,19Z)/0:0) + 17.057062	Glycerophospholipids	Glycerophosphoethanolamines	5.80688e-11	8.43966e-11	63.9477	5.99882	63.9477	up	0	0	0	0	0	0	23.3918	23.2228	0	0	23.6222	23.0228	0	0	0	0	0	0	0	0	0	0	21.2738	0		(1051.5736, 302.68396)(526.29224, 31517.77)(527.2953, 9669.487)(528.2973, 1661.0621)(529.2985, 967.77)(548.27094, 5355.783)(549.27704, 1430.14)(550.2751, 476.42334)	LysoPE(22:6(4Z,7Z,10Z,13Z,16Z,19Z)/0:0) + 17.057062	FindByFormula	HMDB11526	+			525.286	17.0571
PE(12:0/14:1(9Z))	Glycerophospholipids	Glycerophosphoethanolamines	1.0449e-14	2.01955e-14	-33.6218	-5.07133	33.6218	down	4.61802	4.09653	3.31747	4.44875	-16.3637	3.14857	-16.3637	3.56741	-16.3637	-16.3637	3.04971	-16.3637	0.36656	0.698585	0.666855	0.591297	-0.151422	0.0873947	0.0423012	0.579346	0.76984	0.581577	0.587851	0.463844		(623.4392, 4041.01)(624.44244, 1439.716)(625.4452, 302.20355)	PE(12:0/14:1(9Z))	FindByFormula		+		LMGP02010359	622.433	17.0654
PE(12:0/14:1(9Z)) + 17.063099	Glycerophospholipids	Glycerophosphoethanolamines	9.47657e-12	1.46062e-11	-3.20171	-1.67884	3.20171	down	4.53198	4.0105	3.27118	4.36293	3.11628	3.06254	-16.4497	3.5418	3.46102	-16.4497	2.93875	-16.4497	0.281267	0.659962	0.596691	0.442919	-0.232014	0.00415802	-0.0409622	0.540342	0.68211	-0.731896	0.491535	0.39987		(623.4386, 3885.021)(624.4426, 1383.1411)	PE(12:0/14:1(9Z)) + 17.063099	FindByFormula		+		LMGP02010359	622.431	17.0631
PE(13:0/13:0)	Glycerophospholipids	Glycerophosphoethanolamines	8.13315e-09	1.03045e-08	4.29094	2.10129	4.29094	up	6.8695	6.03561	5.1549	6.64909	4.99046	5.39826	-14.4971	4.33509	-14.4971	-14.4971	-14.4971	-14.4971	-14.4971	2.5631	-14.4971	-14.4971	0.436298	-14.4971	1.1564	2.70183	2.66196	2.69624	2.00156	-14.4971		(625.455, 2693.43)(626.4581, 925.62683)(627.4613, 190.12967)	PE(13:0/13:0)	FindByFormula		+		LMGP02010243	624.448	18.1008
PE(16:1(9Z)/0:0)	Glycerophospholipids	Glycerophosphoethanolamines	4.37297e-13	7.43123e-13	-4.83524	-2.27359	4.83524	down	21.2956	20.8251	0	0	0	0	0	0	19.6082	0	0	0	17.129	0	0	0	0	0	0	18.2394	17.9934	17.9127	0	17.7373		(452.277, 2396.4675)(453.28003, 653.4455)(454.28082, 127.86862)(474.26025, 552.70636)(475.2616, 293.11417)	PE(16:1(9Z)/0:0)	FindByFormula		+		LMGP02050010	451.27	16.3869
PE(17:0/0:0)	Glycerophospholipids	Glycerophosphoethanolamines	0.000459841	0.000473101	-3109.22	-11.6023	3109.22	down	4.72195	3.3704	-17.2895	4.51212	-17.2895	4.45927	-17.2895	-17.2895	-17.2895	-17.2895	-17.2895	-17.2895	4.23216	0.782234	1.10058	1.2378	-0.12149	4.65832	0.801237	0.764244	1.82661	1.39567	0.200495	1.09805		(936.27277, 130.27666)(936.60376, 122.045)(468.30878, 10627.979)(469.31223, 2617.9294)(470.31418, 470.48907)(471.31046, 135.23705)(490.2898, 646.08905)(491.29205, 211.68463)(492.29895, 557.7009)	PE(17:0/0:0)	FindByFormula		+		LMGP02050030	467.303	15.6725
PE(17:0/0:0) + 15.671849	Glycerophospholipids	Glycerophosphoethanolamines	3.73025e-08	4.5375e-08	-1043.86	-10.0277	1043.86	down	4.33075	3.59715	-17.3543	4.79334	-17.3543	4.34132	-17.3543	-17.3543	3.56611	-17.3543	-17.3543	-17.3543	4.17366	0.921255	1.2843	1.4184	0.129028	4.59652	0.605566	0.846039	2.0908	1.63694	0.423111	1.35577		(936.6061, 97.48)(468.30814, 11417.391)(469.31165, 2834.1401)(470.31363, 506.9749)(471.31345, 151.48814)(490.28958, 663.9527)(491.2925, 224.3832)(492.29547, 381.46997)	PE(17:0/0:0) + 15.671849	FindByFormula		+		LMGP02050030	467.301	15.6718
PE(17:1(9Z)/0:0)	Glycerophospholipids	Glycerophosphoethanolamines	2.27563e-06	2.53614e-06	-6.11211	-2.61167	6.11211	down	20.1379	0	0	16.889	0	0	20.0475	22.1403	0	0	20.5268	17.1395	15.9671	16.2678	0	18.0207	16.5831	0	0	14.7481	16.5031	16.9727	17.2745	15.8839		(975.5354, 460.1729)(976.5338, 330.89438)(244.63705, 2043.9742)(245.13919, 625.1053)(245.63844, 169.29248)(488.2728, 4137.4233)(489.27594, 1261.2957)(490.27628, 412.80673)	PE(17:1(9Z)/0:0)	FindByFormula		+		LMGP02050008	487.264	14.5475
PE(18:2(9Z,12Z)/0:0)	Glycerophospholipids	Glycerophosphoethanolamines	1.05974e-17	2.59375e-17	-1006.14	-9.97462	1006.14	down	5.41631	-17.3764	3.95856	5.19309	-17.3764	-17.3764	-17.3764	-17.3764	-17.3764	3.51123	-17.3764	-17.3764	2.1525	1.92764	1.71639	1.70255	0.0481205	0.319103	0.72156	2.01813	1.76524	2.31734	1.45105	-17.3764		(955.5755, 156.16022)(956.5783, 121.21301)(957.58105, 59.768337)(958.5673, 47.35)(977.5548, 91.258)(978.56445, 93.753334)(478.29285, 17372.92)(479.2964, 4577.194)(480.29892, 838.8391)(481.30136, 157.48311)(500.2743, 1447.8689)(501.2782, 391.68777)	PE(18:2(9Z,12Z)/0:0)	FindByFormula		+		LMGP02050011	477.287	16.6953
PE(18:4(6Z,9Z,12Z,15Z)/20:4(5Z,8Z,11Z,14Z))	Glycerophospholipids	Glycerophosphoethanolamines	2.43007e-20	7.39507e-20	2.99433	1.58223	2.99433	up	0	0	0	16.9658	0	0	19.2698	0	0	0	0	0	0	0	0	0	0	0	0	0	0	0	0	17.2488		(782.47546, 564.22723)(782.9769, 430.27148)(783.48126, 134.11601)	PE(18:4(6Z,9Z,12Z,15Z)/20:4(5Z,8Z,11Z,14Z))	FindByFormula	HMDB09201	+	C00350		1562.93	10.4417
PE(18:4(6Z,9Z,12Z,15Z)/20:4(5Z,8Z,11Z,14Z)) + 10.493877	Glycerophospholipids	Glycerophosphoethanolamines	2.55467e-16	5.55342e-16	6.46894	2.69353	6.46894	up	0	0	0	16.8889	0	0	19.274	0	0	14.8059	0	0	0	0	0	0	0	0	0	0	0	0	0	18.6465		(782.47485, 684.25507)(782.9768, 500.93457)(783.4779, 280.29584)	PE(18:4(6Z,9Z,12Z,15Z)/20:4(5Z,8Z,11Z,14Z)) + 10.493877	FindByFormula	HMDB09201	+	C00350		1562.93	10.4939
PE(18:4(6Z,9Z,12Z,15Z)/20:5(5Z,8Z,11Z,14Z,17Z))	Glycerophospholipids	Glycerophosphoethanolamines	2.53486e-18	6.51437e-18	4832.51	12.2386	4832.51	up	2.70648	2.72566	1.72305	2.97297	2.18126	1.78084	5.88641	2.14956	2.1806	2.43155	2.91868	2.01361	-1.27376	-16.0194	-1.38775	-16.0194	-16.0194	-16.0194	-0.677067	-16.0194	-16.0194	-16.0194	-3.10949	3.39178		(390.73407, 2188.0422)(391.23572, 895.0264)(391.73648, 265.96585)(780.45935, 4559.8433)(781.462, 1765.4875)(782.4645, 512.83765)(401.7248, 2587.073)(402.22668, 1020.36115)(402.72815, 344.4556)	PE(18:4(6Z,9Z,12Z,15Z)/20:5(5Z,8Z,11Z,14Z,17Z))	FindByFormula	HMDB09203	+	C00350		779.452	9.14885
PE(18:4(6Z,9Z,12Z,15Z)/20:5(5Z,8Z,11Z,14Z,17Z)) + 9.148181	Glycerophospholipids	Glycerophosphoethanolamines	5.28424e-14	9.66494e-14	6454.72	12.6561	6454.72	up	2.85122	2.87879	-15.3722	3.14187	2.16945	1.81384	5.98231	2.27659	2.27381	2.51591	2.94887	2.3318	-15.3722	-15.3722	-0.907528	-15.3722	-15.3722	-15.3722	-0.423105	-15.3722	-15.3722	-15.3722	-15.3722	3.61901		(780.45905, 4207.0186)(781.46204, 1620.6171)(390.73386, 1959.3074)	PE(18:4(6Z,9Z,12Z,15Z)/20:5(5Z,8Z,11Z,14Z,17Z)) + 9.148181	FindByFormula	HMDB09203	+	C00350		389.725	9.14818
PE(18:4(6Z,9Z,12Z,15Z)/22:6(4Z,7Z,10Z,13Z,16Z,19Z))	Glycerophospholipids	Glycerophosphoethanolamines	0.000100461	0.000105123	6.8468	2.77543	6.8468	up	3.52788	3.11379	1.68007	2.93755	-14.9619	-14.9619	4.79494	-14.9619	-14.9619	3.31234	3.42129	-14.9619	-14.9619	-14.9619	0.794768	0.896622	-0.702811	-14.9619	0.742416	-0.229832	-14.9619	-14.9619	-14.9619	2.94341		(392.7494, 1259.3301)(393.2504, 530.13904)(784.4901, 1030.5814)(785.49335, 424.14926)	PE(18:4(6Z,9Z,12Z,15Z)/22:6(4Z,7Z,10Z,13Z,16Z,19Z))	FindByFormula	HMDB09210	+	C00350		783.484	9.39538
PE(18:4(6Z,9Z,12Z,15Z)/22:6(4Z,7Z,10Z,13Z,16Z,19Z)) + 9.38635	Glycerophospholipids	Glycerophosphoethanolamines	0.000634505	0.000650816	11.383	3.50881	11.383	up	2.85888	2.34367	-15.4293	2.45369	1.52314	1.20791	4.1608	2.08432	-15.4293	2.59514	2.66322	1.91708	-0.032403	-15.4293	0.0887909	0.313342	-1.45822	-15.4293	0.0553875	-1.29802	-1.39925	-1.38457	-15.4293	2.24633		(784.4903, 1043.3285)(785.49304, 430.5241)(392.74933, 1295.0472)	PE(18:4(6Z,9Z,12Z,15Z)/22:6(4Z,7Z,10Z,13Z,16Z,19Z)) + 9.38635	FindByFormula	HMDB09210	+	C00350		391.742	9.38635
PE(19:0/0:0) + 17.319477	Glycerophospholipids	Glycerophosphoethanolamines	2.06661e-13	3.59345e-13	-280616	-18.0982	280616	down	-23.2089	-23.2089	-23.2089	4.78622	-23.2089	-23.2089	-23.2089	-23.2089	-23.2089	-23.2089	-23.2089	-23.2089	1.24322	1.23061	1.50275	0.399799	3.54111	1.11886	0.235233	-23.2089	1.35972	1.7674	-23.2089	0.685982		(991.67255, 14106.111)(992.6753, 7529.882)(993.6792, 2376.5095)(994.6806, 571.0437)(995.684, 136.18822)(1013.6553, 6468.2646)(1014.65765, 3640.046)(1015.66614, 2959.3855)(1016.6715, 1434.0955)(1017.67346, 474.16135)(496.34097, 411620.44)(497.34354, 114539.87)(498.34613, 20899.023)(499.34857, 2886.6455)(500.35037, 403.651)(518.3225, 25442.145)(519.3254, 6736.317)(520.338, 9326.2)(521.3417, 2602.89)	PE(19:0/0:0) + 17.319477	FindByFormula		+		LMGP02050028	495.336	17.3195
PE(19:0/0:0) + 17.326836	Glycerophospholipids	Glycerophosphoethanolamines	5.91661e-09	7.57531e-09	-25.4548	-4.66986	25.4548	down	5.73473	5.08084	4.43924	5.48517	4.50844	4.87207	-19.5909	3.26325	-19.5909	-19.5909	-19.5909	-19.5909	1.01572	0.62759	0.878098	0.00281143	2.33574	0.504482	2.46984	0.875122	0.885101	1.18472	-19.5909	0.279448		(1035.6364, 173.305)(259.66022, 2014.6278)(260.16196, 745.5823)(260.65833, 1171.9501)(518.3209, 45088.176)(519.32446, 11443.376)(520.3285, 3934.0664)(521.3402, 1121.97)(540.2944, 617.38)	PE(19:0/0:0) + 17.326836	FindByFormula		+		LMGP02050028	517.313	17.3268
PE(19:0/0:0) + 17.348402	Glycerophospholipids	Glycerophosphoethanolamines	0.000277427	0.000287083	-5757.75	-12.4913	5757.75	down	-23.172	4.41342	-23.172	5.00247	-23.172	-23.172	-23.172	-23.172	3.27934	-23.172	-23.172	-23.172	1.37512	1.34364	1.61546	3.94849	3.62915	4.46483	3.82186	-23.172	1.48014	1.87999	-23.172	-23.172		(991.67206, 16140.213)(992.67505, 8596.552)(993.6786, 2732.7827)(994.6799, 666.0026)(995.6843, 168.20491)(996.68164, 78.77563)(1013.6545, 7703.3223)(1014.6569, 4280.1045)(1015.6648, 3219.6133)(1016.6692, 1538.6892)(1017.6723, 505.6723)(496.33926, 515925.22)(497.3428, 137241.28)(498.345, 25445.725)(499.34747, 3557.2883)(500.34998, 462.3173)(518.3213, 41307.418)(519.325, 11433.353)(520.32587, 2659.…	PE(19:0/0:0) + 17.348402	FindByFormula		+		LMGP02050028	495.334	17.3484
PE(19:0/0:0) + 17.457403	Glycerophospholipids	Glycerophosphoethanolamines	1.07452e-11	1.65111e-11	-637.867	-9.31711	637.867	down	0	0	0	0	0	0	0	0	0	0	0	0	22.6771	22.5561	0	22.0877	0	0	22.0592	0	0	0	22.4252	0		(1035.639, 267.49002)(259.6597, 372.78635)(260.16046, 141.41455)(260.65735, 188.0975)(518.3224, 54795.67)(519.3253, 14837.735)(520.33234, 4146.5854)(521.3477, 634.2967)(540.30817, 182.845)(541.3197, 38.525)	PE(19:0/0:0) + 17.457403	FindByFormula		+		LMGP02050028	517.316	17.4574
PE(19:0/0:0) + 17.64303	Glycerophospholipids	Glycerophosphoethanolamines	5.53728e-21	1.7657e-20	-92.4991	-6.53137	92.4991	down	0	0	0	0	0	0	0	0	0	0	0	0	16.0278	15.7642	0	0	0	0	15.4201	15.6572	0	15.5071	0	0		(259.65866, 1616.0007)(260.1601, 628.42365)(260.66068, 135.45332)(518.3193, 137567.75)(519.32227, 35278.26)(520.322, 5863.747)(540.3071, 2665.62)	PE(19:0/0:0) + 17.64303	FindByFormula		+		LMGP02050028	517.307	17.643
PE(19:0/0:0) + 19.493233	Glycerophospholipids	Glycerophosphoethanolamines	2.74776e-16	5.95822e-16	-5.73575	-2.51998	5.73575	down	0	0	19.3937	0	19.1421	19.6954	0	0	0	0	0	0	17.2557	0	18.1923	0	0	0	0	17.3782	0	17.5516	0	18.0934		(496.34003, 2670.177)(497.3431, 729.6094)	PE(19:0/0:0) + 19.493233	FindByFormula		+		LMGP02050028	495.332	19.4932
PE(19:0/22:6(4Z,7Z,10Z,13Z,16Z,19Z))	Glycerophospholipids	Glycerophosphoethanolamines	1.0457e-08	1.31498e-08	16.9873	4.08638	16.9873	up	24.3825	23.5054	22.451	0	0	22.6744	0	0	22.5451	0	21.4504	17.0196	21.9185	0	0	0	0	0	20.0805	23.199	20.7813	19.0125	0	0		(806.56793, 28916.686)(807.5714, 12564.002)(808.58124, 8010.79)(809.58527, 3721.307)(810.59094, 2384.5)(811.5953, 689.89404)(812.6039, 199.785)(828.73004, 22178.057)(829.76355, 12293.818)(830.73846, 7449.9033)(832.14716, 1493.7458)(832.5779, 876.60004)	PE(19:0/22:6(4Z,7Z,10Z,13Z,16Z,19Z))	FindByFormula		+		LMGP02010792	805.561	24.5242
PE(19:1(9Z)/0:0)	Glycerophospholipids	Glycerophosphoethanolamines	6.95513e-14	1.25769e-13	-30.7352	-4.94182	30.7352	down	4.5528	4.06074	3.91519	3.66027	-18.7463	4.4395	-18.7463	2.48112	2.73619	-18.7463	2.56787	-18.7463	0.486727	3.62558	1.22895	0.334505	3.03921	0.0922337	0.0765762	0.509308	0.927893	0.682997	0.799542	0.926769		(987.9739, 250.86333)(988.9761, 143.58667)(1009.6137, 128.95999)(1010.63, 51.35)(1011.6385, 30.18)(494.32416, 14644.507)(495.3277, 4031.1567)(496.32983, 729.3215)(497.33615, 225.22935)(516.3053, 1277.0824)(517.3078, 405.00485)	PE(19:1(9Z)/0:0)	FindByFormula		+		LMGP02050019	493.318	16.2069
PE(19:1(9Z)/0:0) + 16.200985	Glycerophospholipids	Glycerophosphoethanolamines	6.97678e-09	8.89193e-09	-43.8392	-5.45415	43.8392	down	22.9373	22.4489	0	22.6346	0	0	0	21.1332	0	0	21.5016	0	18.7378	22.0668	19.5331	19.0163	0	18.8379	19.233	0	19.9351	0	19.5503	19.1951		(987.6425, 567.85)(988.6482, 318.44)(989.65, 147.92)(990.669, 40.53)(1009.95844, 138.78667)(1010.62714, 136.27)(1011.6262, 110.07)(494.3245, 15269.974)(495.32755, 4174.311)(496.33044, 771.43353)(497.3352, 215.12602)(516.3063, 1289.7607)(517.3096, 404.62946)(518.3087, 661.75)	PE(19:1(9Z)/0:0) + 16.200985	FindByFormula		+		LMGP02050019	493.317	16.201
PE(19:1(9Z)/0:0) + 16.470188	Glycerophospholipids	Glycerophosphoethanolamines	0.00013922	0.000145131	-38.7279	-5.2753	38.7279	down	5.0375	4.54478	4.29713	4.35637	3.93969	4.40856	-21.9704	-21.9704	-0.565687	-21.9704	-0.985434	-21.9704	0.580782	-2.38295	1.25396	-2.55239	0.257916	0.308197	-2.68888	1.20816	1.43921	1.23988	0.832321	0.958746		(987.6412, 764.1102)(988.6441, 424.40323)(989.6443, 121.10333)(990.6361, 63.66)(1009.6235, 318.071)(1010.6243, 339.72668)(1011.64185, 107.793335)(1012.646, 71.15)(494.32385, 131066.82)(495.327, 34347.418)(496.3297, 6340.763)(497.33478, 106.32856)(516.30505, 18245.395)(517.30835, 5019.391)(518.31134, 2414.5308)	PE(19:1(9Z)/0:0) + 16.470188	FindByFormula		+		LMGP02050019	493.316	16.4702
PE(19:1(9Z)/0:0) + 16.471542	Glycerophospholipids	Glycerophosphoethanolamines	2.07745e-22	7.43787e-22	-2.21588	-1.14788	2.21588	down	6.32807	5.99681	5.29182	5.68251	5.15415	5.24922	-18.0863	3.94531	4.70932	-18.0863	4.22252	-18.0863	0.733278	-1.23385	1.11971	0.721266	0.0233726	-1.89454	0.269167	0.917444	1.90116	1.49939	1.06997	0.969008		(258.65344, 2047.2208)(259.15475, 902.56775)(259.65256, 828.25336)(516.30554, 20842.2)(517.3091, 5539.602)(518.3117, 607.43805)	PE(19:1(9Z)/0:0) + 16.471542	FindByFormula		+		LMGP02050019	515.299	16.4715
PE(20:1(11Z)/0:0)	Glycerophospholipids	Glycerophosphoethanolamines	1.02921e-17	2.52208e-17	-87.5103	-6.45138	87.5103	down	-17.2212	4.2696	4.14061	-17.2212	4.06579	-17.2212	-17.2212	3.77079	3.46561	-17.2212	2.59205	-17.2212	1.14641	1.29716	1.46437	1.26917	0.197197	1.36551	0.600557	1.683	1.76111	1.86091	0.969685	-17.2212		(1037.6587, 62.05)(1038.6589, 45.105)(1039.666, 52.39)(508.33942, 4690.953)(509.34277, 1321.7587)(510.342, 149.695)(530.3228, 1136.0616)(531.3243, 152.9125)(532.33356, 103.47)	PE(20:1(11Z)/0:0)	FindByFormula		+		LMGP02050020	507.333	17.2741
PE(20:1(11Z)/0:0) + 17.279558	Glycerophospholipids	Glycerophosphoethanolamines	1.25322e-17	3.04518e-17	-16.7771	-4.06842	16.7771	down	4.91379	4.29779	4.1287	4.7606	4.02004	-17.8466	7.1561	-17.8466	3.35899	-17.8466	2.63626	-17.8466	1.03239	1.03842	1.31889	1.18233	0.330402	1.17724	0.66473	1.59267	1.71512	1.76255	0.885992	0.00606918		(1037.6516, 921.93)(1038.6412, 627.4)(1039.6497, 846.24)(508.33914, 4882.7505)(509.34262, 1381.2803)(510.34393, 236.91501)(530.3219, 1136.7151)(531.3271, 569.24)(532.3151, 205.9)	PE(20:1(11Z)/0:0) + 17.279558	FindByFormula		+		LMGP02050020	507.332	17.2796
PE(20:4(5Z,8Z,11Z,14Z)/21:0)	Glycerophospholipids	Glycerophosphoethanolamines	8.37137e-09	1.05952e-08	-70397.6	-16.1032	70397.6	down	0	0	0	0	0	0	0	0	0	0	0	0	19.6788	0	17.4678	17.6644	17.1928	19.4085	19.4883	23.3734	19.2527	19.3638	20.3485	0		(832.5823, 9834.696)(833.5861, 4993.2383)(834.5954, 3821.7844)(835.6007, 1858.0701)(836.60565, 299.21667)(837.6233, 33.49)(854.5706, 374.24924)(855.5731, 251.77667)(856.5846, 112.48)	PE(20:4(5Z,8Z,11Z,14Z)/21:0)	FindByFormula		+		LMGP02010956	831.576	24.54
PE(20:4(5Z,8Z,11Z,14Z)/22:6(4Z,7Z,10Z,13Z,16Z,19Z))	Glycerophospholipids	Glycerophosphoethanolamines	2.06869e-21	6.81509e-21	249972	17.9314	249972	up	20.7144	19.9054	19.4883	20.5491	19.4533	19.6851	18.5619	0	19.568	18.2586	19.6068	19.3861	0	0	0	0	0	0	0	0	0	0	0	0		(829.5523, 2546.9253)(830.55585, 1250.5308)	PE(20:4(5Z,8Z,11Z,14Z)/22:6(4Z,7Z,10Z,13Z,16Z,19Z))	FindByFormula	HMDB09408	+	C00350		828.544	27.9593
PE(20:4(5Z,8Z,11Z,14Z)/22:6(4Z,7Z,10Z,13Z,16Z,19Z)) + 27.958128	Glycerophospholipids	Glycerophosphoethanolamines	1.26889e-23	4.97791e-23	76795.9	16.2287	76795.9	up	20.7775	19.9018	19.449	20.6667	19.4425	19.6839	0	0	19.5733	18.1904	17.7029	19.357	0	0	0	0	0	0	0	0	0	0	0	0		(829.55304, 2436.9797)(830.55585, 1196.2046)	PE(20:4(5Z,8Z,11Z,14Z)/22:6(4Z,7Z,10Z,13Z,16Z,19Z)) + 27.958128	FindByFormula	HMDB09408	+	C00350		828.545	27.9581
PE(21:0/0:0)	Glycerophospholipids	Glycerophosphoethanolamines	2.64132e-07	3.06595e-07	-1104.73	-10.1095	1104.73	down	6.70433	5.59139	5.23764	6.34961	-17.9297	-17.9297	-17.9297	-17.9297	-17.9297	-17.9297	4.14428	-17.9297	2.61923	5.49547	6.24225	4.85774	-17.9297	5.3062	1.98306	5.99144	2.80165	2.84767	1.59549	2.02283		(1091.7001, 1624.2122)(1092.7063, 2451.1626)(1093.7113, 1022.89856)(1113.6874, 1430.5402)(1114.6909, 1102.059)(1115.6824, 813.25287)(1116.6934, 324.99)(546.35516, 36203.16)(547.35864, 11834.701)(548.3611, 2431.0388)(549.3629, 519.043)(568.35016, 3845.5305)(569.3391, 1245.483)(570.35156, 2704.255)	PE(21:0/0:0)	FindByFormula		+		LMGP02050026	545.348	17.4732
PE(21:0/0:0) + 17.460331	Glycerophospholipids	Glycerophosphoethanolamines	7.58601e-09	9.6334e-09	-3.46702	-1.7937	3.46702	down	25.1183	0	0	24.754	23.1947	23.7935	0	21.9679	22.3002	0	22.2334	0	21.0333	0	21.1365	19.1867	22.8752	19.8938	20.4285	20.5194	0	0	19.5334	20.2797		(1091.7045, 250.88118)(1092.708, 144.61)(1113.6954, 319.69446)(1114.6921, 709.57996)(546.35547, 24171.83)(547.3591, 7586.952)(548.36115, 1550.524)(549.3635, 332.81445)(568.33673, 2598.523)(569.3399, 877.99066)	PE(21:0/0:0) + 17.460331	FindByFormula		+		LMGP02050026	545.349	17.4603
PE(21:0/0:0) + 18.111551	Glycerophospholipids	Glycerophosphoethanolamines	5.33344e-07	6.10903e-07	-10.5728	-3.40229	10.5728	down	-18.0594	-18.0594	-18.0594	-18.0594	-18.0594	-18.0594	6.36026	-18.0594	-18.0594	6.11405	-18.0594	6.77567	-18.0594	-18.0594	1.47262	0.813631	0.602938	0.858967	-18.0594	-18.0594	-18.0594	-18.0594	1.00874	1.14221		(1113.6649, 120.37751)(273.6753, 167.77333)(274.17566, 37.946667)(546.3516, 10607.357)(547.3558, 3026.7834)(548.3577, 688.2758)	PE(21:0/0:0) + 18.111551	FindByFormula		+		LMGP02050026	545.344	18.1116
PE(21:0/0:0) + 19.02956	Glycerophospholipids	Glycerophosphoethanolamines	1.17374e-25	5.43832e-25	-3.74122	-1.90351	3.74122	down	0	0	0	0	0	26.3718	0	0	0	0	0	0	0	0	0	0	0	0	0	26.5365	0	0	0	22.6774		(1047.7346, 2776.084)(1048.7378, 514.1808)(1049.7393, 195.432)(1050.7423, 100.05437)(1051.7188, 303.78)(1069.7174, 947.9515)(1070.7184, 595.36005)(1071.7169, 319.6447)(1072.7231, 960.10004)(524.3716, 115014.125)(525.3748, 32420.195)(526.37726, 6061.369)(527.37665, 754.0832)(528.3814, 96.204666)(546.3535, 11334.037)(547.3573, 3338.5403)(548.35455, 579.44806)(549.3557, 135.2925)	PE(21:0/0:0) + 19.02956	FindByFormula		+		LMGP02050026	523.365	19.0296
PE(21:0/0:0) + 19.040636	Glycerophospholipids	Glycerophosphoethanolamines	2.59357e-19	7.21891e-19	-13.4582	-3.75041	13.4582	down	0	0	0	0	0	25.7351	0	0	0	0	0	0	0	0	0	0	0	0	0	26.3484	0	0	22.0803	22.3112		(1047.7347, 2853.6086)(1048.7377, 1800.5121)(1049.739, 654.65564)(1050.7441, 43.35889)(1069.7169, 3172.5996)(1070.7186, 1901.6951)(1071.7164, 986.25397)(1072.7192, 1423.835)(524.37146, 116291.72)(525.37476, 28141.02)(526.377, 5215.2065)(527.3769, 853.3501)(546.35345, 8137.138)(547.35706, 2313.122)(548.35474, 405.5061)	PE(21:0/0:0) + 19.040636	FindByFormula		+		LMGP02050026	523.364	19.0406
PE(21:0/0:0) + 19.042847	Glycerophospholipids	Glycerophosphoethanolamines	5.65361e-32	4.24371e-31	-1702.31	-10.7333	1702.31	down	27.0679	25.5619	0	26.6489	0	26.3504	0	0	0	0	0	0	23.3216	26.3783	26.5537	22.0104	22.0424	22.8983	22.1827	0	0	23.7187	22.6259	22.6965		(1047.7347, 2827.383)(1048.7377, 690.7367)(1049.7393, 284.85086)(1050.7399, 125.55786)(1051.7349, 131.49)(1069.7161, 1619.1864)(1070.7168, 1123.8009)(1071.7153, 648.9632)(1072.7202, 782.25397)(1073.717, 531.79)(524.37134, 150513.58)(525.3748, 42713.83)(526.3769, 7964.084)(527.37787, 1009.7263)(528.3812, 102.99681)(546.35333, 18760.727)(547.3573, 5302.3145)(548.3552, 912.0032)(549.3584, 132.20859)	PE(21:0/0:0) + 19.042847	FindByFormula		+		LMGP02050026	523.365	19.0428
PE(21:0/0:0) + 19.052937	Glycerophospholipids	Glycerophosphoethanolamines	1.87266e-28	1.0879e-27	-85.4158	-6.41643	85.4158	down	27.0975	25.826	25.1387	26.6559	25.1684	26.3193	0	0	0	0	0	0	26.4884	22.6921	26.3611	21.9499	22.022	22.5245	22.1773	0	0	23.6986	22.6206	22.6685		(1047.7345, 3125.2927)(1048.7378, 2493.81)(1049.7386, 903.58307)(1050.7369, 169.64166)(1069.7162, 3186.5088)(1070.7192, 2089.052)(1071.7197, 1104.6322)(1072.7175, 1089.4563)(524.3713, 150170.5)(525.3748, 42655.855)(526.37683, 8716.792)(527.3778, 1499.1504)(528.38214, 464.485)(546.3532, 22290.578)(547.3572, 6387.8794)(548.3552, 1100.0906)(549.3618, 94.28)	PE(21:0/0:0) + 19.052937	FindByFormula		+		LMGP02050026	523.364	19.0529
PE(21:0/0:0) + 19.131582	Glycerophospholipids	Glycerophosphoethanolamines	1.63778e-12	2.66018e-12	-367.002	-8.51964	367.002	down	0	0	22.8378	0	0	0	0	0	0	0	0	0	0	22.311	0	0	0	0	21.8074	19.3252	19.6345	22.977	0	19.0184		(1113.7064, 130.28)(273.67493, 382.12)(274.1751, 194.14001)(274.6731, 63.184998)(546.35394, 24283.87)(547.3575, 6901.985)(548.3575, 1284.3007)(549.3582, 84.53333)(568.33514, 555.7133)(569.3367, 202.27666)(570.3406, 166.39)	PE(21:0/0:0) + 19.131582	FindByFormula		+		LMGP02050026	545.345	19.1316
PE(21:0/0:0) + 19.29582	Glycerophospholipids	Glycerophosphoethanolamines	2.26581e-19	6.34155e-19	-492.463	-8.94387	492.463	down	24.8168	0	22.8223	0	22.851	23.5848	0	21.7737	21.3952	0	0	0	22.8384	21.9505	22.5296	21.7275	21.742	22.3044	21.8519	22.1863	22.7628	22.6267	22.0502	0		(1113.6759, 158.30583)(273.6741, 482.10065)(274.17575, 195.64061)(274.67426, 134.94939)(546.3537, 70040.25)(547.35693, 20010.406)(548.3592, 3730.779)(549.35223, 260.1967)(568.33575, 943.5972)(569.3385, 280.49112)(570.3508, 315.93)	PE(21:0/0:0) + 19.29582	FindByFormula		+		LMGP02050026	545.347	19.2958
PE(21:0/0:0) + 19.304758	Glycerophospholipids	Glycerophosphoethanolamines	4.12686e-10	5.66147e-10	-1104.39	-10.109	1104.39	down	-18.8231	7.46267	4.0481	-18.8231	6.86032	7.15845	-18.8231	2.9504	-18.8231	-18.8231	-18.8231	-18.8231	3.69402	3.4638	3.33361	2.60341	2.82025	3.07656	3.01625	3.63387	3.48866	4.14321	3.57622	-18.8231		(1113.6722, 145.77701)(273.67505, 1212.8058)(274.17642, 473.2176)(274.67392, 246.49176)(546.35284, 66727.3)(547.3558, 18547.73)(548.35803, 3572.3474)(549.3571, 234.05571)(568.33374, 1028.485)(569.33606, 365.60666)(570.3385, 237.42)(571.3489, 23.9)	PE(21:0/0:0) + 19.304758	FindByFormula		+		LMGP02050026	545.344	19.3048
PE(21:0/0:0) + 19.380466	Glycerophospholipids	Glycerophosphoethanolamines	1.19066e-20	3.70136e-20	-194.577	-7.6042	194.577	down	5.35279	5.38379	4.78841	6.11719	-20.8967	5.06797	-20.8967	0.326962	-20.8967	-20.8967	-20.8967	-20.8967	1.93376	1.30542	-20.8967	0.786011	0.457684	1.27365	0.585363	1.52729	1.52565	1.73575	1.48003	1.19362		(1113.6798, 162.00069)(273.67398, 1921.0262)(274.175, 775.8686)(274.6741, 436.85428)(546.35345, 93574.69)(547.35645, 25929.387)(548.35974, 4959.0938)(549.35925, 287.565)(568.35913, 570.1067)(569.33844, 175.36642)(570.3321, 189.795)	PE(21:0/0:0) + 19.380466	FindByFormula		+		LMGP02050026	545.347	19.3805
PE(21:0/0:0) + 19.388666	Glycerophospholipids	Glycerophosphoethanolamines	6.39143e-11	9.26703e-11	-9.17824	-3.19822	9.17824	down	6.56304	5.8487	5.72161	6.45262	5.72235	5.21175	-23.1815	1.11452	1.28471	-23.1815	-23.1815	-23.1815	3.60364	3.30757	3.48457	1.98163	1.87394	-23.1815	2.04508	3.47647	3.66252	3.61062	2.88877	-23.1815		(1047.7352, 45892.934)(1048.7389, 25964.256)(1049.7413, 8707.672)(1050.7433, 2230.225)(1051.7448, 449.68332)(1069.7173, 21281.756)(1070.7196, 12825.566)(1071.7156, 5786.763)(1072.7124, 2253.8093)(524.3709, 787520.2)(525.37445, 224595.8)(526.37714, 46116.598)(527.37946, 6818.1187)(528.401, 235.71)(546.3527, 89853.914)(547.3555, 26045.377)(548.358, 4989.59)(549.3644, 325.686)	PE(21:0/0:0) + 19.388666	FindByFormula		+		LMGP02050026	523.365	19.3887
PE(21:0/0:0) + 19.391302	Glycerophospholipids	Glycerophosphoethanolamines	1.68645e-12	2.73558e-12	-186.283	-7.54135	186.283	down	19.282	18.4105	18.171	15.8987	18.1709	18.2953	-10.734	-10.734	-10.734	-10.734	-10.734	-10.734	16.0516	15.7517	15.9325	14.6996	14.6046	15.5927	14.7609	15.9241	16.1104	16.3605	-10.734	-10.734		(1047.7354, 46555.97)(1048.7384, 27006.027)(1049.7416, 9216.391)(1050.7426, 2316.5928)(1051.7452, 532.22095)(1069.7172, 21337.076)(1070.7192, 12705.723)(1071.716, 5745.726)(1072.713, 2280.6746)(1073.7101, 1005.5943)(524.3713, 817029.6)(525.3745, 230546.08)(526.37714, 44803.47)(527.3799, 6622.738)(528.3813, 829.14703)(546.35333, 88736.125)(547.3561, 25746.432)(548.3583, 4997.615)(549.3646, 855.552…	PE(21:0/0:0) + 19.391302	FindByFormula		+		LMGP02050026	523.365	19.3913
PE(22:1(11Z)/0:0)	Glycerophospholipids	Glycerophosphoethanolamines	6.41192e-12	1.00279e-11	118.153	6.88452	118.153	up	5.49295	5.4367	-14.9235	5.76661	4.2779	-14.9235	-14.9235	4.07765	3.5922	-14.9235	-14.9235	-14.9235	-14.9235	-14.9235	-14.9235	-14.9235	-14.9235	-14.9235	-14.9235	-14.9235	2.66574	3.058	-14.9235	-14.9235		(536.37054, 1171.0638)(537.373, 376.29834)(538.3804, 103.04)(559.3533, 122.4)	PE(22:1(11Z)/0:0)	FindByFormula		+		LMGP02050023	535.363	18.9313
PE(22:1(11Z)/0:0) + 18.923145	Glycerophospholipids	Glycerophosphoethanolamines	2.66832e-12	4.25431e-12	842.895	9.71921	842.895	up	5.84598	5.50959	-13.9425	6.05968	4.60541	6.27319	-13.9425	3.53943	3.66386	-13.9425	3.03579	-13.9425	-13.9425	-13.9425	-13.9425	-13.9425	-13.9425	-13.9425	-13.9425	-13.9425	-13.9425	3.59894	1.9586	-13.9425		(536.37103, 1335.942)(537.37384, 419.10144)	PE(22:1(11Z)/0:0) + 18.923145	FindByFormula		+		LMGP02050023	535.365	18.9231
PE(O-18:0/17:0)	Glycerophospholipids	Glycerophosphoethanolamines	5.6468e-20	1.67063e-19	-9.62512	-3.26681	9.62512	down	0	0	0	0	0	0	0	0	19.9751	0	0	0	20.9478	0	0	17.3486	0	0	0	0	20.8804	0	0	0		(742.5697, 5983.374)(743.5729, 2783.067)(744.5767, 754.4752)(745.58466, 244.05144)(764.55676, 1714.0474)(765.5595, 942.3875)(766.57104, 922.00824)(767.578, 338.8425)(768.5807, 260.65)	PE(O-18:0/17:0)	FindByFormula		+		LMGP02020044	741.562	24.6228
PE(O-18:1(9Z)/0:0)	Glycerophospholipids	Glycerophosphoethanolamines	7.96998e-12	1.23848e-11	-3.22923	-1.69119	3.22923	down	0	0	0	0	0	0	0	0	0	0	0	0	0	0	0	0	0	0	0	0	0	0	20.2943	0		(931.6499, 88.22)(932.6776, 27.99)(466.3282, 17828.877)(467.3314, 4975.635)(468.3298, 801.9387)(488.3081, 2084.76)(489.3119, 632.91)(490.3069, 107.65)	PE(O-18:1(9Z)/0:0)	FindByFormula		+		LMGP02060004	465.321	19.8216
PE(O-18:1(9Z)/0:0) + 19.801632	Glycerophospholipids	Glycerophosphoethanolamines	9.06984e-27	4.56882e-26	-37.6839	-5.23588	37.6839	down	6.93095	6.05833	4.68416	6.76546	4.81367	5.38492	-17.5051	-17.5051	3.88951	-17.5051	4.39807	-17.5051	3.16683	3.04655	2.75916	2.06678	2.36261	2.76326	2.59093	3.9095	3.59566	4.11996	2.92294	2.43113		(931.65045, 360.8056)(932.65454, 205.77104)(933.65686, 107.91695)(466.32922, 21254.75)(467.33246, 5716.463)(468.32928, 725.1888)(469.3312, 201.91333)(488.31058, 2019.1969)(489.31418, 586.3035)(490.3121, 130.92018)	PE(O-18:1(9Z)/0:0) + 19.801632	FindByFormula		+		LMGP02060004	465.323	19.8016
PE(O-18:1(9Z)/0:0) + 19.802748	Glycerophospholipids	Glycerophosphoethanolamines	2.99779e-19	8.3059e-19	-159.339	-7.31596	159.339	down	6.18762	5.41356	-17.9732	6.05125	-17.9732	3.73887	-17.9732	-17.9732	3.36393	-17.9732	3.70488	-17.9732	2.58306	2.48141	2.17744	1.48685	1.72544	2.16862	2.00919	3.3175	3.00416	3.53885	-17.9732	1.89314		(931.64514, 256.128)(932.65204, 163.47334)(933.65936, 61.753338)(466.32886, 20852.688)(467.33218, 5634.564)(468.32962, 819.6768)(469.34048, 297.994)(488.3093, 2676.1567)(489.31168, 810.70886)(490.31104, 201.35876)	PE(O-18:1(9Z)/0:0) + 19.802748	FindByFormula		+		LMGP02060004	465.321	19.8027
PE(O-20:0/21:0)	Glycerophospholipids	Glycerophosphoethanolamines	2.2128e-14	4.17827e-14	-56457.3	-15.7849	56457.3	down	-17.4147	-17.4147	-17.4147	-17.4147	2.85662	-17.4147	-17.4147	-17.4147	-17.4147	-17.4147	-17.4147	-17.4147	0.423794	3.61734	3.05049	-17.4147	-0.0375729	2.34515	0.508654	1.27501	2.84264	3.03935	2.30657	-1.24367		(804.68756, 1984.1633)(805.18805, 3316.0325)(805.6869, 404.0443)	PE(O-20:0/21:0)	FindByFormula		+		LMGP02020085	1607.36	13.0605
PE(O-20:0/21:0) + 13.055613	Glycerophospholipids	Glycerophosphoethanolamines	1.19654e-14	2.30162e-14	-75756.3	-16.2091	75756.3	down	-17.0149	-17.0149	-17.0149	-17.0149	-17.0149	-17.0149	-17.0149	-17.0149	-17.0149	-17.0149	-17.0149	-17.0149	0.81739	4.04124	3.45035	0.864809	-17.0149	2.75468	1.36808	1.68379	3.24082	3.4326	2.70643	-17.0149		(804.68744, 2092.113)(805.1879, 3491.2632)(805.68677, 417.63614)	PE(O-20:0/21:0) + 13.055613	FindByFormula		+		LMGP02020085	1607.36	13.0556
PE(O-20:0/21:0) + 13.064204	Glycerophospholipids	Glycerophosphoethanolamines	2.17854e-07	2.53898e-07	-2145.05	-11.0668	2145.05	down	0	0	0	0	0	0	0	0	0	0	0	0	0	19.8204	19.5767	0	0	18.5113	0	17.524	19.2251	19.4003	18.7438	0		(804.68744, 2280.5208)(805.68823, 468.17593)(806.6898, 876.3322)	PE(O-20:0/21:0) + 13.064204	FindByFormula		+		LMGP02020085	803.679	13.0642
PE(P-16:0/0:0)	Glycerophospholipids	Glycerophosphoethanolamines	1.92236e-24	8.04078e-24	-999.479	-9.96503	999.479	down	0	0	18.8006	0	18.9639	19.1101	0	0	0	0	0	0	15.429	15.9975	16.4224	15.8407	0	16.6431	15.9868	15.9224	16.0436	16.0807	16.0701	16.0187		(438.2976, 1767.0238)(439.30048, 410.6613)	PE(P-16:0/0:0)	FindByFormula		+		LMGP02070001	437.29	15.7956
PE(P-16:0/0:0) + 18.010515	Glycerophospholipids	Glycerophosphoethanolamines	1.86892e-27	1.00221e-26	-32.1443	-5.00649	32.1443	down	6.00086	5.72114	-18.7803	5.85126	5.09052	-18.7803	4.13824	2.66178	-18.7803	-18.7803	3.49201	3.40393	1.6102	1.5617	1.57251	0.865765	1.26899	1.93688	1.49606	2.44964	2.21935	2.70833	1.83651	1.79037		(875.5885, 512.5593)(876.5922, 316.91083)(877.5922, 165.7762)(897.5686, 415.21118)(898.5726, 290.742)(438.29752, 37815.152)(439.30096, 8492.009)(440.29852, 1004.7098)(441.31458, 264.755)(460.27878, 2902.2278)(461.2818, 746.95233)(462.28848, 492.67825)	PE(P-16:0/0:0) + 18.010515	FindByFormula		+		LMGP02070001	437.292	18.0105
PE(P-16:0/0:0) + 18.015873	Glycerophospholipids	Glycerophosphoethanolamines	1.41354e-27	7.65455e-27	-1618.46	-10.6604	1618.46	down	5.65184	5.38198	-18.9156	5.49799	-18.9156	-18.9156	3.86965	-18.9156	-18.9156	-18.9156	-18.9156	3.23127	1.40804	1.40202	1.40516	0.728699	1.04558	1.74531	1.32089	2.26915	2.06117	2.53589	1.66466	1.56171		(875.5892, 129.65201)(876.589, 77.71)(877.60474, 39.48)(897.56903, 63.999996)(898.5657, 54.4)(438.29727, 33749.453)(439.3007, 7606.4165)(440.298, 944.3119)(460.27533, 1353.809)(461.27795, 342.62665)(462.29126, 256.86002)	PE(P-16:0/0:0) + 18.015873	FindByFormula		+		LMGP02070001	437.291	18.0159
PE(P-19:1(12Z)/0:0)	Glycerophospholipids	Glycerophosphoethanolamines	2.29041e-40	3.37988e-39	-29767.7	-14.8615	29767.7	down	0	0	0	0	0	0	0	17.3263	0	0	0	0	0	17.4581	17.548	18.0232	18.601	18.6108	18.2937	16.6452	17.9512	17.4635	17.3686	17.7005		(955.6536, 914.0657)(956.65717, 491.9578)(478.32874, 271.62912)	PE(P-19:1(12Z)/0:0)	FindByFormula		+		LMGP02070003	477.323	22.7082
1-(6-[5]-ladderane-hexanyl)-2-(8-[3]-ladderane-octanyl)-sn-glycero-3-phospho-(1'-sn-glycerol)	Glycerophospholipids	Glycerophosphoglycerols	6.15755e-38	7.33704e-37	5.4763	2.4532	5.4763	up	3.74579	3.69402	-17.2311	3.68177	3.05127	3.08681	3.26674	2.99434	3.18211	3.39328	3.13965	3.21344	0.397617	0.474478	-17.2311	0.5429	0.860392	0.528761	0.752195	0.154675	0.760721	0.664926	0.724108	1.15003		(398.28775, 5480.687)(399.2909, 1254.4725)(400.29343, 198.77486)	1-(6-[5]-ladderane-hexanyl)-2-(8-[3]-ladderane-octanyl)-sn-glycero-3-phospho-(1'-sn-glycerol)	FindByFormula		+		LMGP04040002	397.279	16.3247
1,2-ditetradecanoyl-sn-glycero-3-phospho-(2'-lyso-3'-tetradecanoyl -1'-sn -glycerol)	Glycerophospholipids	Glycerophosphoglycerols	8.44637e-09	1.06857e-08	614.613	9.26353	614.613	up	2.59257	1.55993	1.22271	3.2578	-18.8291	-18.8291	-18.8291	1.52918	3.23259	-1.59582	0.696306	3.23841	-18.8291	-18.8291	-0.429211	0.730688	-18.8291	-18.8291	-18.8291	-18.8291	-1.23428	-0.350641	-18.8291	-18.8291		(899.6352, 15471.297)(900.6396, 9145.404)(901.643, 2981.0686)(902.6456, 726.90936)(921.6172, 4848.821)(922.61957, 2908.138)(923.6177, 1046.7987)	1,2-ditetradecanoyl-sn-glycero-3-phospho-(2'-lyso-3'-tetradecanoyl -1'-sn -glycerol)	FindByFormula		+		LMGP04090001	898.629	14.5693
1,2-ditetradecanoyl-sn-glycero-3-phospho-(2'-lyso-3'-tetradecanoyl -1'-sn -glycerol) + 14.564371	Glycerophospholipids	Glycerophosphoglycerols	7.05055e-10	9.53649e-10	1463.92	10.5156	1463.92	up	3.38366	2.2669	1.56972	-18.1775	-18.1775	-18.1775	-18.1775	2.25978	3.93617	-0.907255	1.4546	3.95308	-18.1775	-18.1775	-0.504511	1.29843	-18.1775	-18.1775	-18.1775	-18.1775	-18.1775	-18.1775	-18.1775	-18.1775		(899.63495, 15571.81)(900.63947, 9212.231)(901.6431, 3031.1724)(902.6462, 917.83075)(921.61707, 4891.262)(922.6194, 2925.619)(923.6162, 1961.3021)	1,2-ditetradecanoyl-sn-glycero-3-phospho-(2'-lyso-3'-tetradecanoyl -1'-sn -glycerol) + 14.564371	FindByFormula		+		LMGP04090001	898.63	14.5644
PG(13:0/14:0)	Glycerophospholipids	Glycerophosphoglycerols	6.69688e-05	7.05026e-05	-323.648	-8.33828	323.648	down	-17.508	-17.508	2.50516	-17.508	-17.508	-17.508	1.85068	-17.508	2.8088	-17.508	2.84822	-17.508	1.37889	0.549953	0.659552	-1.43761	-0.516365	-0.657412	0.70015	0.851694	1.37409	-17.508	2.12154	-17.508		(670.4685, 9641.71)(671.47186, 4267.681)(672.47284, 1142.6761)(673.4776, 230.71642)	PG(13:0/14:0)	FindByFormula		+		LMGP04010069	669.46	25.867
PG(13:0/14:0) + 25.856283	Glycerophospholipids	Glycerophosphoglycerols	0.000120719	0.000126105	-111.315	-6.79851	111.315	down	2.63799	-16.8781	-16.8781	2.41747	-16.8781	-16.8781	2.40806	-16.8781	-16.8781	-16.8781	-16.8781	-16.8781	1.89666	1.17331	1.28649	-0.856491	0.119421	-0.0165291	-16.8781	-16.8781	2.09042	-16.8781	-1.03816	-16.8781		(670.4682, 8526.574)(671.47174, 3789.7454)(672.47076, 1150.3435)(673.4743, 238.75851)	PG(13:0/14:0) + 25.856283	FindByFormula		+		LMGP04010069	669.455	25.8563
PG(13:0/14:0) + 27.255997	Glycerophospholipids	Glycerophosphoglycerols	6.50094e-12	1.01619e-11	-4.34043	-2.11784	4.34043	down	0	0	0	0	0	0	0	18.7123	0	0	18.6585	0	16.8407	15.0963	0	0	0	0	14.8383	0	0	16.0096	0	0		(670.4686, 2113.7761)(671.4718, 955.32605)(672.47424, 263.90842)(673.4778, 94.8591)	PG(13:0/14:0) + 27.255997	FindByFormula		+		LMGP04010069	669.461	27.256
PG(13:0/14:0) + 27.26364	Glycerophospholipids	Glycerophosphoglycerols	1.2074e-15	2.50871e-15	-36.0718	-5.1728	36.0718	down	-15.1291	-15.1291	-15.1291	-15.1291	-15.1291	-15.1291	-15.1291	-15.1291	-15.1291	-15.1291	-15.1291	4.09193	2.30661	-15.1291	1.08948	-15.1291	0.341167	-15.1291	0.426944	-15.1291	-15.1291	1.48472	-15.1291	-15.1291		(1327.8579, 146.112)(1328.8789, 134.4)(653.4427, 463.68277)(654.44525, 255.23854)(655.44867, 107.40263)(675.42346, 3152.3965)(676.427, 1403.6166)(677.42993, 350.0179)(678.43256, 96.383064)	PG(13:0/14:0) + 27.26364	FindByFormula		+		LMGP04010069	652.434	27.2636
PG(13:0/14:0) + 27.287169	Glycerophospholipids	Glycerophosphoglycerols	2.38693e-08	2.93765e-08	-235.295	-7.87833	235.295	down	0	0	0	0	0	0	0	0	0	0	0	0	0	0	16.1414	0	0	14.3745	15.6124	15.6269	16.0977	16.6869	0	0		(675.4232, 3443.191)(676.4267, 1536.6707)(677.42944, 417.3177)(678.4324, 80.67545)	PG(13:0/14:0) + 27.287169	FindByFormula		+		LMGP04010069	674.416	27.2872
PG(13:0/14:0) + 27.287619	Glycerophospholipids	Glycerophosphoglycerols	2.31584e-05	2.47718e-05	-192.42	-7.58811	192.42	down	19.122	0	0	0	0	0	0	0	18.7411	0	0	0	17.237	16.0537	16.3624	0	0	14.3987	15.5529	15.7815	16.8062	16.7281	0	0		(675.42285, 3122.4395)(676.4263, 1403.7601)(677.42865, 361.84326)(678.42865, 65.59333)	PG(13:0/14:0) + 27.287619	FindByFormula		+		LMGP04010069	674.415	27.2876
PG(13:0/14:0) + 27.293264	Glycerophospholipids	Glycerophosphoglycerols	7.8426e-07	8.92575e-07	-220.404	-7.78401	220.404	down	0	0	0	0	0	0	0	18.8938	0	0	0	0	0	16.3918	16.2844	0	0	14.3987	15.5297	15.6452	17.1252	16.927	0	0		(675.4238, 3806.9607)(676.42706, 1701.8816)(677.42975, 470.45657)(678.43567, 76.9975)	PG(13:0/14:0) + 27.293264	FindByFormula		+		LMGP04010069	674.416	27.2933
PG(13:0/14:0) + 27.314173	Glycerophospholipids	Glycerophosphoglycerols	6.37388e-13	1.06848e-12	-19.8278	-4.30945	19.8278	down	-7.12307	-7.12307	-7.12307	-7.12307	-7.12307	-7.12307	-7.12307	-7.12307	-7.12307	-7.12307	-7.12307	-7.12307	-7.12307	-7.12307	9.09267	-7.12307	-7.12307	-7.12307	-7.12307	-7.12307	9.27857	11.973	-7.12307	-7.12307		(1327.8579, 166.925)(1328.8636, 106.7975)(1329.8584, 96.962494)(1330.8748, 32.629997)(653.4423, 777.739)(654.4454, 404.95398)(655.44946, 164.9914)(675.42377, 4422.356)(676.4271, 1946.7449)(677.4303, 481.31494)(678.4314, 139.6804)	PG(13:0/14:0) + 27.314173	FindByFormula		+		LMGP04010069	652.434	27.3142
PG(13:0/18:3(9Z,12Z,15Z))	Glycerophospholipids	Glycerophosphoglycerols	5.59528e-33	4.61079e-32	2.1473e+06	21.0341	2.1473e+06	up	0	23.4938	23.4408	23.6912	23.3411	23.5899	22.5875	22.1049	22.9674	22.331	23.0556	21.8058	0	0	0	0	0	0	0	0	0	0	0	0		(681.47327, 1574.2694)(682.4767, 745.2915)(703.4549, 17295.096)(704.45795, 8280.699)(705.4601, 2160.7583)	PG(13:0/18:3(9Z,12Z,15Z))	FindByFormula		+		LMGP04010080	680.465	28.2247
PG(13:0/18:3(9Z,12Z,15Z)) + 28.234667	Glycerophospholipids	Glycerophosphoglycerols	7.66681e-20	2.24093e-19	37391.1	15.1904	37391.1	up	0	0	0	23.6148	23.2459	23.501	0	22.0321	22.9054	22.2838	22.9427	21.7594	0	0	0	0	0	0	0	0	0	0	0	0		(703.45496, 13659.721)(704.45795, 6512.6543)(705.4601, 1696.8907)	PG(13:0/18:3(9Z,12Z,15Z)) + 28.234667	FindByFormula		+		LMGP04010080	702.448	28.2347
PG(14:0/17:0) + 26.578842	Glycerophospholipids	Glycerophosphoglycerols	1.80811e-13	3.16028e-13	-158.205	-7.30565	158.205	down	20.9765	0	0	0	0	20.7123	0	0	0	0	0	0	0	15.7656	15.2865	0	14.5239	0	16.5238	18.7604	15.6243	16.6777	16.1944	0		(726.5302, 2498.5254)(727.534, 1229.2516)(728.53595, 468.50198)(729.53754, 152.52924)	PG(14:0/17:0) + 26.578842	FindByFormula		+		LMGP04010096	725.524	26.5788
PG(14:0/20:1(11Z))	Glycerophospholipids	Glycerophosphoglycerols	1.01752e-18	2.71504e-18	531542	19.0198	531542	up	22.5566	22.2692	21.6206	22.4579	21.5555	21.7436	21.3032	21.0534	21.7465	21.0399	21.6195	20.7455	0	0	0	0	0	0	0	16.896	0	14.5776	0	0		(766.5621, 7586.646)(767.5653, 4183.1763)(768.56775, 905.9126)(769.5715, 622.33405)	PG(14:0/20:1(11Z))	FindByFormula		+		LMGP04010102	765.554	26.5627
PG(14:0/20:1(11Z)) + 26.551908	Glycerophospholipids	Glycerophosphoglycerols	2.33912e-14	4.41267e-14	37248.4	15.1849	37248.4	up	22.5589	0	21.6297	22.4774	21.5672	21.7596	21.2881	20.987	21.7557	21.0371	0	20.7648	0	0	0	0	0	0	0	17.166	0	16.4408	0	0		(766.5619, 7707.867)(767.56537, 4253.9893)(768.56854, 890.02527)(769.57135, 275.2075)	PG(14:0/20:1(11Z)) + 26.551908	FindByFormula		+		LMGP04010102	765.555	26.5519
PG(15:0/0:0)	Glycerophospholipids	Glycerophosphoglycerols	2.53176e-06	2.81384e-06	3.50487	1.80936	3.50487	up	18.5838	19.8835	18.2421	19.1542	19.0173	0	16.3514	0	0	0	0	0	15.8857	0	14.3997	0	0	13.272	0	15.5781	14.8938	15.4907	0	0		(449.28857, 912.9478)(450.29227, 320.59332)(471.2694, 1088.485)(472.27173, 508.62)(473.25595, 763.82404)	PG(15:0/0:0)	FindByFormula		+		LMGP04050034	448.279	17.2334
PG(15:0/14:0) + 27.27143	Glycerophospholipids	Glycerophosphoglycerols	6.48841e-10	8.79575e-10	-5.36407	-2.42333	5.36407	down	0	0	0	0	0	0	20.0963	0	0	0	0	20.4354	0	17.1535	0	15.9202	17.6652	0	0	0	0	18.8729	0	0		(698.49963, 6250.087)(699.5034, 2973.4995)(700.5059, 712.89954)(701.50616, 225.87)	PG(15:0/14:0) + 27.27143	FindByFormula		+		LMGP04010140	697.49	27.2714
PG(15:0/14:0) + 27.275719	Glycerophospholipids	Glycerophosphoglycerols	3.12574e-06	3.45879e-06	-2.33562	-1.2238	2.33562	down	0	0	0	0	0	0	20.1608	0	0	0	20.6616	0	18.57	0	0	0	0	0	0	18.1381	0	18.8	0	0		(698.4997, 6970.206)(699.50366, 3309.3503)(700.50696, 920.35095)(701.50745, 190.30524)	PG(15:0/14:0) + 27.275719	FindByFormula		+		LMGP04010140	697.491	27.2757
PG(15:0/18:1(9Z))	Glycerophospholipids	Glycerophosphoglycerols	2.66112e-08	3.26516e-08	3279.19	11.6791	3279.19	up	24.184	0	23.8971	24.124	23.8411	0	23.5449	0	24.1615	23.2204	24.1305	0	0	0	0	0	0	0	0	18.7047	16.5202	15.7291	0	0		(752.5467, 22756.426)(753.55005, 11882.655)(754.55194, 3669.639)(755.5532, 1015.2802)	PG(15:0/18:1(9Z))	FindByFormula		+		LMGP04010145	751.537	26.5487
PG(15:0/18:1(9Z)) + 27.275362	Glycerophospholipids	Glycerophosphoglycerols	1.86306e-11	2.80593e-11	18.5391	4.2125	18.5391	up	0	19.8345	0	0	0	19.7265	0	0	0	20.5218	0	20.1565	0	0	15.9595	0	13.7298	0	0	0	0	0	0	0		(752.54675, 4993.6826)(753.54956, 2561.5156)(754.5509, 820.00024)(755.5507, 314.84338)	PG(15:0/18:1(9Z)) + 27.275362	FindByFormula		+		LMGP04010145	751.538	27.2754
PG(16:1(9Z)/20:0)	Glycerophospholipids	Glycerophosphoglycerols	2.88797e-26	1.40013e-25	367883	18.4889	367883	up	23.2535	23.0133	22.1672	23.2176	22.0258	0	21.8146	21.3567	0	21.6586	22.145	21.2144	0	0	0	0	0	0	0	0	0	0	0	0		(794.5935, 11777.211)(795.59644, 6869.046)(796.5988, 2137.9436)	PG(16:1(9Z)/20:0)	FindByFormula		+		LMGP04010216	793.585	28.207
PG(17:0/14:1(9Z))	Glycerophospholipids	Glycerophosphoglycerols	4.33809e-08	5.25685e-08	96.8119	6.59711	96.8119	up	2.67284	2.72367	3.19526	2.24468	-15.8131	3.0892	2.9998	4.2009	4.00569	3.3627	3.95088	3.41285	-15.8131	-0.268542	0.113831	-15.8131	-15.8131	-15.8131	-0.0277901	0.213085	0.528353	1.06276	1.85244	0.658339		(724.5155, 4175.583)(725.5183, 2091.4258)(726.52167, 781.8768)	PG(17:0/14:1(9Z))	FindByFormula		+		LMGP04010007	723.507	25.8575
PG(17:1(9Z)/0:0)	Glycerophospholipids	Glycerophosphoglycerols	2.8765e-15	5.80758e-15	24.7749	4.63081	24.7749	up	0	0	0	21.8162	0	0	22.5961	0	0	23.2475	0	22.8914	16.9715	0	0	0	0	0	0	0	18.0099	0	0	0		(514.31464, 10825.671)(515.31757, 3696.2063)(516.3114, 1225.8326)(517.30835, 299.90775)	PG(17:1(9Z)/0:0)	FindByFormula		+		LMGP04050036	513.307	16.0087
PG(17:1(9Z)/0:0) + 15.347975	Glycerophospholipids	Glycerophosphoglycerols	5.42487e-11	7.89771e-11	136750	17.0612	136750	up	21.2587	20.6477	20.0098	21.3429	19.8888	19.8819	19.7546	20.1004	20.7463	21.1032	0	0	0	0	0	0	0	0	0	0	0	0	0	0		(514.31494, 5992.5425)(515.3182, 2082.2603)(516.31213, 667.12775)(517.323, 151.73499)	PG(17:1(9Z)/0:0) + 15.347975	FindByFormula		+		LMGP04050036	513.307	15.348
PG(17:1(9Z)/18:0)	Glycerophospholipids	Glycerophosphoglycerols	1.88924e-15	3.86841e-15	18381	14.1659	18381	up	24.795	24.6374	0	24.8043	0	0	23.9758	23.8461	0	0	24.6193	23.3132	0	0	0	0	0	0	0	0	0	0	0	0		(780.57745, 26809.387)(781.5805, 13768.905)(782.584, 4315.995)(783.5847, 1376.5055)	PG(17:1(9Z)/18:0)	FindByFormula		+		LMGP04010258	779.57	28.2281
PG(18:2(9Z,12Z)/18:1(11Z))	Glycerophospholipids	Glycerophosphoglycerols	1.63791e-13	2.87108e-13	-44.2898	-5.4689	44.2898	down	7.39253	-13.9297	6.46	7.27632	6.2872	-13.9297	-13.9297	-13.9297	-13.9297	-13.9297	-13.9297	-13.9297	3.00759	2.65613	2.61794	2.03089	-13.9297	1.96819	1.92036	3.13022	2.88092	3.18227	-13.9297	-13.9297		(795.5126, 2463.7056)(796.0133, 1187.9136)(796.515, 479.4119)(797.0091, 145.95729)	PG(18:2(9Z,12Z)/18:1(11Z))	FindByFormula	HMDB10648	+			1589.01	18.0842
PG(19:0/0:0)	Glycerophospholipids	Glycerophosphoglycerols	1.2265e-34	1.14972e-33	-8.22293	-3.03965	8.22293	down	5.27819	4.70191	4.27288	5.11341	4.06514	4.49032	-18.4922	2.95632	3.5565	-18.4922	3.07707	-18.4922	1.90692	1.83736	2.03596	1.34891	0.691246	1.09481	0.915449	2.01228	2.03175	2.10011	1.48381	1.05244		(549.3166, 19872.748)(550.31757, 8514.828)(551.317, 2929.6594)(552.3165, 760.07623)	PG(19:0/0:0)	FindByFormula		+		LMGP04050031	548.308	18.0876
PG(19:1(9Z)/0:0)	Glycerophospholipids	Glycerophosphoglycerols	4.95487e-31	3.48623e-30	-1265.71	-10.3057	1265.71	down	0	0	0	0	0	0	0	0	0	0	0	0	0	0	0	20.8485	20.2758	20.4648	20.5007	0	0	0	20.8564	20.7225		(1093.5892, 2437.1167)(1094.5973, 1021.1291)(1095.6029, 1144.6967)(547.3005, 18349.398)(548.3012, 8049.334)(549.3002, 2906.8958)(550.299, 1091.1061)	PG(19:1(9Z)/0:0)	FindByFormula		+		LMGP04050022	546.297	17.0207
PG(20:0/0:0)	Glycerophospholipids	Glycerophosphoglycerols	1.81301e-21	6.01525e-21	-96.8929	-6.59832	96.8929	down	14.3772	13.4505	13.5592	11.4064	13.3597	-6.6385	-6.6385	-6.6385	-6.6385	-6.6385	-6.6385	-6.6385	11.6766	-6.6385	10.2583	11.1411	10.9205	11.5976	11.1616	11.4639	11.4464	-6.6385	11.2842	11.1902		(563.3295, 2698.338)(564.3287, 1099.153)	PG(20:0/0:0)	FindByFormula		+		LMGP04050015	562.323	19.3705
PG(20:0/0:0) + 19.376274	Glycerophospholipids	Glycerophosphoglycerols	1.65226e-18	4.31937e-18	-2733.9	-11.4167	2733.9	down	21.024	0	20.2305	18.4122	0	0	0	0	0	0	0	0	18.317	18.2484	16.8943	17.7809	17.5633	0	17.8235	18.0947	18.0949	18.1351	17.9272	17.7882		(563.3295, 2719.6206)(564.32874, 1112.1323)	PG(20:0/0:0) + 19.376274	FindByFormula		+		LMGP04050015	562.321	19.3763
PG(20:1(11Z)/0:0)	Glycerophospholipids	Glycerophosphoglycerols	8.435e-12	1.30806e-11	-13.5471	-3.75991	13.5471	down	-16.0994	-16.0994	4.2029	-16.0994	4.2027	-16.0994	-16.0994	4.30589	4.62267	-16.0994	-16.0994	-16.0994	2.33789	-16.0994	2.27468	1.76403	-16.0994	-16.0994	-16.0994	2.20325	-16.0994	1.98655	1.79479	1.79379		(561.3139, 2534.4866)(562.31287, 1110.8466)	PG(20:1(11Z)/0:0)	FindByFormula		+		LMGP04050023	560.307	18.0859
PG(20:2(11Z,14Z)/0:0)	Glycerophospholipids	Glycerophosphoglycerols	1.72268e-12	2.79211e-12	10.2639	3.3595	10.2639	up	0	0	0	0	0	0	0	21.5541	0	0	18.7599	0	0	0	0	0	0	0	0	0	0	0	0	0		(559.2995, 4821.3936)(560.30054, 2134.7522)(561.29895, 736.63544)	PG(20:2(11Z,14Z)/0:0)	FindByFormula		+		LMGP04050024	558.293	17.0954
PG(20:3(8Z,11Z,14Z)/22:0)	Glycerophospholipids	Glycerophosphoglycerols	1.26252e-09	1.67958e-09	-122.267	-6.93389	122.267	down	17.5866	0	17.469	18.5303	0	15.9385	0	0	0	0	17.2903	0	16.712	17.2338	0	17.3852	17.1742	17.4142	17.338	0	16.6046	16.9245	16.0505	17.1844		(429.31876, 1563.3413)(430.3215, 435.55746)	PG(20:3(8Z,11Z,14Z)/22:0)	FindByFormula		+		LMGP04010615	428.311	20.3723
PG(20:3(8Z,11Z,14Z)/22:0) + 20.371864	Glycerophospholipids	Glycerophosphoglycerols	1.09933e-09	1.4673e-09	-15.6927	-3.97202	15.6927	down	18.583	0	18.1639	20.3127	0	0	18.9225	0	18.1244	0	17.8759	0	0	17.8251	0	17.9407	18.1113	18.1155	17.4873	0	17.5938	17.202	17.2871	18.0839		(407.33832, 449.68124)(429.31863, 1618.0651)(430.32138, 457.77982)	PG(20:3(8Z,11Z,14Z)/22:0) + 20.371864	FindByFormula		+		LMGP04010615	406.327	20.3719
PG(20:5(5Z,8Z,11Z,14Z,17Z)/0:0)	Glycerophospholipids	Glycerophosphoglycerols	5.25193e-11	7.65512e-11	39.6608	5.30964	39.6608	up	5.70965	5.90054	5.13901	5.42916	3.80905	4.48167	3.30766	3.43679	2.62457	2.19909	2.8375	2.73301	0.596794	-0.480768	0.715748	-1.10502	0.379353	-1.59369	1.01533	-0.483599	1.41094	0.996656	1.22555	-18.7853		(531.2741, 76147.47)(532.2804, 27833.04)(533.28253, 8068.453)(534.28613, 1423.387)	PG(20:5(5Z,8Z,11Z,14Z,17Z)/0:0)	FindByFormula		+		LMGP04050030	530.267	16.0009
PG(20:5(5Z,8Z,11Z,14Z,17Z)/0:0) + 22.347975	Glycerophospholipids	Glycerophosphoglycerols	5.67135e-21	1.8075e-20	414101	18.6596	414101	up	23.8181	22.8865	23.5702	23.689	23.4362	23.1261	21.6382	20.4245	22.7102	21.6737	22.5803	22.0962	14.3653	0	0	0	0	0	0	19.9977	0	0	13.3707	0		(1083.5214, 2189.742)(1084.5261, 1637.1034)(1085.5288, 765.9415)(1086.5325, 342.00168)(531.27423, 15663.593)(532.27747, 5834.9873)(533.27997, 1329.4624)(534.2828, 368.33374)(553.2559, 13913.587)(554.2589, 5282.1235)(555.2609, 1283.373)(556.2649, 386.63754)	PG(20:5(5Z,8Z,11Z,14Z,17Z)/0:0) + 22.347975	FindByFormula		+		LMGP04050030	530.267	22.348
PG(20:5(5Z,8Z,11Z,14Z,17Z)/22:2(13Z,16Z))	Glycerophospholipids	Glycerophosphoglycerols	1.72579e-26	8.5166e-26	-4.49437	-2.16812	4.49437	down	3.26989	3.0292	-16.597	3.16745	2.42759	2.56785	3.09322	3.14112	-16.597	3.43254	-16.597	3.25599	-0.532381	0.0336113	-0.0728226	0.0666313	0.760349	0.108177	0.606256	0.010479	0.418472	0.331707	0.737242	1.14357		(442.31335, 3416.8025)(443.31665, 856.9514)	PG(20:5(5Z,8Z,11Z,14Z,17Z)/22:2(13Z,16Z))	FindByFormula		+		LMGP04010675	441.307	16.3512
PG(22:1(11Z)/0:0)	Glycerophospholipids	Glycerophosphoglycerols	5.42581e-16	1.15546e-15	2000.31	10.966	2000.31	up	18.2851	0	0	17.6451	0	0	16.9493	19.4115	20.439	0	20.3051	18.5569	0	0	0	0	0	0	0	0	0	0	0	0		(584.3931, 4557.149)(585.39594, 1790.6283)(586.3995, 428.4007)	PG(22:1(11Z)/0:0)	FindByFormula		+		LMGP04050026	583.385	20.9954
PG(22:4(7Z,10Z,13Z,16Z)/0:0)	Glycerophospholipids	Glycerophosphoglycerols	2.72967e-30	1.80147e-29	-104.441	-6.70655	104.441	down	3.14942	3.83306	4.02748	4.36386	3.88239	2.20547	-16.5515	-16.5515	0.0797081	-16.5515	-16.5515	-16.5515	1.61402	1.73791	2.08129	0.887251	1.69618	1.31675	1.62861	1.81103	2.04884	2.26727	1.15904	1.0141		(583.3002, 3605.6375)(584.3007, 1507.275)	PG(22:4(7Z,10Z,13Z,16Z)/0:0)	FindByFormula		+		LMGP04050017	582.292	17.1028
PG(22:4(7Z,10Z,13Z,16Z)/0:0) + 17.128126	Glycerophospholipids	Glycerophosphoglycerols	6.20215e-17	1.41467e-16	-230.881	-7.85101	230.881	down	0	0	0	0	0	0	0	0	0	0	0	0	0	0	0	0	0	0	0	19.0581	19.2186	19.4415	18.2465	18.2474		(583.29944, 3829.9153)(583.80133, 1519.8192)(584.3006, 1643.2831)(584.8024, 503.01218)(585.3013, 477.14264)(585.8023, 111.24084)(1165.5925, 533.17267)(1166.5916, 277.49408)(1167.5967, 126.305)	PG(22:4(7Z,10Z,13Z,16Z)/0:0) + 17.128126	FindByFormula		+		LMGP04050017	1164.58	17.1281
CL(1'-[16:0/18:1(11Z)],3'-[16:0/18:1(11Z)])	Glycerophospholipids	Glycerophosphoglycerophosphoglycerols	6.24124e-28	3.47915e-27	2.68932	1.42724	2.68932	up	2.06748	-13.8475	-13.8475	-13.8475	2.55816	-13.8475	-13.8475	-13.8475	-13.8475	-13.8475	-13.8475	-13.8475	-13.8475	-13.8475	-13.8475	-13.8475	-13.8475	-13.8475	-13.8475	-13.8475	-13.8475	1.34626	-13.8475	-13.8475		(703.50946, 2402.5566)(704.0115, 1821.9917)(704.51373, 822.5908)(705.01447, 294.97784)	CL(1'-[16:0/18:1(11Z)],3'-[16:0/18:1(11Z)])	FindByFormula		+		LMGP12010006	1405.01	25.0733
PIP2(18:0/18:2(9Z,12Z))	Glycerophospholipids	Glycerophosphoinositol bisphosphates	2.42233e-19	6.75778e-19	-14981.2	-13.8709	14981.2	down	0	0	0	0	0	0	0	0	0	0	0	0	16.0082	0	0	16.1082	15.8893	17.578	16.7566	15.8946	17.4519	17.4396	16.6359	16.688		(529.2775, 1917.4812)(529.77875, 518.4336)	PIP2(18:0/18:2(9Z,12Z))	FindByFormula	HMDB10064	+	C00626		1056.54	6.48196
PIP3(18:2(9Z,12Z)/20:1(11Z))	Glycerophospholipids	Glycerophosphoinositol bisphosphates	1.0265e-17	2.51645e-17	1106.09	10.1113	1106.09	up	23.1314	23.7114	22.6276	23.5456	22.8347	24.0745	23.1151	22.4665	22.0676	22.1238	22.2295	23.2138	19.4987	20.4932	0	17.0687	18.9531	19.4187	19.5861	0	0	0	20.7483	18.0397		(587.226, 11460.759)(588.22876, 3841.0151)(589.2284, 1283.2559)(590.2278, 488.57596)(609.20776, 1077.9133)	PIP3(18:2(9Z,12Z)/20:1(11Z))	FindByFormula	HMDB10162	+	C00626		586.22	1.28666
PIP(16:0/20:4(8Z,11Z,14Z,17Z))	Glycerophospholipids	Glycerophosphoinositol monosphosphates	3.47869e-17	8.10537e-17	1182.54	10.2077	1182.54	up	22.082	21.4964	20.13	22.1273	20.2788	20.7406	0	19.554	0	0	19.2473	0	14.2555	0	0	0	0	0	0	14.7101	0	14.1988	0	0		(956.5265, 4733.6807)(957.53015, 2738.4907)(958.5315, 1152.079)(959.53094, 571.9015)	PIP(16:0/20:4(8Z,11Z,14Z,17Z))	FindByFormula	HMDB09932	+	C00626		955.519	16.8223
PIP(16:0/20:4(8Z,11Z,14Z,17Z)) + 16.818317	Glycerophospholipids	Glycerophosphoinositol monosphosphates	2.34907e-15	4.77291e-15	3511.56	11.7779	3511.56	up	22.082	21.542	20.0905	22.121	20.2832	20.7406	0	19.5632	19.3928	0	19.2473	0	14.4239	0	0	0	0	0	0	14.7333	0	14.5705	0	0		(956.5259, 4969.802)(957.5298, 2865.3157)(958.5327, 199.75049)(959.5198, 48.97)	PIP(16:0/20:4(8Z,11Z,14Z,17Z)) + 16.818317	FindByFormula	HMDB09932	+	C00626		955.518	16.8183
PIP(16:0/20:4(8Z,11Z,14Z,17Z)) + 16.824629	Glycerophospholipids	Glycerophosphoinositol monosphosphates	2.50186e-14	4.71089e-14	246.596	7.94601	246.596	up	22.082	21.5393	20.1395	22.1291	20.2832	20.7406	0	19.5801	0	0	19.3732	0	14.2612	0	0	0	0	0	0	14.7015	13.9964	14.5705	12.9853	0		(956.527, 4072.818)(957.5305, 2351.8364)(958.53455, 788.4527)(959.543, 298.74716)	PIP(16:0/20:4(8Z,11Z,14Z,17Z)) + 16.824629	FindByFormula	HMDB09932	+	C00626		955.52	16.8246
PIP(16:1(9Z)/16:1(9Z))	Glycerophospholipids	Glycerophosphoinositol monosphosphates	7.56339e-07	8.61284e-07	3904.43	11.9309	3904.43	up	0	20.5144	0	21.7213	20.8094	21.0133	0	20.1505	19.9912	0	18.9706	0	0	0	0	0	0	0	0	0	0	0	0	0		(904.4948, 2421.3113)(905.498, 1275.5846)(906.4946, 531.37604)(907.48846, 323.44858)	PIP(16:1(9Z)/16:1(9Z))	FindByFormula	HMDB09939	+	C00626		903.488	15.9813
PIP(16:1(9Z)/18:0)	Glycerophospholipids	Glycerophosphoinositol monosphosphates	2.8931e-10	4.00883e-10	6.48235	2.69652	6.48235	up	18.1315	17.4432	0	0	17.2278	0	19.6906	0	0	19.1753	19.2006	0	15.3491	0	14.5865	0	15.327	0	14.8892	0	0	0	0	18.359		(462.272, 4151.0054)(463.2746, 1054.9141)(464.2743, 364.30994)	PIP(16:1(9Z)/18:0)	FindByFormula	HMDB09940	+	C00626		461.265	8.27604
PIP(16:1(9Z)/18:1(9Z))	Glycerophospholipids	Glycerophosphoinositol monosphosphates	9.56492e-21	3.00265e-20	76463.7	16.2225	76463.7	up	21.9215	17.2869	19.3269	21.7476	19.279	15.8982	18.6321	19.8517	20.1264	0	20.5995	0	0	0	0	0	0	0	0	0	0	0	0	0		(932.5262, 3302.8547)(933.5299, 1852.7535)(934.5334, 716.5556)(935.52454, 47.239998)	PIP(16:1(9Z)/18:1(9Z))	FindByFormula	HMDB09942	+	C00626		931.519	17.3929
PIP(16:1(9Z)/18:1(9Z)) + 17.380999	Glycerophospholipids	Glycerophosphoinositol monosphosphates	5.38813e-21	1.71995e-20	49893	15.6066	49893	up	21.9381	21.0905	19.3114	21.7509	19.3016	19.325	18.1474	19.8576	20.126	0	20.6048	0	0	0	0	0	0	0	0	14.1748	0	0	0	0		(932.52673, 3417.7075)(933.52966, 1876.752)(934.5335, 844.96674)(935.53894, 501.21466)	PIP(16:1(9Z)/18:1(9Z)) + 17.380999	FindByFormula	HMDB09942	+	C00626		931.52	17.381
PIP(18:1(9Z)/18:3(6Z,9Z,12Z))	Glycerophospholipids	Glycerophosphoinositol monosphosphates	5.54336e-13	9.33125e-13	2.96787	1.56943	2.96787	up	0	0	0	0	0	0	0	18.8331	0	0	0	0	0	0	0	0	0	0	0	0	0	0	0	0		(524.2996, 21764.385)(524.80145, 10893.345)(525.2997, 10125.897)(525.79987, 5977.6113)(526.2992, 3388.3608)(1047.5985, 2473.17)(1048.6036, 1328.0812)(1049.6044, 593.84503)	PIP(18:1(9Z)/18:3(6Z,9Z,12Z))	FindByFormula	HMDB09982	+	C00626		1046.59	17.63
PIP3(18:1(11Z)/18:1(9Z))	Glycerophospholipids	Glycerophosphoinositol trisphosphates	7.66069e-06	8.33849e-06	-84.1383	-6.39469	84.1383	down	0	0	0	22.34	0	0	0	0	0	0	0	0	0	19.9902	0	0	19.7537	18.3228	20.1883	20.8214	0	0	0	0		(1125.4453, 3060.2861)(1126.445, 771.38745)(1127.4467, 782.4382)	PIP3(18:1(11Z)/18:1(9Z))	FindByFormula	HMDB10155	+	C00626		1124.44	14.5279
PI(12:0/12:0) + 18.82525	Glycerophospholipids	Glycerophosphoinositols	6.97112e-25	3.03299e-24	-80640.5	-16.2992	80640.5	down	0	0	0	0	0	0	0	0	17.5287	0	0	0	17.7064	19.2583	19.3986	21.9643	19.7408	19.5942	19.6549	18.607	18.4765	20.6718	0	18.0464		(721.3921, 3755.5164)(722.3954, 1676.7405)(723.39746, 450.07495)	PI(12:0/12:0) + 18.82525	FindByFormula		+		LMGP06010962	720.385	18.8253
PI(12:0/12:0) + 18.831673	Glycerophospholipids	Glycerophosphoinositols	3.28872e-35	3.20162e-34	-258509	-17.9799	258509	down	0	0	0	0	0	0	0	0	17.527	0	0	0	17.7064	19.2583	19.4073	21.8905	22.09	19.5635	21.9546	18.5984	18.4139	18.3666	17.9628	18.0728		(721.3924, 3377.9504)(722.3956, 1501.8169)(723.3978, 400.94165)	PI(12:0/12:0) + 18.831673	FindByFormula		+		LMGP06010962	720.385	18.8317
PI(12:0/12:0) + 18.851978	Glycerophospholipids	Glycerophosphoinositols	2.08774e-39	2.82637e-38	-53799.7	-15.7153	53799.7	down	0	16.3452	0	0	0	16.2328	0	0	0	16.6041	0	0	17.8213	19.7672	19.7527	22.0718	21.9766	19.7241	19.8755	18.6826	20.8496	20.9305	18.1216	18.1923		(699.4095, 614.50885)(700.41406, 488.37283)(701.4166, 258.22)(721.39185, 3123.088)(722.3952, 1399.7443)(723.3968, 371.30438)(724.3985, 289.376)	PI(12:0/12:0) + 18.851978	FindByFormula		+		LMGP06010962	698.403	18.852
PI(12:0/12:0) + 18.853455	Glycerophospholipids	Glycerophosphoinositols	6.82431e-38	8.09969e-37	-2668.74	-11.3819	2668.74	down	0	16.619	0	0	0	16.1624	0	17.5175	16.8942	16.6368	0	0	15.5896	19.7643	19.7098	22.3235	22.2748	22.082	21.9132	18.7312	18.5469	21.1297	0	18.3482		(699.4106, 414.5619)(700.426, 205.28)(701.42365, 167.12)(721.3923, 3119.7134)(722.39557, 1400.5548)(723.3983, 368.5952)(724.4034, 232.41637)	PI(12:0/12:0) + 18.853455	FindByFormula		+		LMGP06010962	698.404	18.8535
PI(12:0/12:0) + 18.862019	Glycerophospholipids	Glycerophosphoinositols	6.92367e-23	2.56362e-22	-4.0223	-2.00802	4.0223	down	-15.4182	2.8918	2.88351	-15.4182	3.41167	-15.4182	2.20583	-15.4182	-15.4182	3.66933	4.08221	-15.4182	4.83124	-15.4182	-15.4182	-15.4182	-15.4182	-15.4182	-15.4182	7.84437	7.82556	7.80576	7.41541	7.51825		(716.43695, 6694.3916)(717.44025, 3028.2844)(718.4423, 813.05865)(719.44434, 231.83638)	PI(12:0/12:0) + 18.862019	FindByFormula		+		LMGP06010962	715.429	18.862
PI(12:0/12:0) + 18.865034	Glycerophospholipids	Glycerophosphoinositols	1.66272e-25	7.59941e-25	-3.65628	-1.87038	3.65628	down	18.2522	0	18.3452	18.1942	0	0	0	19.4583	19.4787	0	19.5313	0	20.248	0	0	0	0	0	0	23.2555	23.2421	23.2068	22.8209	22.9313		(716.4374, 7667.2085)(717.44073, 3454.9902)(718.4425, 930.38464)(719.4454, 232.09222)	PI(12:0/12:0) + 18.865034	FindByFormula		+		LMGP06010962	715.429	18.865
PI(12:0/12:0) + 18.871862	Glycerophospholipids	Glycerophosphoinositols	8.29713e-30	5.28039e-29	-87.0613	-6.44396	87.0613	down	18.2638	0	0	18.1874	0	0	0	19.4716	0	0	0	0	20.2587	0	0	0	0	0	0	23.2607	23.2794	23.2123	20.2978	22.9415		(716.4373, 8741.703)(717.4406, 3943.3447)(718.4429, 1048.5701)(719.4458, 249.32965)	PI(12:0/12:0) + 18.871862	FindByFormula		+		LMGP06010962	715.429	18.8719
PI(14:1(9Z)/14:1(9Z))	Glycerophospholipids	Glycerophosphoinositols	9.1023e-07	1.03034e-06	139.536	7.1245	139.536	up	18.5472	17.5969	0	19.4715	0	17.7168	0	17.8633	18.8962	0	18.2416	0	15.1591	0	0	0	0	0	0	0	0	13.884	13.7963	0		(751.4387, 596.17126)(752.44293, 305.43402)	PI(14:1(9Z)/14:1(9Z))	FindByFormula		+		LMGP06010891	750.431	15.9653
PI(14:1(9Z)/18:3(9Z,12Z,15Z))	Glycerophospholipids	Glycerophosphoinositols	2.2854e-41	3.5816e-40	-89669.9	-16.4523	89669.9	down	1.20308	-16.0185	1.09333	-16.0185	-16.0185	-16.0185	-16.0185	-16.0185	3.39241	-16.0185	3.35519	-16.0185	3.07664	7.1373	7.16005	8.18242	7.18365	7.07868	7.24487	7.26265	6.26799	6.20096	5.74554	5.78323		(820.5, 23415.78)(821.50275, 12532.776)(822.5071, 3845.6409)(823.5096, 949.40686)(824.5139, 39.836666)	PI(14:1(9Z)/18:3(9Z,12Z,15Z))	FindByFormula		+		LMGP06010091	819.492	20.7783
PI(14:1(9Z)/18:3(9Z,12Z,15Z)) + 20.781553	Glycerophospholipids	Glycerophosphoinositols	1.17814e-33	1.03707e-32	-38203.9	-15.2214	38203.9	down	2.82041	-16.0129	0.860031	-16.0129	1.7973	1.44997	-16.0129	-16.0129	-16.0129	1.7386	-16.0129	-16.0129	2.9387	7.14301	7.86037	7.04427	7.19499	8.11525	8.12711	6.24842	6.85583	6.21851	5.71776	5.76863		(820.50024, 20294.342)(821.50305, 10812.064)(822.5073, 3285.972)(823.5097, 863.6892)	PI(14:1(9Z)/18:3(9Z,12Z,15Z)) + 20.781553	FindByFormula		+		LMGP06010091	819.493	20.7816
PI(14:1(9Z)/18:3(9Z,12Z,15Z)) + 20.790411	Glycerophospholipids	Glycerophosphoinositols	3.36699e-32	2.59476e-31	-3295.49	-11.6863	3295.49	down	2.02225	0.0743198	1.89023	-16.4535	-16.4535	-16.4535	-16.4535	2.69493	2.96887	2.53526	3.20602	-16.4535	2.48613	6.8266	6.75127	6.81896	6.87847	7.84138	6.58046	6.75174	5.74272	5.96985	5.30616	5.40596		(820.49963, 20836.775)(821.50214, 11127.509)(822.5064, 3413.178)(823.50867, 879.86957)(824.5164, 61.7)	PI(14:1(9Z)/18:3(9Z,12Z,15Z)) + 20.790411	FindByFormula		+		LMGP06010091	819.492	20.7904
PI(14:1(9Z)/18:3(9Z,12Z,15Z)) + 20.811413	Glycerophospholipids	Glycerophosphoinositols	0	0	-527349	-19.0084	527349	down	0	0	0	0	16.0128	0	0	0	0	0	0	0	17.5055	21.9155	20.8778	22.0242	21.1517	20.8656	20.9356	20.7037	19.6074	19.844	19.3422	19.3404		(825.4548, 5882.73)(826.4579, 3075.7705)(827.4619, 963.6825)(828.46246, 434.07788)	PI(14:1(9Z)/18:3(9Z,12Z,15Z)) + 20.811413	FindByFormula		+		LMGP06010091	824.447	20.8114
PI(14:1(9Z)/18:3(9Z,12Z,15Z)) + 20.811697	Glycerophospholipids	Glycerophosphoinositols	0	0	-1.25442e+06	-20.2586	1.25442e+06	down	0	0	0	0	0	0	0	0	0	0	0	0	16.7786	21.0497	21.0241	20.9662	21.2033	21.0005	20.9364	19.8606	19.7825	20.8312	20.192	19.4779		(803.47253, 678.98474)(825.45496, 6913.683)(826.45795, 3650.7393)(827.46155, 1090.0045)(828.46643, 483.9976)	PI(14:1(9Z)/18:3(9Z,12Z,15Z)) + 20.811697	FindByFormula		+		LMGP06010091	802.466	20.8117
PI(14:1(9Z)/18:3(9Z,12Z,15Z)) + 20.81197	Glycerophospholipids	Glycerophosphoinositols	0	0	-1.18684e+06	-20.1787	1.18684e+06	down	0	0	0	0	0	0	0	0	0	0	0	0	16.8301	20.933	21.0201	21.0385	21.203	21.0008	20.9364	19.8608	19.7901	20.7673	19.2639	19.5002		(803.47217, 701.59155)(825.4548, 6812.1675)(826.4579, 3595.654)(827.4612, 1077.0105)(828.4632, 481.0048)	PI(14:1(9Z)/18:3(9Z,12Z,15Z)) + 20.81197	FindByFormula		+		LMGP06010091	802.465	20.812
PI(14:1(9Z)/18:3(9Z,12Z,15Z)) + 20.812426	Glycerophospholipids	Glycerophosphoinositols	0	0	-520732	-18.9902	520732	down	0	0	0	0	16.0128	0	0	0	0	0	0	0	17.548	21.9268	20.8778	21.9786	21.0563	20.9198	20.8751	20.7057	19.6129	19.844	19.3609	19.1891		(825.45483, 5897.904)(826.4579, 3079.9043)(827.46216, 954.2868)(828.4741, 45.353333)	PI(14:1(9Z)/18:3(9Z,12Z,15Z)) + 20.812426	FindByFormula		+		LMGP06010091	824.447	20.8124
PI(14:1(9Z)/18:3(9Z,12Z,15Z)) + 20.813097	Glycerophospholipids	Glycerophosphoinositols	0	0	-1.3162e+06	-20.328	1.3162e+06	down	0	0	0	0	0	0	0	0	0	0	0	0	16.7786	22.0196	21.0088	20.9662	21.2018	21.0012	20.9364	20.5557	19.8002	20.9052	19.2639	19.4978		(803.4722, 623.54456)(825.45465, 6381.5635)(826.4578, 3358.31)(827.4616, 1017.7992)(828.4624, 388.20993)	PI(14:1(9Z)/18:3(9Z,12Z,15Z)) + 20.813097	FindByFormula		+		LMGP06010091	802.466	20.8131
PI(14:1(9Z)/18:3(9Z,12Z,15Z)) + 20.833227	Glycerophospholipids	Glycerophosphoinositols	0	0	-47799.6	-15.5447	47799.6	down	0	0	0	0	15.8461	0	0	0	0	0	0	0	17.5483	21.9269	0	22.0242	21.1517	0	20.8751	20.706	19.6129	19.8622	19.3375	19.3378		(825.45483, 4697.4854)(826.4577, 2455.6243)(827.4621, 763.7393)(828.46216, 290.17297)	PI(14:1(9Z)/18:3(9Z,12Z,15Z)) + 20.833227	FindByFormula		+		LMGP06010091	824.447	20.8332
PI(15:1(9Z)/0:0)	Glycerophospholipids	Glycerophosphoinositols	1.19838e-15	2.4908e-15	-308.101	-8.26726	308.101	down	2.27654	4.31226	-20.8562	3.23239	-20.8562	-20.8562	4.87378	-20.8562	-20.8562	5.33355	-20.8562	4.62402	0.794355	0.932335	1.13712	4.06611	1.78089	4.52066	0.671625	0.60187	0.896338	1.19345	2.98384	-20.8562		(601.2353, 1331.1068)(602.2386, 457.8862)(603.23553, 239.27196)(301.12204, 269736.97)(302.12488, 40394.19)(303.1207, 14587.046)(304.1218, 2309.829)(323.1026, 672.10864)	PI(15:1(9Z)/0:0)	FindByFormula		+		LMGP06050014	300.116	6.69853
PI(17:1(10Z)/0:0)	Glycerophospholipids	Glycerophosphoinositols	6.78799e-10	9.19366e-10	26.5104	4.72849	26.5104	up	-17.7405	3.34223	5.25042	2.38746	2.77324	4.6769	-17.7405	3.47066	-17.7405	-17.7405	4.33996	4.24493	-0.00757027	-17.7405	0.643229	-17.7405	2.28324	-17.7405	0.697994	-17.7405	-17.7405	-17.7405	3.18691	2.42115		(629.2636, 95.695)(630.2588, 57.0)(651.2511, 62.09)(315.137, 36468.82)(316.14035, 6203.1787)(317.136, 2148.8035)(318.1367, 341.38974)(319.1255, 131.32)(337.11658, 129.43103)	PI(17:1(10Z)/0:0)	FindByFormula		+		LMGP06050003	314.131	6.97127
PI(17:1(9Z)/0:0)	Glycerophospholipids	Glycerophosphoinositols	2.81831e-07	3.2664e-07	12.2268	3.61197	12.2268	up	0	21.0427	0	20.0567	0	0	0	0	0	0	0	21.9833	0	0	0	0	0	0	0	0	0	0	0	19.7391		(315.13718, 33234.367)(316.14005, 5661.567)(317.13608, 1828.6948)(318.1368, 366.08582)(337.11838, 108.74144)	PI(17:1(9Z)/0:0)	FindByFormula		+		LMGP06050032	314.13	6.98634
PI(17:1(9Z)/0:0) + 6.990674	Glycerophospholipids	Glycerophosphoinositols	2.07344e-08	2.56484e-08	11.4341	3.51527	11.4341	up	0	21.0705	0	20.0499	0	0	0	0	0	0	0	21.9867	0	0	0	0	0	0	0	0	0	0	20.9238	0		(315.13718, 35848.188)(316.13995, 6137.9434)(317.13544, 2349.2212)(318.13455, 428.40854)(337.1178, 336.99)	PI(17:1(9Z)/0:0) + 6.990674	FindByFormula		+		LMGP06050032	314.13	6.99067
PI(17:1(9Z)/22:2(13Z,16Z))	Glycerophospholipids	Glycerophosphoinositols	1.1529e-34	1.08577e-33	-3.39776	-1.76458	3.39776	down	0	0	0	0	0	0	0	0	0	0	0	0	0	0	0	0	0	0	0	0	0	0	0	21.175		(925.5756, 5351.8086)(926.0763, 5201.403)(926.5779, 2959.7673)(927.07874, 1211.1418)(927.581, 449.23212)	PI(17:1(9Z)/22:2(13Z,16Z))	FindByFormula		+		LMGP06010243	1849.13	24.5968
PI(18:0/0:0)	Glycerophospholipids	Glycerophosphoinositols	3.7193e-13	6.35782e-13	5.84416	2.547	5.84416	up	22.9288	20.6512	0	22.509	0	0	0	20.0781	0	0	0	0	0	0	0	17.0684	0	0	19.1062	0	19.4285	0	0	0		(601.33466, 1482.4977)(602.3378, 374.95535)(603.33777, 90.90927)(623.3173, 1848.3794)(624.3197, 583.08185)(625.31635, 192.58844)	PI(18:0/0:0)	FindByFormula		+		LMGP06050004	600.327	20.3782
PI(18:0/0:0) + 20.37472	Glycerophospholipids	Glycerophosphoinositols	4.57766e-14	8.41574e-14	15.3441	3.93961	15.3441	up	22.7905	20.6634	0	22.4846	0	0	0	19.8416	0	0	0	0	0	0	0	0	0	0	19.0966	0	19.4081	0	0	0		(601.3349, 1597.4679)(602.338, 480.46426)(603.34186, 103.99571)(623.3176, 1984.3)(624.32, 606.1968)(625.32007, 111.225334)	PI(18:0/0:0) + 20.37472	FindByFormula		+		LMGP06050004	600.328	20.3747
PI(18:1(9Z)/0:0)	Glycerophospholipids	Glycerophosphoinositols	6.17146e-20	1.82052e-19	-218.708	-7.77287	218.708	down	0	0	15.3025	0	0	0	0	0	0	0	0	0	0	0	0	0	0	16.6491	15.7746	13.8359	16.2986	16.4786	15.4357	14.1044		(616.3473, 1177.1664)(616.848, 453.9026)	PI(18:1(9Z)/0:0)	FindByFormula		+		LMGP06050005	1230.68	9.50313
PI(18:1(9Z)/0:0) + 9.530574	Glycerophospholipids	Glycerophosphoinositols	1.68496e-15	3.46064e-15	-35.6966	-5.15771	35.6966	down	0	0	0	0	0	0	0	0	0	0	0	0	0	0	0	0	0	16.8847	13.0363	0	0	16.5222	15.4493	0		(616.3473, 979.7453)(616.8482, 387.55573)	PI(18:1(9Z)/0:0) + 9.530574	FindByFormula		+		LMGP06050005	1230.68	9.53057
PI(18:1(9Z)/22:2(13Z,16Z))	Glycerophospholipids	Glycerophosphoinositols	8.28268e-14	1.48651e-13	566.812	9.14673	566.812	up	19.426	18.8149	18.3926	18.9126	18.8575	18.5687	18.2058	17.8217	0	0	0	17.8724	12.9694	0	0	0	14.3437	0	14.2722	15.5263	0	0	0	0		(934.64056, 1002.54474)(935.64325, 659.9177)(936.64575, 250.68576)	PI(18:1(9Z)/22:2(13Z,16Z))	FindByFormula		+		LMGP06010306	933.633	25.4282
PI(19:1(9Z)/21:0)	Glycerophospholipids	Glycerophosphoinositols	1.88232e-38	2.34902e-37	-80.5394	-6.33162	80.5394	down	0	0	0	0	0	0	0	16.4139	0	0	0	0	0	0	0	15.6519	15.7678	15.1744	16.591	0	0	0	14.0629	15.1453		(483.30505, 1149.7655)(483.80627, 597.1994)	PI(19:1(9Z)/21:0)	FindByFormula		+		LMGP06010473	964.595	12.8554
PI(20:4(5Z,8Z,11Z,14Z)/0:0) + 17.282486	Glycerophospholipids	Glycerophosphoinositols	1.78343e-20	5.46287e-20	-84.9143	-6.40794	84.9143	down	0	22.4147	21.6875	23.0214	21.6885	21.5022	0	0	0	0	0	0	0	18.5695	0	17.7025	18.5223	18.8198	18.7234	19.2757	19.2595	19.7954	18.4244	18.1173		(1242.6132, 72.6)(1263.5657, 78.72)(621.30347, 2893.22)(622.3064, 972.5548)(623.3074, 131.18375)(643.28503, 2443.7322)(644.2882, 812.9941)(645.2933, 367.81458)(646.2864, 110.565)	PI(20:4(5Z,8Z,11Z,14Z)/0:0) + 17.282486	FindByFormula		+		LMGP06050006	620.296	17.2825
PI(20:4(5Z,8Z,11Z,14Z)/0:0) + 17.28786	Glycerophospholipids	Glycerophosphoinositols	4.77869e-17	1.10033e-16	-7.63437	-2.93251	7.63437	down	23.0923	22.6068	21.7815	22.9979	21.8004	21.6391	0	0	0	0	0	0	0	18.9614	0	17.7371	18.48	0	18.7502	19.4277	19.5203	19.547	18.504	18.1804		(1242.4803, 246.65126)(1242.5787, 97.81)(1263.5817, 211.91583)(621.30334, 3569.289)(622.30676, 1147.1897)(623.3088, 323.26947)(643.28516, 2992.0864)(644.28845, 1000.8175)(645.2929, 717.0592)(646.3016, 205.31471)	PI(20:4(5Z,8Z,11Z,14Z)/0:0) + 17.28786	FindByFormula		+		LMGP06050006	620.297	17.2879
PI(20:4(5Z,8Z,11Z,14Z)/0:0) + 17.302088	Glycerophospholipids	Glycerophosphoinositols	6.44243e-20	1.89768e-19	-2.64417	-1.40281	2.64417	down	22.2928	21.8126	21.3247	22.1661	21.3122	21.0849	0	0	0	0	0	0	0	0	0	17.6116	18.5661	18.356	0	18.9152	18.7697	18.9934	17.9474	17.6677		(1263.5704, 77.645004)(621.3036, 4411.1387)(622.30743, 1381.6002)(623.3083, 140.27)(643.2865, 3475.716)(644.28876, 471.89835)(645.301, 161.69667)(646.3137, 43.45)	PI(20:4(5Z,8Z,11Z,14Z)/0:0) + 17.302088	FindByFormula		+		LMGP06050006	620.298	17.3021
PI(22:1(11Z)/0:0) + 10.0575285	Glycerophospholipids	Glycerophosphoinositols	1.44047e-16	3.185e-16	-5.14526	-2.36324	5.14526	down	-15.057	-15.057	-15.057	-15.057	-15.057	-15.057	6.26036	-15.057	-15.057	-15.057	-15.057	-15.057	-15.057	-15.057	-15.057	-0.147176	-15.057	-15.057	1.19314	-15.057	-15.057	-15.057	-15.057	3.45935		(672.4096, 1759.2286)(672.911, 1160.7056)(673.41266, 510.87442)(673.9129, 175.41531)(674.413, 109.83928)	PI(22:1(11Z)/0:0) + 10.0575285	FindByFormula		+		LMGP06050022	1342.8	10.0575
PI(22:1(11Z)/0:0) + 18.859247	Glycerophospholipids	Glycerophosphoinositols	7.21948e-25	3.13879e-24	-1085.5	-10.0841	1085.5	down	-15.1868	2.86729	-15.1868	-15.1868	2.56889	2.43661	-15.1868	-15.1868	-15.1868	1.76772	3.94535	-15.1868	4.60463	6.63154	6.5646	6.25325	6.31409	6.20203	6.35569	-15.1868	5.53944	5.17258	-15.1868	5.02387		(672.4104, 8849.28)(673.4137, 3683.8125)(674.4167, 936.0018)(675.4192, 307.1949)	PI(22:1(11Z)/0:0) + 18.859247	FindByFormula		+		LMGP06050022	671.404	18.8592
PI(22:1(11Z)/0:0) + 18.869534	Glycerophospholipids	Glycerophosphoinositols	1.51015e-37	1.73797e-36	-517946	-18.9824	517946	down	0	0	0	0	0	0	0	0	0	0	0	0	15.193	19.6995	21.77	21.6963	19.5545	19.3495	19.6336	18.4059	18.5119	18.2914	17.7796	17.9039		(677.36554, 3217.7993)(678.3692, 1355.6517)(679.37054, 204.20161)	PI(22:1(11Z)/0:0) + 18.869534	FindByFormula		+		LMGP06050022	676.358	18.8695
PI(22:1(11Z)/0:0) + 18.897732	Glycerophospholipids	Glycerophosphoinositols	8.62063e-26	4.02185e-25	-95545.2	-16.5439	95545.2	down	0	0	0	0	0	0	0	18.0798	0	0	0	16.5094	15.4265	19.8702	19.9428	21.7447	22.2156	19.7044	21.9184	18.7519	18.7737	18.5914	18.1	18.0763		(655.383, 667.9631)(656.3838, 445.01498)(657.3785, 248.96666)(677.36523, 3115.8318)(678.36914, 1314.3086)(679.37054, 330.29102)	PI(22:1(11Z)/0:0) + 18.897732	FindByFormula		+		LMGP06050022	654.377	18.8977
PI(22:1(11Z)/0:0) + 9.377231	Glycerophospholipids	Glycerophosphoinositols	3.34562e-17	7.81934e-17	-23356.5	-14.5115	23356.5	down	0	0	0	0	0	0	0	0	0	0	0	0	17.5238	16.5425	16.3029	16.2808	17.6728	0	17.667	17.5048	16.8079	16.3138	0	21.5221		(345.2211, 1631.223)(345.72263, 634.6958)(346.22342, 169.9385)(689.4338, 312.60086)(690.43634, 127.94322)	PI(22:1(11Z)/0:0) + 9.377231	FindByFormula		+		LMGP06050022	688.429	9.37723
PI(22:6(4Z,7Z,10Z,13Z,16Z,19Z)/20:0)	Glycerophospholipids	Glycerophosphoinositols	2.1605e-24	8.99961e-24	3129.77	11.6118	3129.77	up	6.83037	6.69472	6.11981	6.2387	6.60467	6.26373	6.22593	5.85793	5.30421	4.87593	5.8177	5.90297	-13.1965	-13.1965	-13.1965	-13.1965	0.807497	0.963323	-13.1965	2.23332	2.72594	-13.1965	2.89079	2.953		(939.5948, 1858.8783)(940.5986, 1148.7751)(941.6012, 412.49423)(942.6028, 157.28365)	PI(22:6(4Z,7Z,10Z,13Z,16Z,19Z)/20:0)	FindByFormula		+		LMGP06010804	938.588	25.4297
PI(O-16:0/14:1(9Z))	Glycerophospholipids	Glycerophosphoinositols	9.92054e-08	1.1731e-07	55.7219	5.80017	55.7219	up	16.951	0	13.9859	0	0	0	16.9958	16.2107	15.6647	16.4793	16.5638	0	0	0	0	0	0	13.0346	0	12.7597	0	0	0	17.4549		(384.2587, 1761.4435)(385.262, 352.08307)	PI(O-16:0/14:1(9Z))	FindByFormula		+		LMGP06020005	383.251	9.22053
PI(O-18:0/20:4(5Z,8Z,11Z,14Z)) + 26.161026	Glycerophospholipids	Glycerophosphoinositols	8.4e-45	1.61e-43	2.56318	1.35793	2.56318	up	0	0	0	0	0	0	16.2952	0	0	0	0	0	0	0	0	0	0	0	0	0	0	0	0	0		(895.563, 2651.0105)(896.5657, 1412.281)	PI(O-18:0/20:4(5Z,8Z,11Z,14Z)) + 26.161026	FindByFormula		+		LMGP06020072	894.555	26.161
PI(O-20:0/19:1(9Z))	Glycerophospholipids	Glycerophosphoinositols	5.30474e-05	5.60802e-05	190.069	7.57038	190.069	up	17.6548	0	0	0	18.0088	0	18.7507	0	18.6009	0	0	17.8294	0	0	0	0	0	0	0	0	0	0	0	0		(915.6292, 1608.473)(916.6325, 964.4683)(917.6333, 343.50217)(937.6094, 903.0391)(938.61194, 544.20306)	PI(O-20:0/19:1(9Z))	FindByFormula		+		LMGP06020059	914.623	13.0096
PI(P-16:0/13:0)	Glycerophospholipids	Glycerophosphoinositols	3.2348e-13	5.55152e-13	17.3914	4.1203	17.3914	up	18.5856	18.6044	16.6877	18.7127	0	0	17.7659	0	0	0	0	17.5966	0	0	15.7806	0	0	0	0	0	0	15.1516	13.9232	13.6539		(377.24982, 558.21124)(378.2526, 178.74156)(379.25262, 68.96454)(399.23218, 4519.907)(400.23462, 870.58777)	PI(P-16:0/13:0)	FindByFormula		+		LMGP06030003	376.244	11.2309
PI(P-16:0/13:0) + 11.232581	Glycerophospholipids	Glycerophosphoinositols	8.94531e-09	1.12981e-08	14.5854	3.86645	14.5854	up	0	18.5363	0	18.6332	0	0	0	0	0	19.8541	0	17.6023	0	0	0	0	0	0	0	0	0	14.6608	0	13.5676		(399.23206, 3948.7637)(400.23416, 748.9017)	PI(P-16:0/13:0) + 11.232581	FindByFormula		+		LMGP06030003	398.224	11.2326
PI(P-16:0/13:0) + 11.236382	Glycerophospholipids	Glycerophosphoinositols	7.12738e-07	8.12243e-07	42.2244	5.40001	42.2244	up	18.6452	18.4953	0	18.5194	0	0	0	0	0	19.8531	0	17.5935	0	0	0	0	0	0	0	0	0	14.6684	0	13.638		(399.2323, 4740.1416)(400.23438, 903.56683)	PI(P-16:0/13:0) + 11.236382	FindByFormula		+		LMGP06030003	398.225	11.2364
PI(P-16:0/13:0) + 11.23789	Glycerophospholipids	Glycerophosphoinositols	6.04891e-08	7.26569e-08	28.6143	4.83866	28.6143	up	0	18.6044	0	18.6734	0	0	17.7541	0	0	0	0	17.5207	0	0	0	0	0	0	0	0	0	14.4886	0	0		(377.24893, 454.93)(378.2498, 85.205)(399.23187, 4273.7637)(400.23407, 813.76086)	PI(P-16:0/13:0) + 11.23789	FindByFormula		+		LMGP06030003	376.241	11.2379
PI(P-16:0/18:4(6Z,9Z,12Z,15Z))	Glycerophospholipids	Glycerophosphoinositols	0	0	-3.17646	-1.66742	3.17646	down	0	0	0	0	0	0	0	0	0	0	0	0	0	0	0	0	0	0	0	0	0	0	0	20.009		(815.5087, 2465.609)(816.01154, 2087.3257)(816.51404, 1131.004)	PI(P-16:0/18:4(6Z,9Z,12Z,15Z))	FindByFormula		+		LMGP06030016	1629	24.7235
L-a-Lysophosphatidylserine	Glycerophospholipids	Glycerophosphoserines	1.04405e-22	3.81455e-22	-367.866	-8.52304	367.866	down	-16.2482	-16.2482	-16.2482	-16.2482	-16.2482	-16.2482	-16.2482	4.14279	3.79886	-16.2482	4.19453	-16.2482	-16.2482	4.35815	4.6368	5.13585	5.29278	-16.2482	-16.2482	-16.2482	2.15951	2.05091	4.71596	4.82145		(1068.6475, 2930.3044)(1069.6492, 1867.7161)(1070.6533, 683.23706)(534.8286, 992.757)	L-a-Lysophosphatidylserine	FindByFormula		+		LMGP03050006	533.82	18.4855
PS(10:0/10:0)	Glycerophospholipids	Glycerophosphoserines	1.63662e-10	2.30839e-10	-159.569	-7.31804	159.569	down	0	0	0	0	0	0	0	0	0	0	0	0	15.2727	0	15.1109	0	0	14.2698	14.0367	14.4214	14.7049	0	0	0		(284.6659, 748.063)(285.16724, 329.97855)(285.6654, 202.00375)	PS(10:0/10:0)	FindByFormula		+		LMGP03010022	567.317	17.6956
PS(14:1(9Z)/0:0)	Glycerophospholipids	Glycerophosphoserines	1.01029e-13	1.79479e-13	-2.48182	-1.3114	2.48182	down	0	0	0	0	0	0	0	0	0	0	0	0	0	0	0	0	0	0	0	0	0	0	15.7368	0		(485.26288, 1872.9688)(486.26443, 480.7202)	PS(14:1(9Z)/0:0)	FindByFormula		+		LMGP03050032	484.253	18.1184
PS(14:1(9Z)/16:1(9Z))	Glycerophospholipids	Glycerophosphoserines	2.40434e-13	4.164e-13	17.9239	4.16381	17.9239	up	15.5503	15.7261	0	0	0	14.1865	17.0756	0	0	0	16.3404	0	0	0	0	0	0	0	0	0	0	13.062	0	15.851		(726.42993, 750.6861)(727.4321, 298.29047)	PS(14:1(9Z)/16:1(9Z))	FindByFormula		+		LMGP03010115	725.422	9.55862
PS(14:1(9Z)/17:2(9Z,12Z))	Glycerophospholipids	Glycerophosphoserines	7.57455e-24	3.01837e-23	-12.0361	-3.5893	12.0361	down	5.14861	-13.7369	2.82712	-13.7369	4.24784	3.42396	4.85985	3.01184	-13.7369	-13.7369	3.09198	-13.7369	-13.7369	2.48543	2.89502	2.78483	-13.7369	2.41886	2.62473	2.74417	2.33105	2.26093	2.30934	5.61778		(738.4301, 1666.1428)(739.433, 822.08905)(740.43225, 397.7418)(741.4325, 211.15)	PS(14:1(9Z)/17:2(9Z,12Z))	FindByFormula		+		LMGP03010118	737.424	20.3505
PS(18:0/0:0)	Glycerophospholipids	Glycerophosphoserines	4.29632e-14	7.91772e-14	-3.58579	-1.84229	3.58579	down	22.9087	22.161	0	22.9138	0	0	21.0959	0	0	19.3859	0	20.6783	0	18.5534	0	17.6509	18.6145	18.0928	20.0141	0	19.7461	20.0572	0	18.5221		(526.3138, 5552.4014)(527.3173, 1563.1182)(528.3221, 230.29)(548.29553, 1699.0044)(549.2944, 112.17)	PS(18:0/0:0)	FindByFormula		+		LMGP03050006	525.306	19.7557
PS(18:0/0:0) + 19.816982	Glycerophospholipids	Glycerophosphoserines	2.31552e-24	9.63875e-24	-302.288	-8.23978	302.288	down	23.0409	22.3287	0	23.2603	0	0	20.986	0	0	0	0	0	0	17.975	0	17.6663	18.4161	18.0573	19.8174	19.6101	19.375	20.3307	18.4036	18.8418		(526.3139, 4941.4263)(527.3173, 1372.6886)(528.3248, 742.5825)(548.2955, 1095.4735)(549.30115, 653.7875)	PS(18:0/0:0) + 19.816982	FindByFormula		+		LMGP03050006	525.306	19.817
PS(18:3(6Z,9Z,12Z)/0:0)	Glycerophospholipids	Glycerophosphoserines	8.5091e-18	2.10215e-17	-41.6003	-5.37852	41.6003	down	3.35428	1.9002	-17.5889	1.68014	1.15447	1.43458	-17.5889	-17.5889	-17.5889	-17.5889	-17.5889	-17.5889	0.273804	-0.526947	0.10467	-0.537306	0.927469	-17.5889	-17.5889	0.941971	0.997507	0.828897	0.700203	-17.5889		(537.2935, 6782.7666)(538.298, 2291.7256)(539.30164, 297.4206)	PS(18:3(6Z,9Z,12Z)/0:0)	FindByFormula		+		LMGP03050017	536.288	16.0067
PS(18:3(6Z,9Z,12Z)/0:0) + 16.009012	Glycerophospholipids	Glycerophosphoserines	1.13868e-12	1.86954e-12	-506.59	-8.98467	506.59	down	0	0	0	0	0	0	0	0	0	0	0	0	17.8427	17.1205	17.5798	0	0	0	0	0	18.6075	18.3336	18.3321	0		(537.2932, 6917.297)(538.2977, 2303.0803)(539.29865, 604.0946)	PS(18:3(6Z,9Z,12Z)/0:0) + 16.009012	FindByFormula		+		LMGP03050017	536.286	16.009
PS(18:3(9Z,12Z,15Z)/0:0)	Glycerophospholipids	Glycerophosphoserines	8.88815e-13	1.47085e-12	6.49997	2.70043	6.49997	up	0	0	0	0	0	0	0	15.9299	16.4753	0	0	0	0	0	0	0	0	0	0	0	0	0	0	0		(520.26807, 1947.7847)(521.27155, 784.43365)	PS(18:3(9Z,12Z,15Z)/0:0)	FindByFormula		+		LMGP03050029	519.261	20.9809
PS(19:0/0:0)	Glycerophospholipids	Glycerophosphoserines	5.39661e-28	3.01677e-27	-2915.43	-11.5095	2915.43	down	0	0	0	0	0	0	0	0	0	0	0	0	0	0	21.739	0	0	21.8283	0	18.6916	20.7776	18.6054	18.1552	18.3169		(540.332, 2770.4583)(541.3356, 1019.7562)(542.33795, 220.45833)	PS(19:0/0:0)	FindByFormula		+		LMGP03050028	539.325	19.0677
PS(19:0/0:0) + 19.089499	Glycerophospholipids	Glycerophosphoserines	4.2e-45	8.3e-44	-109605	-16.742	109605	down	0	0	0	0	0	0	0	0	0	0	0	0	17.1084	0	21.7555	21.872	0	21.6588	21.837	18.6916	20.7908	20.7248	18.1552	18.3094		(540.33185, 3284.5344)(541.3353, 1203.9532)(542.3378, 255.16722)	PS(19:0/0:0) + 19.089499	FindByFormula		+		LMGP03050028	539.325	19.0895
PS(19:0/0:0) + 19.093298	Glycerophospholipids	Glycerophosphoserines	2.24e-43	3.93e-42	-137850	-17.0727	137850	down	0	0	0	0	0	0	0	0	0	0	0	0	17.1411	0	21.7283	21.937	0	21.6588	21.8613	20.7155	20.7649	20.5886	18.1672	20.3104		(540.33185, 3582.843)(541.3352, 1310.5509)(542.33795, 265.81857)	PS(19:0/0:0) + 19.093298	FindByFormula		+		LMGP03050028	539.324	19.0933
PS(19:0/20:1(11Z))	Glycerophospholipids	Glycerophosphoserines	4.27081e-05	4.52998e-05	3.26231	1.70589	3.26231	up	1.63086	2.09554	0.880999	1.51496	1.03618	1.4439	1.83294	1.70749	1.48784	2.44549	1.70535	2.1993	-1.2503	0.00921059	0.117733	-0.457003	0.347414	0.163776	0.345676	0.113831	0.0655537	-0.00921059	0.216537	-0.153069		(854.5844, 13582.01)(855.5861, 6647.7344)(856.58936, 2002.0355)(857.5929, 420.00348)(858.5886, 155.65916)	PS(19:0/20:1(11Z))	FindByFormula		+		LMGP03010469	853.576	19.2407
PS(19:0/20:1(11Z)) + 19.24569	Glycerophospholipids	Glycerophosphoserines	5.60399e-14	1.02313e-13	3.58588	1.84233	3.58588	up	2.12008	2.61739	1.39283	2.01555	1.53908	1.94592	2.33317	2.22228	1.97276	2.96342	2.20793	2.71464	-0.822044	0.163767	0.652727	-1.29669	0.864367	0.693214	0.87479	0.628998	0.5791	0.507812	0.730427	0.360674		(854.5845, 11701.404)(855.58636, 5749.7344)(856.5896, 1749.5626)(857.5923, 329.84)	PS(19:0/20:1(11Z)) + 19.24569	FindByFormula		+		LMGP03010469	853.579	19.2457
PS(20:1(11Z)/0:0)	Glycerophospholipids	Glycerophosphoserines	6.18643e-36	6.39195e-35	-2.97424	-1.57252	2.97424	down	0	0	0	0	0	0	0	0	0	0	0	0	0	0	0	0	0	0	0	0	0	0	18.8703	0		(552.3323, 9027.366)(553.3318, 4234.9106)	PS(20:1(11Z)/0:0)	FindByFormula		+		LMGP03050020	551.322	19.4046
PS(20:1(11Z)/0:0) + 14.209284	Glycerophospholipids	Glycerophosphoserines	8.79969e-06	9.55426e-06	-13.5048	-3.7554	13.5048	down	0	18.8646	17.7815	0	17.0806	18.1423	0	0	0	0	0	17.7478	16.0538	14.6526	0	0	15.0742	0	13.8984	15.3592	15.1869	14.7987	14.593	15.0646		(552.32935, 764.1696)(553.33276, 257.96164)(574.3113, 179.11739)	PS(20:1(11Z)/0:0) + 14.209284	FindByFormula		+		LMGP03050020	551.32	14.2093
PS(20:2(11Z,14Z)/0:0)	Glycerophospholipids	Glycerophosphoserines	1.66303e-19	4.7132e-19	-6236.92	-12.6066	6236.92	down	-17.5053	-17.5053	-17.5053	-17.5053	-17.5053	-17.5053	-17.5053	-17.5053	-17.5053	-17.5053	-17.5053	-17.5053	-17.5053	1.49692	1.69439	-17.5053	-17.5053	0.778648	0.712536	1.88817	1.81428	1.91021	-17.5053	0.94191		(1099.6301, 833.10986)(550.31604, 8151.0454)(551.31586, 3548.87)(552.31604, 984.1276)	PS(20:2(11Z,14Z)/0:0)	FindByFormula		+		LMGP03050021	549.31	18.1052
PS(22:1(11Z)/17:1(9Z))	Glycerophospholipids	Glycerophosphoserines	1.70749e-23	6.63841e-23	-5028.81	-12.296	5028.81	down	-18.0592	3.99381	-18.0592	-18.0592	3.71667	2.8126	-18.0592	-18.0592	-18.0592	-18.0592	-18.0592	-18.0592	-18.0592	1.73337	1.38762	0.812412	1.31892	1.09133	2.58081	0.446066	0.996212	1.51116	2.16383	-0.439865		(830.5946, 4387.3027)(831.0951, 1251.3206)(831.5916, 328.5288)	PS(22:1(11Z)/17:1(9Z))	FindByFormula		+		LMGP03010734	1659.17	7.57993
PS(22:1(11Z)/22:4(7Z,10Z,13Z,16Z))	Glycerophospholipids	Glycerophosphoserines	6.86665e-20	2.01872e-19	-173.376	-7.43776	173.376	down	0	0	0	0	0	0	0	0	0	0	0	0	0	17.7073	18.8029	0	19.5387	0	0	0	0	0	16.2285	16.9757		(469.79788, 2071.0747)(470.29855, 691.0868)	PS(22:1(11Z)/22:4(7Z,10Z,13Z,16Z))	FindByFormula		+		LMGP03010754	937.579	15.9407
PS(22:2(13Z,16Z)/0:0)	Glycerophospholipids	Glycerophosphoserines	1.4e-45	2.8e-44	-2274	-11.151	2274	down	-15.3444	-15.3444	-15.3444	-15.3444	2.15764	-15.3444	-15.3444	2.99288	4.36715	0.985752	4.34559	-15.3444	-15.3444	5.21661	4.53352	5.94477	6.06969	5.07477	5.17814	5.06223	4.48552	5.16141	4.60311	5.26476		(595.3724, 7347.014)(596.37573, 2233.7466)	PS(22:2(13Z,16Z)/0:0)	FindByFormula		+		LMGP03050024	594.365	20.2618
PS(22:2(13Z,16Z)/0:0) + 20.263556	Glycerophospholipids	Glycerophosphoserines	0	0	-2277.1	-11.153	2277.1	down	-15.4757	-15.4757	-15.4757	-15.4757	2.02643	-15.4757	-15.4757	2.86167	4.19873	0.85454	4.25813	-15.4757	-15.4757	5.09497	4.40315	5.82128	5.93442	4.94356	5.04693	4.94057	4.35585	5.03041	4.47273	5.13745		(595.3725, 7162.7925)(596.37585, 2172.7913)	PS(22:2(13Z,16Z)/0:0) + 20.263556	FindByFormula		+		LMGP03050024	594.365	20.2636
PS(O-18:0/0:0)	Glycerophospholipids	Glycerophosphoserines	6.59713e-09	8.4164e-09	-77.1311	-6.26924	77.1311	down	5.03256	2.71792	2.62851	5.28061	-17.4623	3.15016	1.55294	2.81528	-17.4623	-17.4623	-17.4623	-17.4623	0.141554	1.65739	0.173563	0.959084	1.16272	0.454073	1.3103	1.20761	1.95818	0.215023	2.39695	-0.539021		(512.3347, 6566.0273)(513.33704, 1786.1212)(514.33844, 398.35095)(534.32434, 1168.0282)(535.3187, 439.51117)(536.32214, 733.50195)(537.32825, 392.13202)	PS(O-18:0/0:0)	FindByFormula		+		LMGP03060002	511.328	13.5152
PS(O-18:0/0:0) + 16.268074	Glycerophospholipids	Glycerophosphoserines	5.75646e-22	1.99275e-21	-2.17302	-1.1197	2.17302	down	4.44053	4.29106	3.41291	4.19615	3.15091	4.06902	2.89684	2.48789	3.02719	-18.4392	-18.4392	2.98923	1.3683	0.708555	1.45606	0.351032	0.138624	1.44765	0.0209541	1.47577	1.14376	1.2646	1.37534	0.769117		(512.33514, 13196.703)(513.3373, 3727.47)(514.33655, 861.92444)(515.3268, 120.81274)(534.3162, 1796.4076)(535.3198, 404.8347)(536.3276, 95.42166)	PS(O-18:0/0:0) + 16.268074	FindByFormula		+		LMGP03060002	511.327	16.2681
PS(O-20:0/0:0) + 15.022584	Glycerophospholipids	Glycerophosphoserines	1.76207e-05	1.8935e-05	33.1598	5.05136	33.1598	up	5.12961	4.09706	2.12444	5.2712	4.08942	-15.9908	3.1145	4.34957	3.27679	-15.9908	4.26273	-15.9908	-15.9908	1.45926	-15.9908	0.329191	-1.78898	-15.9908	-15.9908	1.55933	-15.9908	2.11236	2.25282	1.1566		(540.365, 1895.8424)(541.36743, 600.1047)(542.3713, 158.76)(562.34644, 405.20337)(563.3497, 150.99553)(564.3297, 34.57)	PS(O-20:0/0:0) + 15.022584	FindByFormula		+		LMGP03060001	539.359	15.0226
PS(O-20:0/0:0) + 15.02739	Glycerophospholipids	Glycerophosphoserines	0.000282154	0.000291924	83.691	6.387	83.691	up	4.53049	3.19076	-16.5901	4.7396	3.96244	-16.5901	3.08902	3.44803	-16.5901	-16.5901	4.03871	-16.5901	-16.5901	-16.5901	-16.5901	-16.5901	-16.5901	-16.5901	-1.6625	-16.5901	1.08395	-16.5901	1.63848	-0.934442		(540.3648, 1716.9808)(541.36707, 518.0255)(542.36975, 127.55606)(562.3471, 406.69595)(563.35095, 149.10104)(564.35016, 81.26674)	PS(O-20:0/0:0) + 15.02739	FindByFormula		+		LMGP03060001	539.356	15.0274
PS(O-20:0/17:2(9Z,12Z))	Glycerophospholipids	Glycerophosphoserines	5.58993e-16	1.18874e-15	-29.2999	-4.87282	29.2999	down	0	0	0	0	0	0	0	0	0	0	0	0	0	0	0	0	0	0	0	0	0	17.0833	20.7226	20.668		(810.5583, 7045.1504)(811.56104, 3183.1306)(812.5618, 958.69)(813.56433, 306.54623)	PS(O-20:0/17:2(9Z,12Z))	FindByFormula		+		LMGP03020050	809.55	19.4182
PS(O-20:0/18:2(9Z,12Z))	Glycerophospholipids	Glycerophosphoserines	1.54434e-33	1.34064e-32	-4187.4	-12.0318	4187.4	down	17.1329	0	0	0	17.2135	0	0	17.0831	0	0	0	17.2174	17.1145	20.0282	20.3126	19.878	20.0438	0	20.3024	19.3809	19.1808	19.1982	18.8629	18.7267		(819.6233, 3940.6428)(820.626, 1154.0411)	PS(O-20:0/18:2(9Z,12Z))	FindByFormula		+		LMGP03020053	818.617	22.9479
PS(P-16:0/0:0)	Glycerophospholipids	Glycerophosphoserines	1.8e-44	3.4e-43	-1321.31	-10.3678	1321.31	down	0	0	0	0	0	0	0	0	0	0	0	0	17.0968	0	0	0	0	0	22.0148	0	21.3198	21.3277	21.4519	21.202		(499.31458, 4121.6353)(499.81635, 2474.1729)(500.3176, 841.48865)(500.81693, 171.69643)	PS(P-16:0/0:0)	FindByFormula		+		LMGP03070003	996.615	18.5684
PS(P-16:0/0:0) + 18.544878	Glycerophospholipids	Glycerophosphoserines	0	0	-1.63706e+06	-20.6427	1.63706e+06	down	0	0	0	0	0	0	0	0	0	0	0	0	17.0953	21.7686	21.8286	21.9209	22.0678	21.9289	22.0111	21.3653	19.5398	19.4379	19.4804	19.2676		(499.3148, 5235.782)(499.81668, 3047.7935)(500.31766, 1121.7633)(500.81842, 320.674)	PS(P-16:0/0:0) + 18.544878	FindByFormula		+		LMGP03070003	996.615	18.5449
PS(P-16:0/0:0) + 18.551802	Glycerophospholipids	Glycerophosphoserines	0	0	-132981	-17.0209	132981	down	0	0	0	0	0	0	0	0	0	0	0	0	17.088	21.7809	21.8206	21.8931	0	21.927	22.0237	0	19.5184	19.4361	19.4832	19.2792		(499.31448, 4946.7427)(499.8164, 2854.57)(500.31778, 1049.2493)(500.8187, 306.0961)	PS(P-16:0/0:0) + 18.551802	FindByFormula		+		LMGP03070003	996.615	18.5518
PS(P-16:0/0:0) + 18.58557	Glycerophospholipids	Glycerophosphoserines	6.2383e-41	9.57856e-40	-6552.26	-12.6778	6552.26	down	0	0	0	0	0	0	19.6692	0	0	0	18.4144	18.8125	0	20.8081	18.3468	18.735	21.2963	18.371	21.1803	20.1197	17.5028	17.6358	17.6373	17.3962		(963.5666, 209.93105)(985.54987, 1982.6664)(986.55286, 1151.7463)(987.555, 387.07852)(482.28568, 535.57184)	PS(P-16:0/0:0) + 18.58557	FindByFormula		+		LMGP03070003	481.28	18.5856
Presqualene diphosphate	Prenol lipids	Isoprenoids	8.68639e-08	1.03179e-07	251.52	7.97453	251.52	up	1.72023	2.06279	1.07322	2.16622	1.43024	1.13726	5.41817	1.50393	1.68164	1.68808	2.41369	1.46293	-1.31078	-4.097	-2.19417	-2.22124	-17.5765	-3.45313	-1.09421	-17.5765	-17.5765	-3.53846	-3.04862	1.75128	29849-75-0	(604.3531, 7499.707)(605.3569, 2231.226)(606.3596, 584.83136)(607.3602, 179.00833)	Presqualene diphosphate	FindByFormula	HMDB01278	+	C03428	LMPR0106010003	603.347	8.34144
Presqualene diphosphate + 8.311275	Prenol lipids	Isoprenoids	2.93042e-16	6.3407e-16	7278.59	12.8294	7278.59	up	18.6094	18.6708	17.7099	18.6467	0	17.696	21.6616	17.5927	18.1292	18.0024	18.656	17.9915	15.2829	0	0	14.2178	0	0	0	0	0	0	0	19.9121	29849-75-0	(587.32635, 1702.5663)(588.3293, 584.4578)(609.3088, 5310.089)(610.31287, 1566.4017)(611.31464, 404.6102)	Presqualene diphosphate + 8.311275	FindByFormula	HMDB01278	+	C03428	LMPR0106010003	586.32	8.31128
Presqualene diphosphate + 8.318469	Prenol lipids	Isoprenoids	1.32992e-06	1.49508e-06	80.532	6.33149	80.532	up	0	19.2575	0	19.7954	0	18.7138	22.5969	19.0819	19.2634	18.9719	0	18.5735	15.8854	0	15.4079	0	0	0	15.9684	0	0	0	14.1325	18.8822	29849-75-0	(604.3532, 8660.463)(605.356, 2579.0364)(606.3545, 532.86)(607.3641, 134.72)	Presqualene diphosphate + 8.318469	FindByFormula	HMDB01278	+	C03428	LMPR0106010003	603.347	8.31847
Presqualene diphosphate + 8.333634	Prenol lipids	Isoprenoids	1.75543e-10	2.46793e-10	2699.65	11.3986	2699.65	up	18.2085	18.1921	17.4265	18.3927	0	17.3898	21.4251	0	17.6752	17.7186	18.2595	17.5862	14.2383	0	0	13.7109	0	0	0	0	0	0	0	17.5423	29849-75-0	(609.3088, 4099.4736)(610.3129, 1253.0984)	Presqualene diphosphate + 8.333634	FindByFormula	HMDB01278	+	C03428	LMPR0106010003	608.301	8.33363
Presqualene diphosphate + 8.333943	Prenol lipids	Isoprenoids	8.234e-12	1.27754e-11	38.8534	5.27997	38.8534	up	2.12219	2.11122	0.683752	1.82563	1.00403	0.826315	5.44439	1.14987	1.31592	1.72236	2.06141	1.49246	-1.26187	-3.14793	-2.53947	-1.91875	-3.24464	-2.70746	-1.16379	-3.18488	-17.5223	-3.64712	-2.97082	1.70895	29849-75-0	(604.3528, 8248.787)(605.3564, 2448.8481)(606.34924, 360.84164)(607.3331, 486.28)	Presqualene diphosphate + 8.333943	FindByFormula	HMDB01278	+	C03428	LMPR0106010003	603.346	8.33394
all-trans-retinyl linolate	Prenol lipids	Isoprenoids	6.3991e-09	8.17064e-09	186.824	7.54554	186.824	up	4.41141	3.29628	4.00202	3.33026	3.37816	3.92755	1.83403	2.89267	3.85387	2.58998	3.53195	2.31299	1.54861	-0.244741	-3.14332	-18.5665	-18.5665	-0.658844	-0.232931	-18.5665	1.11557	2.42688	2.12081	1.58221		(569.4307, 20819.72)(570.43396, 4796.9995)(571.437, 962.0207)	all-trans-retinyl linolate	FindByFormula		+		LMPR01090016	568.424	24.4991
Ganglioside GD3 (d18:1/23:0)	Sphingolipids	Acidic glycosphingolipids	6.80047e-15	1.33134e-14	-3.21915	-1.68668	3.21915	down	0	0	0	0	0	0	0	0	0	0	0	0	0	0	0	0	0	20.2402	0	0	0	0	0	0		(771.968, 17475.043)(772.469, 11488.954)(772.96783, 9570.442)(773.46765, 6412.6187)(773.9678, 3447.238)(1542.9281, 2704.4688)(1543.9313, 1660.5953)(1544.9314, 1065.22)(1545.9332, 516.9367)	Ganglioside GD3 (d18:1/23:0)	FindByFormula	HMDB11874	+			1541.92	17.6441
Ganglioside GD3 (d18:1/23:0) + 17.614895	Sphingolipids	Acidic glycosphingolipids	2.00287e-23	7.74215e-23	-2.67135	-1.41757	2.67135	down	4.08857	3.69494	3.32447	4.00101	3.21487	3.38502	-18.5935	2.16377	2.974	-18.5935	2.746	-18.5935	0.897129	1.07303	1.11598	0.578884	0.30311	-18.5935	0.359726	1.11756	1.09136	1.1965	0.835953	0.847225		(1542.9321, 2351.7148)(1543.9388, 1483.4774)(1544.9469, 252.74)(771.969, 15625.159)(772.9689, 5629.6387)(773.9688, 1722.8217)	Ganglioside GD3 (d18:1/23:0) + 17.614895	FindByFormula	HMDB11874	+			770.962	17.6149
Ganglioside GD3 (d18:1/23:0) + 17.62002	Sphingolipids	Acidic glycosphingolipids	3.18943e-14	5.94101e-14	-90556.2	-16.4665	90556.2	down	-19.0468	-19.0468	-19.0468	-19.0468	-19.0468	-19.0468	-19.0468	-19.0468	-19.0468	-19.0468	-19.0468	-19.0468	-19.0468	0.951561	0.992342	0.50893	0.238735	0.788958	0.236269	0.987158	0.970839	-19.0468	0.75178	0.703325		(1542.9279, 2112.4087)(1543.9331, 1240.1431)(1544.9336, 888.6711)(1545.9358, 489.7325)(771.96844, 14114.901)(772.9683, 6467.255)(773.96844, 2008.2478)	Ganglioside GD3 (d18:1/23:0) + 17.62002	FindByFormula	HMDB11874	+			770.959	17.62
Ganglioside GM1 (d18:0/25:0)	Sphingolipids	Acidic glycosphingolipids	3.18117e-12	5.05471e-12	-7.07257	-2.82224	7.07257	down	0	0	0	0	0	0	0	0	0	0	0	0	0	0	0	0	0	0	0	0	0	0	17.0575	16.8094		(823.5113, 914.7732)(824.01324, 1182.4756)(824.5148, 747.40955)(825.005, 468.60922)	Ganglioside GM1 (d18:0/25:0)	FindByFormula	HMDB11887	+			1644.99	19.4027
Ganglioside GM2 (d18:0/16:0)	Sphingolipids	Acidic glycosphingolipids	6.52192e-07	7.44503e-07	19.0394	4.25091	19.0394	up	3.21701	2.48936	1.35673	2.55003	1.85764	1.51012	4.86824	-17.2058	2.59284	2.83109	2.96177	2.48141	-0.194456	-1.94413	-0.59277	-0.119213	-17.2058	-1.23005	0.184603	-1.29364	-17.2058	-1.05707	-1.19353	2.35138		(348.723, 1094.1611)(349.22464, 390.2684)(696.43756, 4098.821)(697.4407, 1419.9696)(698.4429, 374.58862)(359.7143, 1184.8646)(360.21527, 656.2465)	Ganglioside GM2 (d18:0/16:0)	FindByFormula	HMDB11896	+			695.43	9.03652
Ganglioside GM2 (d18:0/16:0) + 14.664597	Sphingolipids	Acidic glycosphingolipids	4.95826e-33	4.11379e-32	7.67668	2.94048	7.67668	up	20.274	19.5839	20.3069	19.6355	19.2541	20.0286	17.6327	16.3121	17.4498	0	0	0	15.4898	0	15.6305	0	15.5319	14.0285	15.0912	0	15.3874	14.5371	14.1909	15.3044		(696.44366, 3609.941)(697.4471, 1612.1392)(698.4467, 412.88226)	Ganglioside GM2 (d18:0/16:0) + 14.664597	FindByFormula	HMDB11896	+			695.437	14.6646
Ganglioside GM2 (d18:0/16:0) + 14.671247	Sphingolipids	Acidic glycosphingolipids	7.03889e-24	2.81046e-23	101.651	6.66748	101.651	up	20.2734	19.3905	20.313	19.6355	19.245	20.033	17.5434	16.3297	0	0	17.7928	0	15.4909	0	0	0	15.4249	14.0391	15.0967	0	15.3895	0	0	15.1055		(696.44336, 3815.346)(697.4467, 1715.1399)(698.43677, 199.34001)	Ganglioside GM2 (d18:0/16:0) + 14.671247	FindByFormula	HMDB11896	+			695.436	14.6712
Ganglioside GM2 (d18:0/20:0)	Sphingolipids	Acidic glycosphingolipids	3.82508e-32	2.92549e-31	-228.929	-7.83875	228.929	down	-15.3354	-15.3354	-15.3354	-0.563044	-15.3354	-15.3354	-15.3354	-15.3354	-0.110126	-15.3354	-15.3354	-15.3354	-15.3354	-15.3354	-15.3354	-0.528256	0.45035	-15.3354	0.272701	0.0679016	0.572773	0.187571	-0.182055	0.538444		(724.4686, 1371.5468)(725.47217, 504.90628)	Ganglioside GM2 (d18:0/20:0)	FindByFormula	HMDB11900	+			723.463	10.3332
Ganglioside GM2 (d18:0/20:0) + 10.335983	Sphingolipids	Acidic glycosphingolipids	4.58615e-22	1.60225e-21	-101.267	-6.66203	101.267	down	-15.3682	-15.3682	-1.72911	0.47425	-15.3682	-15.3682	-15.3682	-15.3682	-0.143017	-15.3682	-15.3682	-15.3682	-15.3682	-15.3682	-15.3682	-0.552541	0.466789	-15.3682	0.494801	0.255943	0.529976	-0.0529327	-0.131986	0.695256		(724.46857, 1291.1919)(725.47205, 476.93597)	Ganglioside GM2 (d18:0/20:0) + 10.335983	FindByFormula	HMDB11900	+			723.461	10.336
Ganglioside GM2 (d18:0/20:0) + 10.354308	Sphingolipids	Acidic glycosphingolipids	8.75096e-18	2.15926e-17	-36.0374	-5.17142	36.0374	down	0	0	0	0	0	0	0	0	0	0	0	0	0	0	0	15.0072	0	0	15.8396	15.4042	0	0	0	15.8061		(724.46857, 1352.1962)(725.47186, 501.58032)	Ganglioside GM2 (d18:0/20:0) + 10.354308	FindByFormula	HMDB11900	+			723.461	10.3543
Ganglioside GM3 (d18:0/18:0)	Sphingolipids	Acidic glycosphingolipids	2.72804e-23	1.04257e-22	-17795.4	-14.1192	17795.4	down	-15.9729	-15.9729	-15.9729	-15.9729	-15.9729	-15.9729	-15.9729	-15.9729	0.204849	-15.9729	-15.9729	0.232931	1.7165	0.688053	0.328455	0.130056	1.35693	0.366814	-0.0451069	1.99513	1.09196	-0.866504	1.24411	2.13333		(592.38983, 1894.2267)(593.3932, 567.884)(594.39417, 154.44395)	Ganglioside GM3 (d18:0/18:0)	FindByFormula	HMDB11916	+			591.383	9.77527
Ganglioside GM3 (d18:0/18:0) + 9.771045	Sphingolipids	Acidic glycosphingolipids	4.58741e-27	2.36862e-26	-6879.29	-12.748	6879.29	down	0.711938	-15.8923	-15.8923	-15.8923	-15.8923	0.00581074	-15.8923	-15.8923	-15.8923	-15.8923	-15.8923	0.108958	1.86163	0.767112	1.44997	0.604232	1.41918	0.0660992	1.7423	1.63784	0.750981	0.127097	-0.759198	1.10491		(592.39, 2018.3802)(593.3935, 609.08417)(594.3952, 159.1273)	Ganglioside GM3 (d18:0/18:0) + 9.771045	FindByFormula	HMDB11916	+			591.382	9.77105
Ganglioside GM3 (d18:0/18:0) + 9.776172	Sphingolipids	Acidic glycosphingolipids	7.59396e-23	2.80666e-22	-18001	-14.1358	18001	down	0.848711	-15.7954	-15.7954	-15.7954	-15.7954	0.102711	-15.7954	-15.7954	-15.7954	-15.7954	-15.7954	-15.7954	1.95819	1.98135	1.58146	0.310366	1.75195	0.162999	1.82405	1.74027	1.2787	1.28323	-0.662298	-0.58378		(592.39026, 2506.2568)(593.39374, 742.3783)(594.3977, 223.264)	Ganglioside GM3 (d18:0/18:0) + 9.776172	FindByFormula	HMDB11916	+			591.383	9.77617
Ganglioside GM3 (d18:0/20:0) + 18.921078	Sphingolipids	Acidic glycosphingolipids	5.09e-43	8.642e-42	-31480.4	-14.9422	31480.4	down	0	16.7828	0	0	0	17.1027	0	0	0	0	0	0	16.6219	20.9262	21.2379	21.2178	21.2603	23.5377	23.4638	22.4824	20.0242	22.4192	0	0		(628.3841, 8185.257)(629.3878, 3304.5735)(630.3904, 781.39)(631.3949, 413.4453)	Ganglioside GM3 (d18:0/20:0) + 18.921078	FindByFormula	HMDB11919	+			627.377	18.9211
Ganglioside GM3 (d18:0/20:0) + 18.932423	Sphingolipids	Acidic glycosphingolipids	1.54511e-33	1.34064e-32	-1965.89	-10.941	1965.89	down	0.776516	2.14417	1.77394	-15.0349	-0.127452	1.76464	-15.0349	2.97418	-15.0349	-15.0349	-15.0349	-15.0349	1.86755	8.31022	6.16771	6.12718	6.19092	8.53201	8.44992	5.13572	5.07235	4.99471	-15.0349	4.57497		(628.38367, 7302.846)(629.3874, 2949.48)(630.39, 718.6034)(631.3952, 214.20686)	Ganglioside GM3 (d18:0/20:0) + 18.932423	FindByFormula	HMDB11919	+			627.377	18.9324
Ganglioside GM3 (d18:0/20:0) + 18.999712	Sphingolipids	Acidic glycosphingolipids	3.77468e-33	3.16645e-32	-6231.18	-12.6053	6231.18	down	-15.1376	-15.1376	1.67121	-15.1376	-15.1376	1.96507	-15.1376	2.88494	3.53059	-15.1376	-15.1376	-15.1376	3.89357	8.22567	-15.1376	-15.1376	8.26755	8.39296	8.36576	7.34139	7.27931	7.28157	6.78426	4.65773		(628.3838, 7166.237)(629.38727, 2888.6138)(630.3903, 684.7014)(631.39044, 86.885994)	Ganglioside GM3 (d18:0/20:0) + 18.999712	FindByFormula	HMDB11919	+			627.377	18.9997
Ganglioside GM3 (d18:0/25:0)	Sphingolipids	Acidic glycosphingolipids	3.36582e-18	8.55561e-18	36838	15.1689	36838	up	19.2554	18.5124	18.5366	18.5493	18.068	17.9957	0	16.8555	16.8448	18.3734	0	19.0359	0	0	0	0	0	0	0	0	0	0	0	0		(658.46686, 554.6345)(659.46924, 253.14001)	Ganglioside GM3 (d18:0/25:0)	FindByFormula	HMDB11925	+			657.461	16.0495
Ganglioside GM3 (d18:1/26:0)	Sphingolipids	Acidic glycosphingolipids	5.65889e-08	6.80975e-08	-3.589	-1.84358	3.589	down	19.1244	18.6521	18.16	18.6741	17.8751	17.9644	0	0	0	0	16.0524	0	14.5102	15.2443	15.1408	13.581	0	14.2067	14.3665	15.6591	15.5319	15.7572	14.6277	0	54827-14-4	(647.43964, 1221.2924)(648.4429, 472.1291)	Ganglioside GM3 (d18:1/26:0)	FindByFormula	HMDB04850	+	C04730		646.432	17.1142
Ganglioside GQ1c (d18:0/16:0)	Sphingolipids	Acidic glycosphingolipids	7.2251e-12	1.12446e-11	-1783.12	-10.8002	1783.12	down	0	0	19.4383	0	0	0	0	0	0	0	0	0	19.2151	18.9011	19.1064	16.9519	0	0	0	18.2304	18.8477	19.2671	18.5208	0		(1219.0641, 1171.5494)(1220.0665, 273.97705)(1221.0641, 267.29636)	Ganglioside GQ1c (d18:0/16:0)	FindByFormula	HMDB11934	+			1218.06	15.0737
Ganglioside GT1b (d18:1/26:1(17Z))	Sphingolipids	Acidic glycosphingolipids	1.1e-43	1.955e-42	-179837	-17.4563	179837	down	-16.2185	-16.2185	-16.2185	-16.2185	-16.2185	-16.2185	-16.2185	-16.2185	-16.2185	-16.2185	-16.2185	-16.2185	0.41197	1.67082	0.725683	1.32925	1.43243	1.74138	1.41328	1.79224	0.470234	0.486246	1.79465	1.58609		(1136.6248, 3467.8035)(1137.628, 2654.498)(1138.6268, 2050.47)	Ganglioside GT1b (d18:1/26:1(17Z))	FindByFormula	HMDB11991	+			1135.62	19.3711
Ganglioside GT1b (d18:1/26:1(17Z)) + 19.374895	Sphingolipids	Acidic glycosphingolipids	1.14734e-39	1.59236e-38	-272848	-18.0577	272848	down	-16.7603	-16.7603	-16.7603	-16.7603	-16.7603	-16.7603	-16.7603	-16.7603	-16.7603	-16.7603	-16.7603	-16.7603	-0.00282097	1.64903	0.675613	1.29899	1.37598	1.69864	1.33049	1.72994	1.69478	0.880795	1.70546	1.53262		(1136.6249, 3427.6052)(1137.6282, 2604.5496)(1138.6267, 2027.5001)	Ganglioside GT1b (d18:1/26:1(17Z)) + 19.374895	FindByFormula	HMDB11991	+			1135.62	19.3749
Ganglioside GT1c (d18:1/24:1(15Z))	Sphingolipids	Acidic glycosphingolipids	0	0	-58814.6	-15.8439	58814.6	down	0	0	0	0	13.2231	0	0	0	16.1398	0	0	0	15.2066	19.6304	19.6501	19.4976	18.9735	18.9109	18.9856	18.5052	18.3472	17.364	17.3553	17.0632		(1105.5859, 1335.1838)(1106.5892, 905.1459)(1107.591, 519.9148)(1108.5944, 51.5)	Ganglioside GT1c (d18:1/24:1(15Z))	FindByFormula	HMDB12018	+			1104.58	20.4172
Ganglioside GT1c (d18:1/24:1(15Z)) + 20.41379	Sphingolipids	Acidic glycosphingolipids	0	0	-116101	-16.825	116101	down	0	0	0	0	0	0	0	0	16.4518	0	0	0	15.1839	18.6879	18.8087	18.9134	18.9798	18.9109	19.0075	17.7134	18.3353	18.3727	17.5315	17.9071		(1105.5854, 1546.7201)(1106.5886, 1043.4999)(1107.59, 638.45056)(1108.5907, 410.42252)	Ganglioside GT1c (d18:1/24:1(15Z)) + 20.41379	FindByFormula	HMDB12018	+			1104.58	20.4138
Ganglioside GT1c (d18:1/24:1(15Z)) + 20.423754	Sphingolipids	Acidic glycosphingolipids	0	0	-294493	-18.1679	294493	down	0	0	0	0	0	0	0	0	0	0	0	0	15.2129	18.6879	19.6501	18.9134	18.9798	18.9109	18.9978	17.7116	18.3626	17.3749	18.2923	16.9205		(1105.5856, 1585.8782)(1106.589, 1075.5844)(1107.5895, 325.47336)(1108.5912, 254.62924)	Ganglioside GT1c (d18:1/24:1(15Z)) + 20.423754	FindByFormula	HMDB12018	+			1104.58	20.4238
Ganglioside GT2 (d18:0/26:1(17Z))	Sphingolipids	Acidic glycosphingolipids	0	0	-420022	-18.6801	420022	down	0	0	0	0	0	0	0	0	0	0	0	0	15.9757	20.1017	19.4647	20.2836	19.4747	19.5679	19.5692	18.2436	18.0735	17.8386	17.4662	18.102		(1061.5596, 2131.2964)(1062.5625, 1348.1864)(1063.5632, 703.7968)(1064.5656, 299.51077)	Ganglioside GT2 (d18:0/26:1(17Z))	FindByFormula	HMDB12036	+			1060.55	20.4681
9-OAc-NeuAcalpha2-3Galbeta1-3GalNAcbeta1-4(NeuAcalpha2-3)Galbeta1-4Glcbeta-Cer(d18:1/26:1(17Z))	Spingolipids	Acidic glycosphingolipids	0	0	-81776.4	-16.3194	81776.4	down	0	0	0	0	0	0	0	0	0	0	14.916	0	16.5187	20.6506	19.7789	0	20.4322	20.7348	19.7879	18.3217	19.1647	18.402	18.4874	18.4699		(1017.5329, 1896.1442)(1018.536, 1205.3024)(1019.53754, 560.9821)(1020.53613, 76.974)	9-OAc-NeuAcalpha2-3Galbeta1-3GalNAcbeta1-4(NeuAcalpha2-3)Galbeta1-4Glcbeta-Cer(d18:1/26:1(17Z))	FindByFormula		+		LMSP0601CK08	1016.52	20.5461
C22 Sulfatide	Spingolipids	Acidic glycosphingolipids	2.61893e-05	2.79645e-05	2.96342	1.56726	2.96342	up	0	0	16.8535	0	0	17.846	0	0	0	0	0	17.8691	0	0	0	0	0	0	0	0	0	0	16.2652	17.4962		(864.6251, 856.5765)(865.628, 431.27676)	C22 Sulfatide	FindByFormula		+		LMSP06020009	863.619	19.7236
C22 Sulfatide + 19.448872	Spingolipids	Acidic glycosphingolipids	2.79453e-13	4.82048e-13	2.52827	1.33815	2.52827	up	0	0	0	0	0	0	0	0	0	16.0578	0	0	0	0	0	0	0	0	0	0	0	0	0	0		(864.6253, 919.3991)(865.6284, 448.8967)	C22 Sulfatide + 19.448872	FindByFormula		+		LMSP06020009	863.619	19.4489
C22 Sulfatide + 19.722979	Spingolipids	Acidic glycosphingolipids	2.24705e-06	2.50521e-06	21.8539	4.44982	21.8539	up	-13.8225	-13.8225	3.03099	-13.8225	-13.8225	3.98668	4.5629	-13.8225	-13.8225	-13.8225	-13.8225	4.04557	-13.8225	-13.8225	-13.8225	-13.8225	-13.8225	-13.8225	-13.8225	-13.8225	-13.8225	-13.8225	-13.8225	3.69588		(864.6248, 846.9178)(865.62775, 418.01648)	C22 Sulfatide + 19.722979	FindByFormula		+		LMSP06020009	863.618	19.723
C22 Sulfatide + 22.586323	Spingolipids	Acidic glycosphingolipids	2.85041e-17	6.7163e-17	2.6128	1.3856	2.6128	up	0	0	0	0	0	0	16.6272	0	0	0	0	0	0	0	0	0	0	0	0	0	0	0	0	0		(886.6091, 4996.5596)(887.6128, 2487.32)(888.61597, 620.43994)(889.62103, 453.3218)	C22 Sulfatide + 22.586323	FindByFormula		+		LMSP06020009	885.602	22.5863
C24 Sulfatide	Spingolipids	Acidic glycosphingolipids	5.79724e-22	2.00343e-21	-214.11	-7.74221	214.11	down	2.16465	2.16845	-15.4561	2.29225	-15.4561	-15.4561	3.03048	3.76133	4.00629	3.10797	4.16602	-15.4561	-0.676499	4.97252	5.22001	5.53672	5.63165	5.55736	5.49588	4.61013	4.819	4.70307	4.95239	4.95725		(892.6566, 3022.5295)(893.6605, 1497.9001)(894.66296, 457.42007)	C24 Sulfatide	FindByFormula		+		LMSP06020013	891.65	21.748
C24 Sulfatide + 21.748026	Spingolipids	Acidic glycosphingolipids	6.65557e-32	4.97118e-31	-71.1695	-6.15319	71.1695	down	-15.7835	1.86481	-15.7835	1.78662	2.27448	-15.7835	3.22627	3.4289	3.65082	2.96559	3.7738	2.46528	-0.98253	4.55134	5.04204	5.08136	5.30423	5.22741	5.24221	4.32363	4.51078	4.32756	4.64367	4.65251		(892.65625, 2862.6624)(893.6602, 1427.7959)(894.6622, 436.01324)	C24 Sulfatide + 21.748026	FindByFormula		+		LMSP06020013	891.649	21.748
Fucalpha1-2GalNAcbeta1-4(NeuAcalpha2-8NeuAcalpha2-3)Galbeta1-4Glcbeta-Cer(d18:1/20:0)	Spingolipids	Acidic glycosphingolipids	5.0606e-25	2.2241e-24	-20.6123	-4.36543	20.6123	down	17.4225	18.2227	16.7524	0	0	0	17.0497	0	18.5865	0	18.137	0	0	17.5905	17.7368	17.688	17.929	17.9866	18.3215	16.8865	0	0	17.4835	16.9338		(925.5128, 1036.195)(926.51605, 567.8881)	Fucalpha1-2GalNAcbeta1-4(NeuAcalpha2-8NeuAcalpha2-3)Galbeta1-4Glcbeta-Cer(d18:1/20:0)	FindByFormula		+		LMSP0601CG03	924.507	16.0082
Galalpha1-3(Fucalpha1-2)Galbeta1-3GalNAcbeta1-4(NeuAcalpha2-8NeuAcalpha2-3)Galbeta1-4Glcbeta-Cer(d18:1/18:0)	Spingolipids	Acidic glycosphingolipids	5.64959e-12	8.85623e-12	-1577.48	-10.6234	1577.48	down	-16.4114	-16.4114	3.87812	4.69308	5.96646	5.2961	-16.4114	-16.4114	-16.4114	-16.4114	-16.4114	-16.4114	4.69972	4.21374	4.70777	2.13684	1.54145	0.0315361	3.71976	2.18387	2.08415	4.15618	2.95998	-16.4114		(1073.5529, 2747.983)(1074.0535, 952.8199)	Galalpha1-3(Fucalpha1-2)Galbeta1-3GalNAcbeta1-4(NeuAcalpha2-8NeuAcalpha2-3)Galbeta1-4Glcbeta-Cer(d18:1/18:0)	FindByFormula		+		LMSP0601CM02	2145.09	14.7219
Galbeta1-3(NeuAcalpha2-6)GalNAcbeta1-4Galbeta1-4Glcbeta-Cer(d18:1/24:0)	Spingolipids	Acidic glycosphingolipids	1.28975e-05	1.39212e-05	5.85078	2.54863	5.85078	up	21.0267	20.2605	20.0294	20.8186	19.9006	20.0442	0	0	0	0	0	0	0	15.2178	15.3791	0	0	0	14.479	15.7589	0	15.9017	0	14.7598		(815.9885, 1605.6417)(816.4882, 1443.254)(816.98755, 779.5177)	Galbeta1-3(NeuAcalpha2-6)GalNAcbeta1-4Galbeta1-4Glcbeta-Cer(d18:1/24:0)	FindByFormula		+		LMSP0601BM05	1629.96	17.1058
Galbeta1-3GalNAcbeta1-4(NeuAcalpha2-3)Galbeta1-4Glcbeta-Cer(d18:1/14:0)	Spingolipids	Acidic glycosphingolipids	2.17384e-10	3.03367e-10	44.394	5.47229	44.394	up	0	0	0	16.5711	0	0	18.3631	0	14.8714	0	15.8619	0	0	0	0	0	0	0	0	0	0	0	0	0		(762.9402, 551.59186)(763.4417, 424.34317)(763.9417, 223.48291)	Galbeta1-3GalNAcbeta1-4(NeuAcalpha2-3)Galbeta1-4Glcbeta-Cer(d18:1/14:0)	FindByFormula		+		LMSP0601AP09	1523.86	10.409
Galbeta1-4(NeuAcalpha2-3)Galbeta1-4Glcbeta-Cer(d18:1/16:0)	Spingolipids	Acidic glycosphingolipids	5.26112e-23	1.96603e-22	-65.1544	-6.02579	65.1544	down	0	0	0	15.6369	0	0	0	17.2233	17.5275	15.605	17.6863	0	14.4759	0	14.1813	16.2459	16.4281	16.5696	16.7089	16.4601	15.5392	0	14.5176	14.8618		(675.42004, 831.1367)(675.9221, 656.2883)(676.4237, 292.76764)	Galbeta1-4(NeuAcalpha2-3)Galbeta1-4Glcbeta-Cer(d18:1/16:0)	FindByFormula		+		LMSP0601DC01	1348.83	18.2524
Galbeta1-4(NeuAcalpha2-3)Galbeta1-4Glcbeta-Cer(d18:1/24:0)	Spingolipids	Acidic glycosphingolipids	7.37084e-10	9.95638e-10	1067.44	10.0599	1067.44	up	2.14422	1.65961	0.601885	2.29726	1.49733	1.24865	5.41363	1.67016	1.28489	1.53892	2.40377	1.09375	-1.87423	-17.136	-2.38485	-2.28438	-17.136	-17.136	-1.25822	-3.28975	-3.47169	-17.136	-17.136	2.37808		(368.7207, 2136.9722)(369.22165, 795.80505)(736.432, 6108.958)(737.43604, 2234.5142)(738.43835, 830.7427)(739.44037, 254.80727)(379.71173, 2476.455)(380.21356, 911.3777)(380.71432, 340.7985)	Galbeta1-4(NeuAcalpha2-3)Galbeta1-4Glcbeta-Cer(d18:1/24:0)	FindByFormula		+		LMSP0601DC05	735.426	8.97951
Galbeta1-4(NeuAcalpha2-3)Galbeta1-4Glcbeta-Cer(d18:1/24:0) + 8.991497	Spingolipids	Acidic glycosphingolipids	0.000131766	0.000137502	2730.85	11.4151	2730.85	up	4.48695	4.63746	4.00879	4.64465	3.90084	-14.3298	7.75877	3.83392	4.50176	4.77925	4.6927	3.93541	-14.3298	-14.3298	0.681981	0.759472	-14.3298	-14.3298	1.35867	-1.38524	-1.23734	-14.3298	-14.3298	-14.3298		(368.72058, 1240.3511)(369.2237, 456.8973)(736.4327, 4788.24)(737.4353, 1784.1642)(738.43726, 500.6296)(739.44305, 163.79999)(379.71112, 1327.8577)(380.21375, 492.02463)(380.71555, 178.59999)	Galbeta1-4(NeuAcalpha2-3)Galbeta1-4Glcbeta-Cer(d18:1/24:0) + 8.991497	FindByFormula		+		LMSP0601DC05	735.427	8.9915
Galbeta1-4(NeuAcalpha2-3)Galbeta1-4Glcbeta-Cer(d18:1/26:0)	Spingolipids	Acidic glycosphingolipids	3.04601e-10	4.21686e-10	-416.441	-8.70197	416.441	down	0	0	0	0	0	0	0	0	0	0	0	0	0	0	0	20.5152	0	19.7904	0	21.7289	20.8174	21.5717	0	0		(1477.9059, 1389.3313)(1478.412, 2589.3843)(1478.916, 2196.7395)(1479.4165, 899.71936)(1479.9106, 383.27997)	Galbeta1-4(NeuAcalpha2-3)Galbeta1-4Glcbeta-Cer(d18:1/26:0)	FindByFormula		+		LMSP0601DC06	2953.79	14.5496
Galbeta1-4(NeuAcalpha2-3)Galbeta1-4Glcbeta-Cer(d18:1/26:0) + 14.550839	Spingolipids	Acidic glycosphingolipids	2.00904e-07	2.3473e-07	-1395.34	-10.4464	1395.34	down	0	0	0	0	0	0	0	0	0	0	0	0	0	21.0147	0	20.5134	0	19.7433	0	21.7431	20.8216	21.5206	0	0		(1477.9064, 1438.5468)(1478.4126, 2854.2058)(1478.9167, 2481.494)(1479.4177, 1005.9756)(1479.9114, 401.5744)	Galbeta1-4(NeuAcalpha2-3)Galbeta1-4Glcbeta-Cer(d18:1/26:0) + 14.550839	FindByFormula		+		LMSP0601DC06	2953.8	14.5508
Galbeta1-4(NeuAcalpha2-3)Galbeta1-4Glcbeta-Cer(d18:1/26:1(17Z)) + 19.415365	Spingolipids	Acidic glycosphingolipids	5.10614e-13	8.6216e-13	-15.4933	-3.95357	15.4933	down	3.00884	2.64165	1.94839	2.42943	2.08183	-17.2777	2.66682	-17.2777	2.2756	-17.2777	-17.2777	2.86012	-0.00231934	1.96986	1.70191	1.67123	1.86098	1.86442	1.70507	-17.2777	1.40857	1.42508	0.677546	1.24016		(727.46075, 3832.2214)(728.4633, 1617.0442)(729.46643, 348.64133)(730.46704, 100.47559)	Galbeta1-4(NeuAcalpha2-3)Galbeta1-4Glcbeta-Cer(d18:1/26:1(17Z)) + 19.415365	FindByFormula		+		LMSP0601DC08	726.453	19.4154
Galbeta1-4(NeuAcalpha2-3)Galbeta1-4Glcbeta-Cer(d18:1/26:1(17Z)) + 19.542147	Spingolipids	Acidic glycosphingolipids	9.17596e-08	1.08844e-07	-2.91608	-1.54403	2.91608	down	0	0	0	0	0	0	0	0	0	0	0	0	0	0	0	0	0	0	0	0	0	0	18.5284	0		(727.4602, 1419.7363)(728.4626, 635.57806)(729.465, 219.8)(730.4757, 62.92)	Galbeta1-4(NeuAcalpha2-3)Galbeta1-4Glcbeta-Cer(d18:1/26:1(17Z)) + 19.542147	FindByFormula		+		LMSP0601DC08	726.455	19.5421
GalNAcbeta1-4(NeuAcalpha2-3)Galbeta1-3GalNAcbeta1-4(NeuGcalpha2-3)Galbeta1-4Glcbeta-Cer(d18:1/26:1(17Z))	Spingolipids	Acidic glycosphingolipids	4.75879e-20	1.41342e-19	-54.0162	-5.75532	54.0162	down	0	22.8148	22.2231	0	0	21.6324	0	22.4101	21.7605	0	21.388	0	20.4567	20.9984	20.3939	20.3975	20.4834	18.2686	20.5001	0	19.4047	0	19.9311	20.4584		(1106.0681, 1627.2074)(1107.0634, 1271.3132)(1108.0682, 875.7373)	GalNAcbeta1-4(NeuAcalpha2-3)Galbeta1-3GalNAcbeta1-4(NeuGcalpha2-3)Galbeta1-4Glcbeta-Cer(d18:1/26:1(17Z))	FindByFormula		+		LMSP0601BX08	1105.06	14.6789
GalNAcbeta1-4(NeuAcalpha2-3)Galbeta1-4Glcbeta-Cer(d18:1/24:0)	Spingolipids	Acidic glycosphingolipids	5.52398e-20	1.63509e-19	-42.8677	-5.42182	42.8677	down	4.7098	5.04672	-20.9922	4.91117	3.68931	2.96572	-20.9922	4.10534	4.21863	-20.9922	-20.9922	-20.9922	-0.301535	2.66443	1.89287	0.461802	-20.9922	-0.574093	-1.16644	2.43508	1.64919	2.00968	1.20455	0.464176		(1468.919, 9530.358)(1469.4197, 12793.867)(1469.9202, 5240.6406)(1470.4178, 1332.2147)(1470.9171, 977.5637)	GalNAcbeta1-4(NeuAcalpha2-3)Galbeta1-4Glcbeta-Cer(d18:1/24:0)	FindByFormula		+		LMSP0601AM05	2935.81	14.6026
GalNAcbeta1-4(NeuAcalpha2-3)Galbeta1-4Glcbeta-Cer(d18:1/24:0) + 14.61404	Spingolipids	Acidic glycosphingolipids	2.08946e-21	6.87981e-21	-3.17318	-1.66593	3.17318	down	4.78291	4.98134	-20.6447	4.80482	3.6608	2.98845	-20.6447	4.05796	4.11053	-20.6447	3.30261	-20.6447	2.00993	1.32908	0.0661774	0.475483	-20.6447	-0.529278	-20.6447	2.43866	1.75042	1.99799	1.30145	0.551214		(1468.9191, 9173.208)(1469.4199, 12328.716)(1469.9202, 5030.965)(1470.4186, 1285.4012)(1470.9165, 871.84827)	GalNAcbeta1-4(NeuAcalpha2-3)Galbeta1-4Glcbeta-Cer(d18:1/24:0) + 14.61404	FindByFormula		+		LMSP0601AM05	2935.82	14.614
GalNAcbeta1-4(NeuAcalpha2-3)Galbeta1-4Glcbeta-Cer(d18:1/26:0)	Spingolipids	Acidic glycosphingolipids	3.94289e-23	1.49088e-22	-1.4815e+06	-20.4986	1.4815e+06	down	0	0	0	0	0	0	0	0	0	0	0	0	20.6371	20.765	20.7839	20.2614	19.9744	20.6215	19.9851	20.6512	20.6467	20.7198	20.5073	20.4302		(1540.9219, 6126.8584)(1541.9237, 3602.172)(1542.929, 2112.5762)(770.96576, 25265.715)(771.96515, 16984.78)(772.96576, 9926.696)(773.96533, 3120.7148)	GalNAcbeta1-4(NeuAcalpha2-3)Galbeta1-4Glcbeta-Cer(d18:1/26:0)	FindByFormula		+		LMSP0601AM06	769.959	17.5958
GalNAcbeta1-4(NeuAcalpha2-3)Galbeta1-4Glcbeta-Cer(d18:1/26:0) + 17.403767	Spingolipids	Acidic glycosphingolipids	7.02482e-16	1.48451e-15	-691.783	-9.43418	691.783	down	0	0	20.2162	21.5434	0	21.1777	0	0	0	0	0	0	17.9458	17.7274	17.7671	21.3785	20.926	18.8345	21.1625	21.6281	18.7776	0	0	0		(770.9672, 10062.182)(771.4687, 7264.7666)(771.9693, 5409.7207)(772.47, 2910.5972)(772.97205, 581.44794)(773.4681, 328.99)(773.9662, 254.97)(1540.9218, 3087.028)(1541.9226, 1900.227)(1542.9275, 1281.9945)(1543.9327, 1398.385)(782.2011, 1212.392)(782.70404, 900.4531)(783.2434, 835.7364)(783.4616, 1123.2328)(783.9682, 1593.085)	GalNAcbeta1-4(NeuAcalpha2-3)Galbeta1-4Glcbeta-Cer(d18:1/26:0) + 17.403767	FindByFormula		+		LMSP0601AM06	1539.92	17.4038
GalNAcbeta1-4(NeuAcalpha2-3)Galbeta1-4Glcbeta-Cer(d18:1/26:0) + 17.613684	Spingolipids	Acidic glycosphingolipids	1.93434e-27	1.03638e-26	-58.887	-5.87988	58.887	down	6.79184	6.32677	6.03513	-18.3054	5.7059	-18.3054	-18.3054	4.83092	5.60373	-18.3054	5.3787	-18.3054	3.50033	3.58302	3.63683	0.268644	0.0230083	3.42733	-0.0543842	0.475414	3.51603	0.392723	0.510813	0.424719		(770.96735, 25092.584)(771.469, 18905.672)(771.9691, 14037.14)(772.4697, 7372.695)(772.9693, 4225.777)(773.4692, 3699.23)(773.9689, 1835.77)(1540.9226, 6147.352)(1541.9243, 3882.062)(1542.9302, 2735.8542)(1543.9337, 1822.5391)(1544.9342, 2625.25)(782.03424, 2829.5728)(782.53467, 2086.475)(783.0501, 1540.8645)(783.47406, 1086.7454)(783.9592, 1135.8)	GalNAcbeta1-4(NeuAcalpha2-3)Galbeta1-4Glcbeta-Cer(d18:1/26:0) + 17.613684	FindByFormula		+		LMSP0601AM06	1539.91	17.6137
GlcN?1-6Ins-1-P-Cer(t18:0/26:0) + 18.153618	Spingolipids	Acidic glycosphingolipids	3.36939e-08	4.10595e-08	-1661.09	-10.6979	1661.09	down	0	19.9653	0	0	19.5124	20.2153	0	18.1485	0	0	0	0	20.2017	19.8656	20.2658	19.1079	19.0901	19.5686	19.6815	17.3229	17.6927	17.4217	0	15.998		(572.37024, 3280.336)(573.3733, 1131.1232)(574.3757, 352.2916)(575.38043, 107.4925)(594.3521, 372.59622)(595.3557, 149.26888)(596.3598, 92.23)	GlcN?1-6Ins-1-P-Cer(t18:0/26:0) + 18.153618	FindByFormula		+		LMSP06040001	571.363	18.1536
KDNalpha2-3Galbeta1-4Glcbeta-Cer(d18:1/24:1(15Z))	Spingolipids	Acidic glycosphingolipids	4.51139e-14	8.30146e-14	-21.2196	-4.40733	21.2196	down	24.3929	24.4369	0	24.2194	0	0	0	0	0	0	0	0	0	0	21.7979	18.6895	0	0	21.4952	20.7996	21.1151	22.04	0	0		(1244.7892, 6590.367)(1245.7828, 608.7359)(1266.7776, 389.3757)(1267.7812, 1971.89)	KDNalpha2-3Galbeta1-4Glcbeta-Cer(d18:1/24:1(15Z))	FindByFormula		+		LMSP0601DH07	1243.78	14.887
NeuAcalpha2-3Galbeta1-3GalNAcbeta1-4(NeuGcalpha2-3)Galbeta1-4Glcbeta-Cer(d18:1/16:0)	Spingolipids	Acidic glycosphingolipids	1.4e-45	2.8e-44	-183176	-17.4829	183176	down	0	0	0	0	0	0	0	0	0	0	0	0	17.2232	20.8807	18.4523	18.4824	20.8117	20.9866	21.0322	19.3578	16.7574	19.4395	16.3706	0		(913.4712, 1855.2527)(914.47485, 1013.85736)(915.4752, 431.17642)(916.47784, 208.75749)	NeuAcalpha2-3Galbeta1-3GalNAcbeta1-4(NeuGcalpha2-3)Galbeta1-4Glcbeta-Cer(d18:1/16:0)	FindByFormula		+		LMSP0601BV01	912.464	18.6551
NeuAcalpha2-3Galbeta1-4(Fucalpha1-3)GlcNAcbeta1-3Galbeta1-4(Fucalpha1-3)GlcNAcbeta1-3Galbeta1-4(Fucalpha1-3)GlcNAcbeta1-3Galbeta1-4Glcbeta-Cer(d18:1/26:1(17Z))	Spingolipids	Acidic glycosphingolipids	4.72401e-14	8.67427e-14	-16.9633	-4.08435	16.9633	down	0	23.1943	22.0983	24.1411	23.7974	23.4956	0	0	0	0	0	0	21.6426	22.7101	20.8049	0	18.8028	0	21.3281	19.1764	20.1551	21.1188	0	0		(1430.2421, 2726.4116)(1430.7417, 2223.2769)(1431.2397, 888.05756)(1431.7338, 380.19638)	NeuAcalpha2-3Galbeta1-4(Fucalpha1-3)GlcNAcbeta1-3Galbeta1-4(Fucalpha1-3)GlcNAcbeta1-3Galbeta1-4(Fucalpha1-3)GlcNAcbeta1-3Galbeta1-4Glcbeta-Cer(d18:1/26:1(17Z))	FindByFormula		+		LMSP0601FW08	2858.47	14.9148
NeuAcalpha2-3Galbeta1-4(Fucalpha1-3)GlcNAcbeta1-3Galbeta1-4GlcNAcbeta1-3Galbeta1-4Glcbeta-Cer(d18:1/22:0)	Spingolipids	Acidic glycosphingolipids	3.30901e-19	9.12648e-19	-345.246	-8.43148	345.246	down	-16.3767	-16.3767	-16.3767	-16.3767	-16.3767	-16.3767	-16.3767	-16.3767	-16.3767	-16.3767	-16.3767	-16.3767	-16.3767	-16.3767	-16.3767	0.23871	-16.3767	0.374418	0.415573	-16.3767	-16.3767	0.766788	0.451019	0.670816		(1074.5948, 1814.1624)(1075.6008, 1248.2577)	NeuAcalpha2-3Galbeta1-4(Fucalpha1-3)GlcNAcbeta1-3Galbeta1-4GlcNAcbeta1-3Galbeta1-4Glcbeta-Cer(d18:1/22:0)	FindByFormula		+		LMSP0601EJ04	1073.59	17.6352
NeuAcalpha2-3Galbeta-Cer(d18:1/16:0)	Spingolipids	Acidic glycosphingolipids	1.90201e-15	3.89325e-15	-21.8304	-4.44827	21.8304	down	4.83173	4.48639	3.96104	4.87333	4.03787	4.41387	-24.4508	2.48689	3.41425	-24.4508	3.10158	-24.4508	1.62539	1.59543	1.92589	0.614111	0.115414	1.40221	0.432005	1.87872	1.74586	2.20517	1.09239	1.0011		(991.672, 683057.1)(992.6774, 366716.53)(993.6794, 118010.875)(994.6806, 27553.32)(995.6836, 5230.6577)(996.6832, 989.969)(1013.65497, 98256.65)(1014.65674, 53525.51)(1015.65643, 23181.736)(1016.6532, 7959.702)(1017.6611, 2973.598)	NeuAcalpha2-3Galbeta-Cer(d18:1/16:0)	FindByFormula		+		LMSP0601AA01	990.665	17.6005
NeuAcalpha2-3Galbeta-Cer(d18:1/20:0)	Spingolipids	Acidic glycosphingolipids	4.38361e-10	6.00827e-10	-252.918	-7.98253	252.918	down	8.13263	3.90896	4.82721	4.72744	4.81145	5.47128	-21.5856	-21.5856	-21.5856	-21.5856	-21.5856	-21.5856	2.69487	-21.5856	2.43094	0.48571	0.205231	1.95878	0.616402	2.49385	2.6719	3.03249	1.60306	1.5483		(1047.7343, 110492.36)(1048.739, 64870.156)(1049.7411, 26691.818)(1050.7434, 6487.654)(1051.7444, 1694.6017)(1069.718, 48152.03)(1070.7197, 28281.215)(1071.7158, 12349.17)(1072.7117, 4407.7656)	NeuAcalpha2-3Galbeta-Cer(d18:1/20:0)	FindByFormula		+		LMSP0601AA03	1046.73	19.3715
NeuAcalpha2-8NeuAcalpha2-3Galbeta1-3GalNAcbeta1-4(NeuAcalpha2-8NeuAcalpha2-3)Galbeta1-4Glcbeta-Cer(d18:1/20:0)	Spingolipids	Acidic glycosphingolipids	3.09322e-13	5.31907e-13	-18.3123	-4.19474	18.3123	down	2.74291	4.65663	1.56641	3.3645	3.85591	2.27231	-16.4643	-16.4643	-16.4643	-16.4643	-16.4643	-16.4643	-0.114378	1.74891	-0.121494	-1.57114	-2.10785	0.488157	0.782757	-16.4643	0.786259	1.77282	1.27433	-16.4643		(1241.6338, 1767.2943)(1242.1351, 1292.1993)(1242.636, 458.3509)	NeuAcalpha2-8NeuAcalpha2-3Galbeta1-3GalNAcbeta1-4(NeuAcalpha2-8NeuAcalpha2-3)Galbeta1-4Glcbeta-Cer(d18:1/20:0)	FindByFormula		+		LMSP0601AV03	2481.25	7.55382
NeuAcalpha2-8NeuAcalpha2-3Galbeta1-4GlcNAcbeta1-3Galbeta1-4GlcNAcbeta1-3Galbeta1-4Glcbeta-Cer(d18:1/18:0)	Spingolipids	Acidic glycosphingolipids	3.47719e-25	1.5484e-24	-6177.97	-12.5929	6177.97	down	3.70278	3.98887	0.0197163	3.867	-21.8382	2.22688	-21.8382	-21.8382	-21.8382	-21.8382	-21.8382	-21.8382	2.17316	1.61055	0.292551	0.772171	-0.612492	-0.193594	-0.530979	2.30607	2.13779	2.23826	1.28992	0.569641		(1102.0642, 30585.127)(1102.565, 18757.123)(1103.0653, 2915.6626)(1103.5667, 2102.596)	NeuAcalpha2-8NeuAcalpha2-3Galbeta1-4GlcNAcbeta1-3Galbeta1-4GlcNAcbeta1-3Galbeta1-4Glcbeta-Cer(d18:1/18:0)	FindByFormula		+		LMSP0601GB02	2202.11	14.604
NeuAcalpha2-8NeuAcalpha2-3Galbeta1-4GlcNAcbeta1-3Galbeta1-4GlcNAcbeta1-3Galbeta1-4Glcbeta-Cer(d18:1/18:0) + 14.604278	Spingolipids	Acidic glycosphingolipids	2.77074e-26	1.34868e-25	-1482.11	-10.5334	1482.11	down	3.65849	3.9726	0.00352287	3.81784	2.93019	2.20772	-21.8544	-21.8544	-21.8544	-21.8544	-21.8544	-21.8544	2.15737	1.59431	0.263216	0.756273	-0.632187	-0.209787	-0.547173	2.28984	2.12786	2.22207	1.27373	0.569857		(1102.0643, 30249.564)(1102.565, 18582.758)(1103.0648, 2926.2642)(1103.5669, 2107.0042)	NeuAcalpha2-8NeuAcalpha2-3Galbeta1-4GlcNAcbeta1-3Galbeta1-4GlcNAcbeta1-3Galbeta1-4Glcbeta-Cer(d18:1/18:0) + 14.604278	FindByFormula		+		LMSP0601GB02	2202.11	14.6043
NeuAcalpha2-8NeuAcalpha2-3Galbeta1-4GlcNAcbeta1-3Galbeta1-4GlcNAcbeta1-3Galbeta1-4Glcbeta-Cer(d18:1/18:0) + 14.606532	Spingolipids	Acidic glycosphingolipids	4.56503e-23	1.71755e-22	-38600.2	-15.2363	38600.2	down	-20.8029	-20.8029	-20.8029	-20.8029	2.74792	-20.8029	-20.8029	-20.8029	-20.8029	-20.8029	-20.8029	-20.8029	2.94218	2.2136	0.919811	1.68771	-20.8029	0.417555	-20.8029	3.04622	2.70157	3.06118	2.17062	-20.8029		(1102.0647, 26791.324)(1103.0648, 2400.5159)(1104.0668, 6055.548)(1105.0612, 1257.926)(1106.0654, 1253.1427)	NeuAcalpha2-8NeuAcalpha2-3Galbeta1-4GlcNAcbeta1-3Galbeta1-4GlcNAcbeta1-3Galbeta1-4Glcbeta-Cer(d18:1/18:0) + 14.606532	FindByFormula		+		LMSP0601GB02	1101.06	14.6065
NeuGcalpha2-3Galbeta1-3GalNAcbeta1-3Galalpha1-4Galbeta1-4Glcbeta-Cer(d18:1/16:0)	Spingolipids	Acidic glycosphingolipids	2.79471e-15	5.64434e-15	-476.396	-8.89602	476.396	down	0	0	0	0	0	0	0	0	0	0	0	0	17.9417	17.6368	17.4969	0	0	0	0	18.0348	17.8813	17.7607	0	0		(1696.9045, 865.4535)(1697.9146, 884.80005)(1698.9154, 770.5205)	NeuGcalpha2-3Galbeta1-3GalNAcbeta1-3Galalpha1-4Galbeta1-4Glcbeta-Cer(d18:1/16:0)	FindByFormula		+		LMSP0601AF01	1695.91	17.1109
NeuGcalpha2-3Galbeta1-3GalNAcbeta1-4Galbeta1-4Glcbeta-Cer(d18:1/24:1(15Z))	Spingolipids	Acidic glycosphingolipids	1.51039e-07	1.77323e-07	6.98456	2.80417	6.98456	up	20.9139	19.8823	19.3689	20.6836	19.3885	19.4508	0	0	0	0	0	0	16.9935	0	17.0472	0	0	0	0	17.1207	17.3805	17.496	0	0		(822.98016, 1750.9541)(823.4814, 1563.112)(823.98285, 859.7499)(824.48267, 329.93823)(824.9785, 106.37101)(1644.9563, 241.74283)	NeuGcalpha2-3Galbeta1-3GalNAcbeta1-4Galbeta1-4Glcbeta-Cer(d18:1/24:1(15Z))	FindByFormula		+		LMSP0601BY07	1643.94	17.1047
NeuGcalpha2-3Galbeta1-4GlcNAcbeta1-3(GlcNAcbeta1-6)Galbeta1-4GlcNAcbeta1-3Galbeta1-4Glcbeta-Cer(d18:1/22:0)	Spingolipids	Acidic glycosphingolipids	2.68383e-17	6.34599e-17	-4519.69	-12.142	4519.69	down	0	21.9214	0	21.7169	0	0	0	0	0	0	0	0	17.4705	19.6216	18.1661	20.0366	0	18.8464	0	19.3978	18.647	19.3422	19.6737	18.1405		(1116.057, 1242.0706)(1116.559, 762.366)(1117.0575, 392.9777)	NeuGcalpha2-3Galbeta1-4GlcNAcbeta1-3(GlcNAcbeta1-6)Galbeta1-4GlcNAcbeta1-3Galbeta1-4Glcbeta-Cer(d18:1/22:0)	FindByFormula		+		LMSP0601EP04	2230.09	14.5665
NeuGcalpha2-3Galbeta1-4GlcNAcbeta1-3(GlcNAcbeta1-6)Galbeta1-4GlcNAcbeta1-3Galbeta1-4Glcbeta-Cer(d18:1/24:0)	Spingolipids	Acidic glycosphingolipids	2.18677e-08	2.70172e-08	-309.345	-8.27308	309.345	down	0	0	19.2191	0	0	19.9908	0	0	0	0	0	0	0	18.5014	18.3028	17.2019	17.0714	0	16.9289	0	14.6239	17.6502	18.2064	0		(1108.0985, 651.49493)(1108.6001, 661.856)	NeuGcalpha2-3Galbeta1-4GlcNAcbeta1-3(GlcNAcbeta1-6)Galbeta1-4GlcNAcbeta1-3Galbeta1-4Glcbeta-Cer(d18:1/24:0)	FindByFormula		+		LMSP0601EP05	2214.18	13.1493
NeuGcalpha2-3Galbeta1-4GlcNAcbeta1-3Galbeta1-3GalNAcbeta1-4(NeuGcalpha2-3)Galbeta1-4Glcbeta-Cer(d18:1/20:0)	Spingolipids	Acidic glycosphingolipids	9.12076e-11	1.30496e-10	-16836.4	-14.0393	16836.4	down	0	0	0	0	0	0	0	0	0	0	0	0	17.4991	18.9727	0	18.9593	18.5186	18.3558	0	18.4679	18.3075	18.8973	20.4934	0		(1132.0686, 1400.7239)(1132.5708, 858.3116)	NeuGcalpha2-3Galbeta1-4GlcNAcbeta1-3Galbeta1-3GalNAcbeta1-4(NeuGcalpha2-3)Galbeta1-4Glcbeta-Cer(d18:1/20:0)	FindByFormula		+		LMSP0601BQ03	2262.12	14.5342
Cer(d18:0/13:0)	Spingolipids	Ceramides	1.01655e-28	6.03859e-28	-186.031	-7.5394	186.031	down	20.5194	19.808	0	20.4705	0	0	0	18.6923	19.3437	0	18.2457	0	18.2876	17.2601	18.0118	17.0588	17.016	17.56	16.7156	17.1093	17.7987	16.6323	16.4969	17.6054		(498.48755, 1167.2909)(499.4907, 406.88263)(500.49023, 75.57223)	Cer(d18:0/13:0)	FindByFormula		+		LMSP02020020	497.479	22.4209
Cer(d18:0/13:0) + 22.322838	Spingolipids	Ceramides	1.38153e-12	2.25362e-12	-692.061	-9.43475	692.061	down	20.5376	19.8603	0	20.2701	0	0	0	0	0	0	0	0	18.2794	17.2639	17.9346	16.9133	17.0567	0	17.2167	17.3359	17.5967	16.6531	0	17.6347		(498.4879, 1375.2898)(499.49094, 480.04935)(500.49268, 67.95451)	Cer(d18:0/13:0) + 22.322838	FindByFormula		+		LMSP02020020	497.481	22.3228
Cer(d18:0/13:0) + 22.325449	Spingolipids	Ceramides	4.45966e-10	6.10699e-10	-76.1177	-6.25016	76.1177	down	20.5178	19.8536	0	20.2744	0	20.0945	0	0	0	0	0	0	0	17.3977	17.8756	17.3321	17.2417	17.5786	16.8096	17.112	17.202	0	0	17.1929		(498.48758, 1538.7773)(499.49075, 536.6568)(500.48843, 120.22)	Cer(d18:0/13:0) + 22.325449	FindByFormula		+		LMSP02020020	497.48	22.3254
Cer(d18:0/14:0)	Spingolipids	Ceramides	4.51939e-27	2.33675e-26	-7370.04	-12.8475	7370.04	down	0	0	23.8673	0	24.0847	23.8833	0	0	0	0	0	0	21.4795	20.2473	20.8084	20.4401	19.5619	20.2033	20.6144	22.4376	0	20.0156	19.7011	20.4955		(512.5034, 32170.988)(513.5064, 11866.781)(514.50806, 2322.936)(515.5093, 215.07274)	Cer(d18:0/14:0)	FindByFormula		+		LMSP02020016	511.495	22.9634
Cer(d18:0/14:0) + 22.959818	Spingolipids	Ceramides	2.85264e-25	1.27968e-24	-7186.53	-12.8111	7186.53	down	0	0	23.866	0	24.0796	23.8833	0	0	0	0	0	0	21.2553	20.3673	20.8104	19.2761	19.5761	20.1893	20.4281	22.4401	20.0632	20.7137	0	20.4423		(512.50354, 33051.66)(513.5065, 12193.683)(514.50836, 2457.7913)(515.5104, 511.77127)(534.4862, 829.0175)	Cer(d18:0/14:0) + 22.959818	FindByFormula		+		LMSP02020016	511.496	22.9598
Cer(d18:0/14:0) + 22.96284	Spingolipids	Ceramides	4.23411e-33	3.5323e-32	-8672.5	-13.0822	8672.5	down	0	0	21.3826	0	24.0835	23.8833	0	0	0	0	0	0	21.4788	20.2962	20.8114	20.4483	19.5601	20.1949	20.6118	22.4359	20.0389	20.0025	0	20.4575		(512.50323, 28814.49)(513.5062, 10608.899)(514.5071, 2058.9163)(515.509, 143.79)	Cer(d18:0/14:0) + 22.96284	FindByFormula		+		LMSP02020016	511.496	22.9628
Cer(d18:0/15:0)	Spingolipids	Ceramides	4.15275e-24	1.6881e-23	-516.311	-9.0121	516.311	down	0	0	0	0	0	0	0	21.8502	21.8364	0	21.5745	0	0	21.267	21.7038	21.725	0	0	0	22.0688	20.8743	21.7323	22.0097	22.0254		(526.51953, 10780.408)(527.5227, 4005.6372)(528.5253, 801.4166)	Cer(d18:0/15:0)	FindByFormula		+		LMSP02020021	525.512	23.5277
Cer(d18:0/15:0) + 23.523151	Spingolipids	Ceramides	6.05664e-27	3.09726e-26	-157.925	-7.3031	157.925	down	0	0	0	0	0	0	0	21.8782	21.9112	0	21.5056	0	0	21.1018	0	21.754	0	0	0	22.0676	21.8967	21.9507	22.085	22.0762		(526.5194, 11464.434)(527.52277, 4261.6294)(528.52527, 854.1834)	Cer(d18:0/15:0) + 23.523151	FindByFormula		+		LMSP02020021	525.512	23.5232
Cer(d18:0/15:0) + 23.526741	Spingolipids	Ceramides	9.08996e-28	4.99824e-27	-157.19	-7.29637	157.19	down	0	0	0	0	0	0	0	21.8542	21.866	0	21.5606	0	0	21.1018	0	21.7517	0	0	0	22.0661	21.8266	21.891	22.1184	22.0815		(526.5195, 12173.751)(527.52277, 4521.4194)(528.5256, 904.5682)(529.5273, 167.78688)	Cer(d18:0/15:0) + 23.526741	FindByFormula		+		LMSP02020021	525.511	23.5267
Cer(d18:0/15:0) + 23.534904	Spingolipids	Ceramides	1.78356e-24	7.50157e-24	-145.698	-7.18684	145.698	down	0	20.129	0	0	0	0	0	21.8522	21.921	0	21.5785	0	0	20.9547	21.5616	21.4926	0	0	0	22.0603	20.6978	21.4717	21.6887	21.7955		(526.51953, 10869.54)(527.52277, 4025.311)(528.5256, 806.40405)	Cer(d18:0/15:0) + 23.534904	FindByFormula		+		LMSP02020021	525.515	23.5349
Cer(d18:0/16:0)	Spingolipids	Ceramides	4.4821e-21	1.43526e-20	-1080.68	-10.0777	1080.68	down	0	0	0	0	0	0	0	0	0	0	0	0	0	0	0	16.339	18.2726	0	18.4757	0	17.9106	16.7024	15.4218	17.8105		(540.5348, 9193.12)(541.53784, 3447.9812)(542.539, 694.09045)(543.5432, 304.9811)(562.5109, 440.57)	Cer(d18:0/16:0)	FindByFormula		+		LMSP02020001	539.527	23.5485
Cer(d18:0/16:0) + 23.54454	Spingolipids	Ceramides	8.50153e-17	1.91751e-16	-2.59814	-1.37748	2.59814	down	0	0	0	0	0	0	0	0	0	0	0	0	0	0	0	0	0	0	0	0	16.5297	0	0	0		(540.5338, 13285.894)(541.53705, 4962.44)(542.53864, 1080.4196)(543.54205, 384.49692)(562.5184, 132.39)	Cer(d18:0/16:0) + 23.54454	FindByFormula		+		LMSP02020001	539.527	23.5445
Cer(d18:0/16:0) + 23.55188	Spingolipids	Ceramides	3.28345e-17	7.67698e-17	-5.96225	-2.57586	5.96225	down	20.2185	0	0	20.6925	0	0	0	0	0	0	0	0	0	0	0	0	17.8392	0	18.261	0	18.1429	0	0	17.5782		(540.53503, 7847.838)(541.5381, 2965.3386)(542.5401, 611.52155)(543.5435, 361.299)(562.5161, 137.06)	Cer(d18:0/16:0) + 23.55188	FindByFormula		+		LMSP02020001	539.529	23.5519
Cer(d18:0/16:0) + 23.55502	Spingolipids	Ceramides	8.77823e-17	1.97698e-16	-32.5637	-5.02519	32.5637	down	19.9862	0	0	20.7141	0	0	0	0	0	0	0	0	0	0	15.1884	0	17.098	0	16.8841	0	17.3252	17.4933	0	17.0137		(540.53485, 7525.3516)(541.5382, 2837.0938)(542.54, 567.7767)(543.5425, 291.84332)	Cer(d18:0/16:0) + 23.55502	FindByFormula		+		LMSP02020001	539.528	23.555
Cer(d18:0/16:0) + 23.926752	Spingolipids	Ceramides	1.25215e-15	2.59633e-15	-3.18486	-1.67123	3.18486	down	0	0	24.4586	0	24.6102	24.3235	0	0	0	0	0	0	18.3736	16.4946	0	0	0	0	19.1804	21.4866	0	17.9119	0	0		(540.53503, 32320.705)(541.5382, 12165.566)(542.542, 2375.2593)(543.5446, 409.99)(562.5181, 533.2)	Cer(d18:0/16:0) + 23.926752	FindByFormula		+		LMSP02020001	539.529	23.9268
Cer(d18:0/17:0)	Spingolipids	Ceramides	2.47769e-14	4.66972e-14	53.932	5.75307	53.932	up	0	0	22.7528	0	23.1349	23.1491	0	0	0	0	0	0	0	0	0	0	0	0	0	0	0	0	0	0		(554.55096, 3022.6494)(555.55414, 1209.5859)(556.5553, 131.9924)	Cer(d18:0/17:0)	FindByFormula		+		LMSP02020022	553.544	23.9204
Fucalpha1-2Galbeta1-3GlcNAcbeta1-3(GlcNAcbeta1-6)Galbeta1-3GlcNAcbeta1-3Galbeta1-4Glcbeta-Cer(d18:1/26:1(17Z))	Spingolipids	Neutral glycosphingolipids	4.26167e-07	4.90363e-07	-25.6742	-4.68225	25.6742	down	19.5308	0	17.985	19.5799	18.2696	18.6231	0	0	0	0	17.1932	0	16.8772	17.2685	17.0736	16.3914	15.5783	16.1907	16.4364	17.2983	16.9262	17.3278	0	0		(1057.6096, 1362.6744)(1058.11, 1281.2488)	Fucalpha1-2Galbeta1-3GlcNAcbeta1-3(GlcNAcbeta1-6)Galbeta1-3GlcNAcbeta1-3Galbeta1-4Glcbeta-Cer(d18:1/26:1(17Z))	FindByFormula		+		LMSP0504AX08	2113.2	17.0222
Fucalpha1-2Galbeta1-3GlcNAcbeta1-3Galbeta1-4Glcbeta-Cer(d18:1/26:0)	Spingolipids	Neutral glycosphingolipids	1.42418e-11	2.16754e-11	-103.549	-6.69418	103.549	down	5.53198	4.77346	4.52173	5.52788	4.47983	4.92382	-18.1905	-18.1905	-18.1905	-18.1905	-18.1905	-18.1905	2.17794	2.24275	2.46564	1.16566	0.451071	2.06951	0.728155	-18.1905	2.22926	2.50809	1.66505	1.4331		(1513.967, 8334.152)(1514.4679, 9912.576)(1514.9686, 8480.233)(1515.4691, 5751.64)(1515.9692, 3496.8943)(1516.4695, 1990.7166)(1516.9705, 6055.63)	Fucalpha1-2Galbeta1-3GlcNAcbeta1-3Galbeta1-4Glcbeta-Cer(d18:1/26:0)	FindByFormula		+		LMSP0504AD06	3025.92	17.6111
Fucalpha1-2Galbeta1-4GlcNAcbeta1-3(Fucalpha1-2Galbeta1-4GlcNAcbeta1-6)Galbeta1-4GlcNAcbeta1-3Galbeta1-4Glcbeta-Cer(d18:1/16:0)	Spingolipids	Neutral glycosphingolipids	7.86777e-10	1.06111e-09	-679.124	-9.40753	679.124	down	0	0	0	22.2906	21.9762	20.781	0	0	0	0	0	0	21.0919	19.6027	18.1961	19.0625	20.102	0	20.1354	19.2732	0	19.4973	20.9773	0		(1125.5702, 2394.8347)(1126.5708, 1020.7114)(1127.572, 720.5194)	Fucalpha1-2Galbeta1-4GlcNAcbeta1-3(Fucalpha1-2Galbeta1-4GlcNAcbeta1-6)Galbeta1-4GlcNAcbeta1-3Galbeta1-4Glcbeta-Cer(d18:1/16:0)	FindByFormula		+		LMSP0505AR01	1124.56	14.5728
Fucalpha1-2Galbeta1-4GlcNAcbeta1-3(Fucalpha1-2Galbeta1-4GlcNAcbeta1-6)Galbeta1-4GlcNAcbeta1-3Galbeta1-4Glcbeta-Cer(d18:1/16:0) + 14.64897	Spingolipids	Neutral glycosphingolipids	6.20934e-08	7.44998e-08	-271.466	-8.08463	271.466	down	0	22.5037	0	21.7405	0	0	0	0	0	0	0	0	20.7968	21.6151	19.3361	0	0	0	0	20.3046	19.0857	19.7694	20.352	0		(1125.5717, 3021.2725)(1126.072, 720.61896)	Fucalpha1-2Galbeta1-4GlcNAcbeta1-3(Fucalpha1-2Galbeta1-4GlcNAcbeta1-6)Galbeta1-4GlcNAcbeta1-3Galbeta1-4Glcbeta-Cer(d18:1/16:0) + 14.64897	FindByFormula		+		LMSP0505AR01	2249.13	14.649
Fucalpha1-3GlcNAcbeta1-3Galbeta1-3GalNAcbeta1-4Galbeta1-4Glcbeta-Cer(d18:1/16:0)	Spingolipids	Neutral glycosphingolipids	3.9851e-31	2.82355e-30	-13731.5	-13.7452	13731.5	down	-18.1237	-18.1237	-18.1237	-18.1237	-18.1237	-18.1237	-18.1237	2.71116	3.1994	-18.1237	-18.1237	-18.1237	0.547751	0.678909	0.157297	1.67889	1.79929	0.288198	0.943577	-18.1237	0.431108	0.148178	0.691895	0.374783		(1576.9022, 6108.123)(1577.9047, 5081.296)(1578.9038, 4999.767)(1579.9055, 3079.9963)(1580.9039, 1877.8359)(1581.9062, 1007.89075)	Fucalpha1-3GlcNAcbeta1-3Galbeta1-3GalNAcbeta1-4Galbeta1-4Glcbeta-Cer(d18:1/16:0)	FindByFormula		+		LMSP0503AG01	1575.89	17.6081
Fucalpha1-3GlcNAcbeta1-3Galbeta1-3GalNAcbeta1-4Galbeta1-4Glcbeta-Cer(d18:1/16:0) + 17.597559	Spingolipids	Neutral glycosphingolipids	1.03044e-13	1.83004e-13	-5708.71	-12.4789	5708.71	down	0	0	0	0	0	0	0	0	0	0	0	0	18.7605	18.8814	18.0393	19.8186	0	18.3998	0	0	18.5539	0	18.8163	18.4776		(1576.9006, 5856.391)(1577.9042, 4846.895)(1578.903, 4828.6724)(1579.9045, 2971.8342)(1580.9036, 1892.5499)(1581.9092, 695.43)	Fucalpha1-3GlcNAcbeta1-3Galbeta1-3GalNAcbeta1-4Galbeta1-4Glcbeta-Cer(d18:1/16:0) + 17.597559	FindByFormula		+		LMSP0503AG01	1575.89	17.5976
Fucalpha1-3GlcNAcbeta1-3Galbeta1-3GalNAcbeta1-4Galbeta1-4Glcbeta-Cer(d18:1/16:0) + 17.598007	Spingolipids	Neutral glycosphingolipids	7.10449e-14	1.28355e-13	-132.942	-7.05465	132.942	down	-8.07847	-8.07847	-8.07847	-8.07847	-8.07847	-8.07847	-8.07847	12.7295	13.2357	-8.07847	13.1564	-8.07847	11.0165	10.5734	10.4822	-8.07847	-8.07847	10.4573	-8.07847	10.2586	10.1236	10.0085	10.4649	-8.07847		(1576.9021, 5196.231)(1577.9052, 4311.115)(1578.9043, 4293.5522)(1579.9055, 2620.691)(1580.9049, 1824.9545)(1581.9099, 1088.435)	Fucalpha1-3GlcNAcbeta1-3Galbeta1-3GalNAcbeta1-4Galbeta1-4Glcbeta-Cer(d18:1/16:0) + 17.598007	FindByFormula		+		LMSP0503AG01	1575.89	17.598
Galalpha1-3(Fucalpha1-2)Galbeta1-3GalNAcbeta1-3Galalpha1-4Galbeta1-4Glcbeta-Cer(d18:1/26:0)	Spingolipids	Neutral glycosphingolipids	5.43115e-18	1.36228e-17	13571	13.7282	13571	up	3.29095	3.44799	3.3329	3.81458	3.54818	3.0491	3.98382	3.65576	3.90945	4.87941	4.00703	3.68406	-17.3106	-17.3106	-17.3106	-17.3106	-17.3106	-17.3106	-17.3106	-17.3106	3.3496	3.53634	5.67543	5.78755		(468.78796, 386.27118)(469.28757, 203.74176)(469.7856, 98.00637)(936.5683, 6284.016)(937.5703, 3506.4602)(938.5736, 1164.4858)(939.5759, 341.5756)(940.57715, 141.79858)(479.7792, 744.66187)(480.28058, 411.0543)(480.7812, 184.62234)	Galalpha1-3(Fucalpha1-2)Galbeta1-3GalNAcbeta1-3Galalpha1-4Galbeta1-4Glcbeta-Cer(d18:1/26:0)	FindByFormula		+		LMSP0502AK06	935.561	18.6327
Galalpha1-3(Fucalpha1-2)Galbeta1-3GalNAcbeta1-3Galalpha1-4Galbeta1-4Glcbeta-Cer(d18:1/26:0) + 18.631012	Spingolipids	Neutral glycosphingolipids	3.16161e-20	9.53989e-20	6.1531	2.62131	6.1531	up	3.21444	3.89366	-17.3824	-17.3824	-17.3824	3.64396	5.14107	3.47919	4.58187	4.40999	3.93319	4.73461	-17.3824	-17.3824	-17.3824	-17.3824	-17.3824	6.70245	6.81556	6.13438	3.41503	6.06036	5.67261	5.54056		(468.78806, 452.3402)(469.2898, 264.58377)(469.79285, 218.85)(936.56915, 8741.129)(937.5709, 4915.784)(938.5745, 1601.9517)(939.577, 461.90338)(940.5815, 138.03)(479.7793, 1039.2489)(480.2809, 558.83734)(480.78195, 212.28885)	Galalpha1-3(Fucalpha1-2)Galbeta1-3GalNAcbeta1-3Galalpha1-4Galbeta1-4Glcbeta-Cer(d18:1/26:0) + 18.631012	FindByFormula		+		LMSP0502AK06	935.561	18.631
Galalpha1-3(Fucalpha1-2)Galbeta1-4Glcbeta-Cer(d18:1/26:0)	Spingolipids	Neutral glycosphingolipids	4.19184e-12	6.61554e-12	-2666.14	-11.3805	2666.14	down	0	0	0	0	0	0	0	0	0	0	0	0	0	23.4781	0	21.2789	0	0	0	22.7972	22.9704	23.3639	22.6778	0		(1327.9131, 7794.825)(1328.9137, 2604.1067)(1329.9106, 1499.3431)	Galalpha1-3(Fucalpha1-2)Galbeta1-4Glcbeta-Cer(d18:1/26:0)	FindByFormula		+		LMSP0505DI06	1326.91	15.6506
Galalpha1-4Galbeta1-4Glcbeta-Cer(d18:1/16:0)	Spingolipids	Neutral glycosphingolipids	7.58077e-40	1.06751e-38	-30903.3	-14.9155	30903.3	down	0	0	0	0	0	0	0	0	0	0	0	0	19.4574	18.8959	20.9432	19.6234	18.348	0	0	20.4817	20.2399	19.405	21.5912	0		(1024.677, 752.88983)(1025.6807, 442.50787)(1046.66, 1192.7158)(1047.6635, 694.9454)	Galalpha1-4Galbeta1-4Glcbeta-Cer(d18:1/16:0)	FindByFormula		+		LMSP0502AA01	1023.67	25.7406
Galalpha1-4Galbeta1-4Glcbeta-Cer(d18:1/16:0) + 25.769361	Spingolipids	Neutral glycosphingolipids	1.076e-42	1.8081e-41	-32410.3	-14.9842	32410.3	down	0	0	0	0	0	0	0	0	0	0	0	0	18.9837	18.0086	18.3197	17.6814	17.7341	0	14.9925	17.9818	18.5012	19.0818	18.5252	0		(1046.66, 1193.1245)(1047.6636, 692.7434)	Galalpha1-4Galbeta1-4Glcbeta-Cer(d18:1/16:0) + 25.769361	FindByFormula		+		LMSP0502AA01	1045.65	25.7694
Galalpha1-4Galbeta1-4Glcbeta-Cer(d18:1/16:0) + 26.103243	Spingolipids	Neutral glycosphingolipids	2.21244e-26	1.08739e-25	-2.8434	-1.50762	2.8434	down	0	0	0	0	0	0	0	0	0	0	0	0	0	0	0	0	0	0	0	0	0	0	0	18.0914		(1046.6606, 1171.569)(1047.6635, 711.8129)	Galalpha1-4Galbeta1-4Glcbeta-Cer(d18:1/16:0) + 26.103243	FindByFormula		+		LMSP0502AA01	1045.65	26.1032
Galalpha1-4Galbeta1-4Glcbeta-Cer(d18:1/18:0)	Spingolipids	Neutral glycosphingolipids	4.73257e-24	1.91354e-23	-358.488	-8.48578	358.488	down	7.82842	5.60049	6.34322	7.57058	6.32844	7.00227	-16.285	-16.285	-16.285	-16.285	-16.285	-16.285	4.77443	4.41432	4.6211	2.22592	1.83383	4.10936	2.29025	4.39963	4.63453	4.9793	3.42449	3.08553		(1074.6962, 12159.336)(1075.1965, 10886.381)(1075.6976, 7928.3335)(1076.1985, 4672.0425)(1076.7008, 2391.4333)(1077.202, 1257.3566)	Galalpha1-4Galbeta1-4Glcbeta-Cer(d18:1/18:0)	FindByFormula		+		LMSP0502AA02	2147.38	19.3671
Galalpha1-4Galbeta1-4Glcbeta-Cer(d18:1/18:0) + 19.350763	Spingolipids	Neutral glycosphingolipids	1.71673e-38	2.15568e-37	-20237.2	-14.3047	20237.2	down	0	0	22.6279	0	22.6134	23.2901	0	0	0	0	0	0	21.058	20.7	20.9059	18.5082	18.1117	20.3933	18.574	20.6835	20.9195	21.2641	19.7078	19.362		(1074.6957, 11285.46)(1075.1962, 9689.727)(1075.6978, 7107.8423)(1076.1987, 4227.048)(1076.6992, 3629.6917)(1077.1979, 2577.067)	Galalpha1-4Galbeta1-4Glcbeta-Cer(d18:1/18:0) + 19.350763	FindByFormula		+		LMSP0502AA02	2147.38	19.3508
Galalpha1-4Galbeta1-4Glcbeta-Cer(d18:1/18:0) + 19.37365	Spingolipids	Neutral glycosphingolipids	1.59561e-30	1.08006e-29	-16110.4	-13.9757	16110.4	down	-17.0318	-17.0318	5.11994	-17.0318	5.11936	5.77542	-17.0318	-17.0318	-17.0318	-17.0318	-17.0318	-17.0318	3.52047	3.16868	3.37412	1.03187	0.639168	2.90011	1.13002	3.21839	3.43431	3.79181	2.24648	1.98159		(1074.6957, 9643.907)(1075.6969, 6274.4233)(1076.6975, 2576.3313)(1077.6984, 987.66455)	Galalpha1-4Galbeta1-4Glcbeta-Cer(d18:1/18:0) + 19.37365	FindByFormula		+		LMSP0502AA02	1073.69	19.3737
Galbeta1-4(Fucalpha1-3)GlcNAcbeta1-3Galbeta1-4(Fucalpha1-3)GlcNAcbeta1-3Galbeta1-4(Fucalpha1-3)GlcNAcbeta1-3Galbeta1-4Glcbeta-Cer(d18:1/20:0)	Spingolipids	Neutral glycosphingolipids	3.49883e-12	5.54637e-12	-3587.69	-11.8088	3587.69	down	0	0	0	0	0	0	0	0	0	0	0	0	21.0789	22.1747	20.5771	0	0	0	0	18.4993	19.519	20.6809	19.1762	0		(1226.6357, 2699.5166)(1227.6345, 314.48282)	Galbeta1-4(Fucalpha1-3)GlcNAcbeta1-3Galbeta1-4(Fucalpha1-3)GlcNAcbeta1-3Galbeta1-4(Fucalpha1-3)GlcNAcbeta1-3Galbeta1-4Glcbeta-Cer(d18:1/20:0)	FindByFormula		+		LMSP0505BB03	1225.63	14.8947
Galbeta1-4GlcNAcbeta1-3(Galalpha1-3Galbeta1-4GlcNAcbeta1-6)Galbeta1-4GlcNAcbeta1-3Galbeta1-4Glcbeta-Cer(d18:1/20:0)	Spingolipids	Neutral glycosphingolipids	6.67468e-11	9.65694e-11	-12475.9	-13.6069	12475.9	down	-18.0593	-18.0593	1.93143	-18.0593	2.93846	2.26188	-18.0593	-18.0593	-18.0593	-18.0593	-18.0593	-18.0593	-0.934532	2.89518	2.13144	-0.9774	-1.68758	1.53581	0.10549	0.500986	2.27843	2.58267	1.86298	-2.41288		(1105.5955, 1600.1337)(1106.0958, 3763.703)(1106.5977, 1322.476)(1107.0969, 216.19998)	Galbeta1-4GlcNAcbeta1-3(Galalpha1-3Galbeta1-4GlcNAcbeta1-6)Galbeta1-4GlcNAcbeta1-3Galbeta1-4Glcbeta-Cer(d18:1/20:0)	FindByFormula		+		LMSP0505BO03	2209.18	13.0878
GalNAcalpha1-3(Fucalpha1-2)Galbeta1-3GalNAcalpha1-3(Fucalpha1-2)Galbeta1-4GlcNAcbeta1-3Galbeta1-4Glcbeta-Cer(d18:1/24:0)	Spingolipids	Neutral glycosphingolipids	1.55986e-08	1.94183e-08	-17.2072	-4.10494	17.2072	down	0	0	0	0	0	0	0	0	0	0	0	0	0	0	0	16.29	0	16.3979	0	0	0	0	0	16.5713		(1122.595, 1366.611)(1123.5999, 969.7562)	GalNAcalpha1-3(Fucalpha1-2)Galbeta1-3GalNAcalpha1-3(Fucalpha1-2)Galbeta1-4GlcNAcbeta1-3Galbeta1-4Glcbeta-Cer(d18:1/24:0)	FindByFormula		+		LMSP0505AJ05	1121.59	17.0242
GalNAcalpha1-3(Fucalpha1-2)Galbeta1-3GalNAcalpha1-3(Fucalpha1-2)Galbeta1-4GlcNAcbeta1-3Galbeta1-4Glcbeta-Cer(d18:1/26:1(17Z))	Spingolipids	Neutral glycosphingolipids	3.851e-42	6.3292e-41	-99600.1	-16.6039	99600.1	down	-15.9322	-15.9322	-15.9322	-15.9322	-15.9322	-15.9322	-15.9322	-15.9322	-15.9322	-15.9322	-15.9322	-15.9322	0.925535	0.785664	0.784527	0.767563	0.48233	0.580069	0.636667	0.275003	0.856646	0.385385	0.904821	0.675264		(1135.5979, 1586.1539)(1136.6011, 708.74725)	GalNAcalpha1-3(Fucalpha1-2)Galbeta1-3GalNAcalpha1-3(Fucalpha1-2)Galbeta1-4GlcNAcbeta1-3Galbeta1-4Glcbeta-Cer(d18:1/26:1(17Z))	FindByFormula		+		LMSP0505AJ08	1134.59	18.0913
GalNAcalpha1-3(Fucalpha1-2)Galbeta1-3GlcNAcbeta1-3Galbeta1-3GlcNAcbeta1-3Galbeta1-4Glcbeta-Cer(d18:1/24:0)	Spingolipids	Neutral glycosphingolipids	4.36904e-06	4.80214e-06	554.807	9.11584	554.807	up	22.3436	21.3362	20.1121	21.7654	19.7648	20.794	0	0	0	18.7724	18.9458	0	0	0	0	0	0	17.6968	0	0	0	18.5237	18.2236	0		(1027.577, 3667.3293)(1028.5802, 2147.2634)(1029.5831, 766.80225)(1030.5889, 379.83466)(1051.2754, 1869.3551)(1051.6969, 551.7725)(1052.1731, 2053.148)(1052.5778, 2359.412)(1053.5792, 1404.9067)	GalNAcalpha1-3(Fucalpha1-2)Galbeta1-3GlcNAcbeta1-3Galbeta1-3GlcNAcbeta1-3Galbeta1-4Glcbeta-Cer(d18:1/24:0)	FindByFormula		+		LMSP0504AP05	1026.57	17.0617
GalNAcalpha1-3GalNAcbeta1-3(GalNAcbeta1-4)Galalpha1-4Galbeta1-4Glcbeta-Cer(d18:1/22:0)	Spingolipids	Neutral glycosphingolipids	1.64478e-19	4.66366e-19	-677.484	-9.40404	677.484	down	1.95695	-15.8476	0.408752	-15.8476	0.814796	-15.8476	4.35849	-15.8476	-15.8476	4.58235	3.23305	4.68074	-0.0129538	5.09126	5.17464	5.26664	6.07752	5.15108	5.60632	3.3953	4.80756	5.03537	4.8404	3.21239		(438.7697, 465.52078)(439.27078, 274.08154)(876.5311, 3060.0085)(877.5341, 1484.8859)(878.5378, 488.6314)(879.54047, 133.07808)(449.75916, 652.1716)(450.259, 306.73526)	GalNAcalpha1-3GalNAcbeta1-3(GalNAcbeta1-4)Galalpha1-4Galbeta1-4Glcbeta-Cer(d18:1/22:0)	FindByFormula		+		LMSP0502BB04	875.524	15.9649
GalNAcalpha1-3GalNAcbeta1-3(GalNAcbeta1-4)Galalpha1-4Galbeta1-4Glcbeta-Cer(d18:1/22:0) + 15.917827	Spingolipids	Neutral glycosphingolipids	1.37328e-25	6.32898e-25	-203.811	-7.67109	203.811	down	3.60384	0.893013	0.921209	-15.525	1.18266	-15.525	4.48201	1.43828	-15.525	-15.525	4.04394	4.24113	0.117803	5.31371	5.50941	3.64691	4.12935	5.38457	5.88396	3.30247	3.57864	5.01259	5.40071	3.47916		(438.76978, 418.54498)(439.26907, 237.88786)(876.5313, 2999.8254)(877.5351, 1460.125)(878.5383, 477.57877)(879.5471, 132.43445)(449.7613, 695.5388)(450.26248, 342.0023)	GalNAcalpha1-3GalNAcbeta1-3(GalNAcbeta1-4)Galalpha1-4Galbeta1-4Glcbeta-Cer(d18:1/22:0) + 15.917827	FindByFormula		+		LMSP0502BB04	875.525	15.9178
GalNAcalpha1-3GalNAcbeta1-3(GalNAcbeta1-4)Galalpha1-4Galbeta1-4Glcbeta-Cer(d18:1/22:0) + 15.934921	Spingolipids	Neutral glycosphingolipids	1.84523e-22	6.62602e-22	-178.059	-7.47621	178.059	down	2.5287	1.34961	2.41383	-15.4659	2.38868	-15.4659	5.36419	-15.4659	-15.4659	5.48295	3.68945	4.23802	1.14218	5.84531	5.90625	5.93708	4.26875	5.64209	6.17047	3.36598	5.07821	3.30024	5.15472	3.49511		(438.76898, 562.7375)(439.2702, 268.0088)(876.5312, 3195.601)(877.5348, 1546.9938)(878.5382, 510.0033)(879.5394, 164.59148)(449.76056, 735.1788)(450.26096, 345.6654)	GalNAcalpha1-3GalNAcbeta1-3(GalNAcbeta1-4)Galalpha1-4Galbeta1-4Glcbeta-Cer(d18:1/22:0) + 15.934921	FindByFormula		+		LMSP0502BB04	875.524	15.9349
GalNAcalpha1-3GalNAcbeta1-3(GalNAcbeta1-4)Galalpha1-4Galbeta1-4Glcbeta-Cer(d18:1/22:0) + 15.963355	Spingolipids	Neutral glycosphingolipids	7.92351e-21	2.50032e-20	-1105.98	-10.1111	1105.98	down	0	0	0	17.1205	0	0	18.1486	0	0	0	18.6927	17.7058	14.1346	18.4346	18.5809	18.7925	0	18.9981	19.126	17.7106	15.993	17.7904	15.958	17.4823		(881.48663, 1196.4747)(882.4894, 614.99835)(883.4883, 302.46274)	GalNAcalpha1-3GalNAcbeta1-3(GalNAcbeta1-4)Galalpha1-4Galbeta1-4Glcbeta-Cer(d18:1/22:0) + 15.963355	FindByFormula		+		LMSP0502BB04	880.479	15.9634
GalNAcalpha1-3GalNAcbeta1-3(GalNAcbeta1-4)Galalpha1-4Galbeta1-4Glcbeta-Cer(d18:1/22:0) + 16.026482	Spingolipids	Neutral glycosphingolipids	5.55199e-15	1.09363e-14	-3.93839	-1.9776	3.93839	down	-16.0931	1.73047	-16.0931	-16.0931	3.37785	-16.0931	3.81344	4.51711	-16.0931	4.1799	3.90065	3.55646	-0.484331	4.69951	4.95446	4.98249	-16.0931	-16.0931	-16.0931	-16.0931	4.54999	4.55473	4.51651	4.94065		(438.77036, 382.4007)(439.27042, 187.54866)(876.53107, 2923.166)(877.5344, 1431.8184)(878.538, 450.31415)(879.5408, 125.09222)(449.7607, 583.99)(450.26178, 282.9839)	GalNAcalpha1-3GalNAcbeta1-3(GalNAcbeta1-4)Galalpha1-4Galbeta1-4Glcbeta-Cer(d18:1/22:0) + 16.026482	FindByFormula		+		LMSP0502BB04	875.525	16.0265
GalNAcalpha1-3GalNAcbeta1-3(GalNAcbeta1-4)Galalpha1-4Galbeta1-4Glcbeta-Cer(d18:1/26:1(17Z))	Spingolipids	Neutral glycosphingolipids	9.5673e-35	9.03827e-34	-3.46765	-1.79396	3.46765	down	0	0	0	0	0	0	0	0	0	0	0	0	0	0	0	0	0	0	0	0	0	0	0	21.5275		(903.5607, 7337.8267)(904.0623, 6995.4653)(904.56396, 3902.4922)(905.06525, 1630.8278)(905.5667, 568.3911)	GalNAcalpha1-3GalNAcbeta1-3(GalNAcbeta1-4)Galalpha1-4Galbeta1-4Glcbeta-Cer(d18:1/26:1(17Z))	FindByFormula		+		LMSP0502BB08	1805.1	24.6017
GalNAcbeta1-3Galalpha1-3Galalpha1-3Galalpha1-3Galalpha1-3Galalpha1-3Galalpha1-4Galbeta1-4Glcbeta-Cer(d18:1/22:0)	Spingolipids	Neutral glycosphingolipids	0	0	-434996	-18.7306	434996	down	0	0	0	0	0	0	0	0	0	0	0	0	15.9805	19.9911	19.4626	20.1725	19.4379	19.5502	19.5776	18.1855	18.059	18.7967	17.4689	18.0852		(1061.5593, 2081.996)(1062.5625, 1315.9238)(1063.5631, 743.3754)(1064.5645, 318.29666)	GalNAcbeta1-3Galalpha1-3Galalpha1-3Galalpha1-3Galalpha1-3Galalpha1-3Galalpha1-4Galbeta1-4Glcbeta-Cer(d18:1/22:0)	FindByFormula		+		LMSP0502AZ04	1060.55	20.4736
GalNAcbeta1-3Galalpha1-3Galalpha1-3Galalpha1-3Galalpha1-3Galalpha1-3Galalpha1-4Galbeta1-4Glcbeta-Cer(d18:1/22:0) + 20.500553	Spingolipids	Neutral glycosphingolipids	0	0	-49367.4	-15.5913	49367.4	down	0	0	0	0	0	0	0	0	0	0	0	0	15.9659	19.9891	0	20.3367	19.3098	0	20.3087	18.8956	18.0258	18.7967	17.3636	18.1033		(1061.5592, 1264.4055)(1062.5629, 807.82196)(1063.5641, 246.38065)(1064.5673, 110.98399)	GalNAcbeta1-3Galalpha1-3Galalpha1-3Galalpha1-3Galalpha1-3Galalpha1-3Galalpha1-4Galbeta1-4Glcbeta-Cer(d18:1/22:0) + 20.500553	FindByFormula		+		LMSP0502AZ04	1060.55	20.5006
GalNAcbeta1-3Galalpha1-3Galalpha1-3Galalpha1-3Galalpha1-3Galalpha1-3Galalpha1-4Galbeta1-4Glcbeta-Cer(d18:1/24:1(15Z))	Spingolipids	Neutral glycosphingolipids	8.57265e-07	9.72561e-07	-113.874	-6.8313	113.874	down	-17.8017	-17.8017	1.08995	-17.8017	1.0657	0.676702	-17.8017	-17.8017	0.723005	-17.8017	-17.8017	-17.8017	-2.22566	-1.41352	-1.44008	-17.8017	0.354471	0.26815	-17.8017	1.1371	-17.8017	-1.25932	0.375822	0.725296		(1091.596, 2087.8345)(1092.5996, 1412.2518)(1093.6005, 739.6938)(1113.5796, 1331.1992)(1114.5834, 863.2582)	GalNAcbeta1-3Galalpha1-3Galalpha1-3Galalpha1-3Galalpha1-3Galalpha1-3Galalpha1-4Galbeta1-4Glcbeta-Cer(d18:1/24:1(15Z))	FindByFormula		+		LMSP0502AZ07	1090.59	17.6298
GalNAcbeta1-3Galalpha1-3Galalpha1-3Galalpha1-4Galbeta1-4Glcbeta-Cer(d18:1/24:1(15Z)) + 18.684103	Spingolipids	Neutral glycosphingolipids	1.10163e-35	1.11543e-34	-1806.25	-10.8188	1806.25	down	18.2747	0	16.9871	17.6707	17.4598	17.1796	0	0	0	17.5003	0	0	15.7676	19.6198	19.6301	22.0987	22.1875	22.029	22.1516	18.4429	18.5346	18.3209	17.9515	18.1632		(853.4713, 3121.7358)(854.4746, 1564.3027)(855.47656, 479.64868)	GalNAcbeta1-3Galalpha1-3Galalpha1-3Galalpha1-4Galbeta1-4Glcbeta-Cer(d18:1/24:1(15Z)) + 18.684103	FindByFormula		+		LMSP0502AQ07	852.465	18.6841
GalNAcbeta1-3Galalpha1-3Galalpha1-3Galalpha1-4Galbeta1-4Glcbeta-Cer(d18:1/24:1(15Z)) + 18.70133	Spingolipids	Neutral glycosphingolipids	1.61451e-21	5.37726e-21	-6.83671	-2.7733	6.83671	down	5.28852	-14.8767	-14.8767	5.26546	4.93624	-14.8767	-14.8767	-14.8767	5.62462	-14.8767	-14.8767	-14.8767	-14.8767	-14.8767	-14.8767	-14.8767	-14.8767	-14.8767	-14.8767	8.81162	8.5585	8.55057	5.33585	8.26124		(848.5157, 8908.182)(849.5189, 4519.288)(850.5229, 1393.7269)(851.52295, 364.35538)(852.52686, 44.1)	GalNAcbeta1-3Galalpha1-3Galalpha1-3Galalpha1-4Galbeta1-4Glcbeta-Cer(d18:1/24:1(15Z)) + 18.70133	FindByFormula		+		LMSP0502AQ07	847.509	18.7013
GalNAcbeta1-3Galalpha1-3Galalpha1-3Galalpha1-4Galbeta1-4Glcbeta-Cer(d18:1/24:1(15Z)) + 18.716455	Spingolipids	Neutral glycosphingolipids	3.26786e-33	2.76038e-32	-866.423	-9.75893	866.423	down	3.14254	-15.2404	1.95936	-15.2404	2.35819	3.80664	-15.2404	-15.2404	2.92392	3.68567	3.04401	-15.2404	3.26269	4.30399	4.6649	7.03252	7.23904	7.04381	6.92272	3.48472	3.43838	6.00857	5.23931	3.18487		(831.48883, 595.8427)(832.49896, 612.02435)(833.4996, 343.23688)(853.471, 2852.5286)(854.4745, 1436.2107)(855.47675, 432.14252)(856.4761, 256.89166)	GalNAcbeta1-3Galalpha1-3Galalpha1-3Galalpha1-4Galbeta1-4Glcbeta-Cer(d18:1/24:1(15Z)) + 18.716455	FindByFormula		+		LMSP0502AQ07	830.482	18.7165
GalNAcbeta1-3Galalpha1-3Galalpha1-3Galalpha1-4Galbeta1-4Glcbeta-Cer(d18:1/24:1(15Z)) + 18.73864	Spingolipids	Neutral glycosphingolipids	3.02904e-22	1.07371e-21	-86.4035	-6.43302	86.4035	down	-13.8338	3.75593	-13.8338	3.8472	-13.8338	-13.8338	-13.8338	-13.8338	3.76666	3.66657	4.36418	3.40547	4.4011	-13.8338	8.1287	8.25859	-13.8338	8.19398	-13.8338	4.60914	7.11481	6.93735	6.52647	4.33082		(853.47144, 2404.6956)(854.47473, 1218.0951)(855.4761, 363.35086)	GalNAcbeta1-3Galalpha1-3Galalpha1-3Galalpha1-4Galbeta1-4Glcbeta-Cer(d18:1/24:1(15Z)) + 18.73864	FindByFormula		+		LMSP0502AQ07	852.464	18.7386
GalNAcbeta1-3Galalpha1-3Galalpha1-3Galalpha1-4Galbeta1-4Glcbeta-Cer(d18:1/24:1(15Z)) + 18.739521	Spingolipids	Neutral glycosphingolipids	2.69376e-24	1.11672e-23	-108.658	-6.76365	108.658	down	2.8334	-15.6214	1.57831	-15.6214	1.97715	3.42559	-15.6214	-15.6214	2.13308	2.80312	2.54947	-15.6214	2.91227	-15.6214	-15.6214	6.65221	6.80333	6.68448	6.54167	3.11903	5.54982	5.6317	4.85827	2.84681		(831.48883, 524.5418)(832.49963, 594.8579)(833.504, 370.98074)(853.4711, 2615.8352)(854.47455, 1320.2274)(855.47675, 401.57)(856.4798, 190.5545)	GalNAcbeta1-3Galalpha1-3Galalpha1-3Galalpha1-4Galbeta1-4Glcbeta-Cer(d18:1/24:1(15Z)) + 18.739521	FindByFormula		+		LMSP0502AQ07	830.482	18.7395
GalNAcbeta1-4(Galalpha1-3Galbeta1-4GlcNAcbeta1-3)Galbeta1-4Glcbeta-Cer(d18:1/20:0)	Spingolipids	Neutral glycosphingolipids	1.14038e-18	3.03218e-18	2073.45	11.0178	2073.45	up	19.1993	19.9316	19.8586	20.0797	19.6146	19.3081	0	19.6648	19.6874	0	19.621	0	0	0	0	15.8394	0	0	0	14.3571	14.5549	0	0	0		(1665.9838, 1350.0021)(1666.9874, 1399.077)(1667.9883, 976.13086)(1668.9875, 560.44464)(1687.9633, 144.3425)(1688.9681, 131.68)	GalNAcbeta1-4(Galalpha1-3Galbeta1-4GlcNAcbeta1-3)Galbeta1-4Glcbeta-Cer(d18:1/20:0)	FindByFormula		+		LMSP0503AP03	1664.98	17.0606
GalNAcbeta1-4Galbeta1-4Glcbeta-Cer(d18:1/24:1(15Z))	Spingolipids	Neutral glycosphingolipids	3.67857e-13	6.29175e-13	-23.1116	-4.53055	23.1116	down	5.54231	-14.1477	4.73038	-14.1477	4.65899	-14.1477	2.2376	2.06279	2.4416	2.26164	2.01543	-14.1477	1.44202	1.36761	1.70874	-0.0182419	2.81555	2.27339	2.79517	2.11011	1.97253	2.136	2.10492	3.01874		(588.4093, 1508.2153)(589.4122, 547.1455)	GalNAcbeta1-4Galbeta1-4Glcbeta-Cer(d18:1/24:1(15Z))	FindByFormula		+		LMSP0503AA07	587.403	8.72315
GalNAcbeta1-4Galbeta1-4Glcbeta-Cer(d18:1/24:1(15Z)) + 8.72599	Spingolipids	Neutral glycosphingolipids	1.15503e-13	2.04474e-13	-41.1805	-5.36389	41.1805	down	4.76556	4.78916	-14.9416	4.74871	3.90372	-14.9416	1.49185	-14.9416	1.64647	-14.9416	-14.9416	-14.9416	-1.04316	0.574009	0.711613	-0.82206	2.03149	1.47009	2.01876	1.36691	1.21909	-14.9416	1.33517	2.1424		(588.4088, 1747.8419)(589.4114, 632.45575)	GalNAcbeta1-4Galbeta1-4Glcbeta-Cer(d18:1/24:1(15Z)) + 8.72599	FindByFormula		+		LMSP0503AA07	587.402	8.72599
Ganglioside GA1 (d18:1/16:0)	Spingolipids	Neutral glycosphingolipids	6.58572e-18	1.63716e-17	628.797	9.29645	628.797	up	17.1153	17.2492	0	17.1585	0	0	16.2172	0	19.8936	20.2476	20.6008	0	0	0	0	0	0	0	16.9249	0	0	0	0	0	71012-19-6	(631.41095, 16478.912)(632.4134, 5071.127)(633.41486, 1063.463)(634.4169, 488.13293)	Ganglioside GA1 (d18:1/16:0)	FindByFormula	HMDB04902	+	C06136		630.404	12.0514
Ganglioside GA1 (d18:1/26:1(17Z))	Spingolipids	Neutral glycosphingolipids	6.96023e-28	3.86928e-27	-448.489	-8.80893	448.489	down	3.62701	-13.0029	-13.0029	-13.0029	-13.0029	-13.0029	4.34349	-13.0029	-13.0029	-13.0029	-13.0029	-13.0029	-13.0029	-13.0029	1.42228	2.43615	3.07946	2.70906	2.67526	3.61292	-13.0029	0.186489	2.87824	3.65768	71012-19-6	(705.438, 836.40063)(705.9403, 712.16595)	Ganglioside GA1 (d18:1/26:1(17Z))	FindByFormula	HMDB04907	+	C06136		1408.86	19.9797
GlcCer(d18:1/16:0)	Spingolipids	Neutral glycosphingolipids	1.63771e-26	8.0951e-26	18.5701	4.21491	18.5701	up	0	0	23.1827	0	23.0301	0	22.0363	0	0	0	0	0	0	0	0	17.6702	0	0	0	0	0	0	0	0		(700.5725, 4627.297)(701.5753, 2079.062)(702.5783, 541.916)(722.5545, 10970.635)(723.55817, 4896.9517)(724.56036, 1241.7142)	GlcCer(d18:1/16:0)	FindByFormula		+		LMSP0501AA03	699.565	27.7849
GlcCer(d18:1/16:0) + 27.782001	Spingolipids	Neutral glycosphingolipids	2.63798e-27	1.39367e-26	4.7656	2.25266	4.7656	up	0	0	23.1828	0	23.0357	0	0	0	0	0	0	0	0	0	0	19.1866	0	0	0	0	0	0	0	0		(700.57263, 4866.9126)(701.5753, 2188.7395)(722.5546, 11706.829)(723.5583, 5230.9766)(724.5608, 1343.3862)	GlcCer(d18:1/16:0) + 27.782001	FindByFormula		+		LMSP0501AA03	699.565	27.782
GlcCer(d18:1/16:0) + 28.039177	Spingolipids	Neutral glycosphingolipids	4.00836e-39	5.22811e-38	1.21898e+06	20.2172	1.21898e+06	up	23.3658	22.5309	22.3963	23.2282	0	22.4892	21.1983	20.8927	21.9927	20.7053	22.1003	21.7072	0	0	0	0	0	0	0	0	0	0	0	0		(722.555, 15821.166)(723.5582, 7092.8345)(724.56116, 1822.7946)	GlcCer(d18:1/16:0) + 28.039177	FindByFormula		+		LMSP0501AA03	721.548	28.0392
GlcCer(d18:1/16:0) + 28.042545	Spingolipids	Neutral glycosphingolipids	7.5671e-27	3.83733e-26	42705.7	15.3821	42705.7	up	24.1639	23.4251	0	24.0514	0	23.325	0	0	22.7233	21.4923	22.9066	22.4982	0	0	0	0	0	0	0	0	0	0	0	0		(700.57275, 7182.932)(701.5757, 3376.546)(722.5553, 16292.976)(723.55835, 7345.7607)(724.56116, 1893.4061)	GlcCer(d18:1/16:0) + 28.042545	FindByFormula		+		LMSP0501AA03	699.563	28.0425
GlcCer(d18:1/16:0) + 28.043669	Spingolipids	Neutral glycosphingolipids	2.34532e-32	1.84732e-31	42706.5	15.3822	42706.5	up	24.1657	23.4227	0	24.0514	0	23.3256	0	0	22.7233	21.4923	22.9066	22.4984	0	0	0	0	0	0	0	0	0	0	0	0		(700.5727, 7117.8916)(701.5755, 3338.5037)(702.5785, 913.99664)(722.5551, 16001.915)(723.5582, 7214.534)(724.5609, 1863.4078)	GlcCer(d18:1/16:0) + 28.043669	FindByFormula		+		LMSP0501AA03	699.565	28.0437
GlcNAcbeta1-6GalNAcbeta1-3Galalpha1-4Galbeta1-4Glcbeta-Cer(d18:1/24:1(15Z))	Spingolipids	Neutral glycosphingolipids	5.5441e-10	7.546e-10	-1669.87	-10.7055	1669.87	down	0	0	0	0	0	0	0	0	0	0	0	0	21.7393	21.5364	21.5506	0	0	0	0	0	20.9158	21.5332	21.1909	0		(1557.9795, 804.62225)(1558.9833, 579.5465)(1559.9828, 692.92615)	GlcNAcbeta1-6GalNAcbeta1-3Galalpha1-4Galbeta1-4Glcbeta-Cer(d18:1/24:1(15Z))	FindByFormula		+		LMSP0502BD07	1556.97	15.699
LacCer(d18:1/14:0)	Spingolipids	Neutral glycosphingolipids	8.36606e-32	6.21055e-31	9.98799	3.32019	9.98799	up	4.73069	4.35438	3.58158	4.59331	3.19359	3.48216	2.25992	2.42505	3.13063	2.89182	2.91924	2.44844	2.55354	0.978035	-0.249979	0.178572	-0.162199	0.122763	-16.934	1.33389	6.89147	1.67884	2.16659	1.6109		(834.59424, 2248.929)(835.59705, 1158.0084)(836.603, 471.4189)(837.5999, 280.37)(856.57697, 2680.3323)(857.57874, 1285.2716)(858.5824, 555.97)(859.5907, 528.36005)	LacCer(d18:1/14:0)	FindByFormula		+		LMSP0501AB12	833.587	24.7628
LacCer(d18:1/14:0) + 24.76029	Spingolipids	Neutral glycosphingolipids	4.9129e-18	1.23689e-17	369.439	8.52919	369.439	up	20.7241	20.4254	19.545	20.5339	19.0088	19.3555	18.3033	18.2962	19.079	18.9605	18.9261	18.5294	19.0583	0	0	0	17.6776	15.9187	0	16.7254	22.7329	17.7203	19.5036	0		(856.57635, 3419.9229)(857.5791, 1773.9628)(858.5826, 621.8983)(859.5892, 1338.38)(878.5736, 55.46)	LacCer(d18:1/14:0) + 24.76029	FindByFormula		+		LMSP0501AB12	855.574	24.7603
Lactosylceramide (d18:1/16:0)	Spingolipids	Neutral glycosphingolipids	0	0	-296649	-18.1784	296649	down	0	0	0	0	0	0	0	0	0	0	0	0	22.3179	21.7206	22.1166	21.6074	21.4974	20.3351	20.6664	22.4575	22.5068	22.915	0	0		(862.6255, 8013.557)(863.629, 4171.1733)(864.6324, 1289.3427)(865.6349, 297.6881)(884.6076, 11577.687)(885.6104, 5971.3813)(886.61365, 1820.699)(887.61633, 400.32504)	Lactosylceramide (d18:1/16:0)	FindByFormula	HMDB04868	+			861.618	26.4893
Lactosylceramide (d18:1/16:0) + 26.426552	Spingolipids	Neutral glycosphingolipids	0	0	-53440.3	-15.7056	53440.3	down	0	0	0	0	0	0	0	0	0	0	0	0	21.6039	20.9138	21.2249	20.7685	20.6273	19.6448	19.9645	21.6616	0	22.0584	0	0		(884.6081, 11827.368)(885.61115, 6077.707)(886.61383, 1865.4219)(887.6166, 258.585)	Lactosylceramide (d18:1/16:0) + 26.426552	FindByFormula	HMDB04868	+			883.601	26.4266
Lactosylceramide (d18:1/16:0) + 26.474249	Spingolipids	Neutral glycosphingolipids	4.11178e-36	4.31453e-35	-142361	-17.1192	142361	down	0	0	0	0	0	0	0	0	0	0	0	0	20.989	20.37	20.8727	20.2489	20.0905	18.7472	19.9376	21.3167	21.3012	21.5565	0	0		(840.6383, 105.63364)(841.64404, 69.993)(842.6483, 63.11)(862.6256, 8145.574)(863.6291, 4237.2837)(864.6324, 1296.7683)	Lactosylceramide (d18:1/16:0) + 26.474249	FindByFormula	HMDB04868	+			839.639	26.4742
Lactosylceramide (d18:1/16:0) + 26.48665	Spingolipids	Neutral glycosphingolipids	0	0	-183802	-17.4878	183802	down	0	0	0	0	0	0	0	0	0	0	0	0	21.5333	20.996	21.2249	20.7387	20.6076	19.4804	19.9429	21.6761	21.5758	22.0778	0	0		(884.60754, 11869.913)(885.61053, 6112.8237)(886.6138, 1783.9347)(887.6167, 401.41602)	Lactosylceramide (d18:1/16:0) + 26.48665	FindByFormula	HMDB04868	+			883.6	26.4867
Lactosylceramide (d18:1/16:0) + 26.487593	Spingolipids	Neutral glycosphingolipids	0	0	-285554	-18.1234	285554	down	0	0	0	0	0	0	0	0	0	0	0	0	22.3049	21.6977	22.0285	21.5174	21.3156	20.3998	20.6008	22.3633	22.3686	22.8843	0	0		(862.6255, 8205.624)(863.6291, 4271.4487)(884.6077, 11723.042)(885.6104, 6043.4326)	Lactosylceramide (d18:1/16:0) + 26.487593	FindByFormula	HMDB04868	+			861.621	26.4876
Lactosylceramide (d18:1/16:0) + 26.488111	Spingolipids	Neutral glycosphingolipids	0	0	-259985	-17.9881	259985	down	0	0	0	0	0	0	0	0	0	0	0	0	22.0053	21.5087	21.8005	21.285	21.1651	20.3108	20.6432	22.2163	22.238	22.684	0	0		(862.6255, 8007.8135)(863.62994, 5104.0977)(864.63257, 1520.9199)(865.6352, 323.45334)(884.6076, 11441.109)(885.6104, 5897.5815)(886.61365, 1799.9315)(887.6172, 529.0533)	Lactosylceramide (d18:1/16:0) + 26.488111	FindByFormula	HMDB04868	+			861.619	26.4881
Lactosylceramide (d18:1/16:0) + 26.488611	Spingolipids	Neutral glycosphingolipids	0	0	-184895	-17.4963	184895	down	0	0	0	0	0	0	0	0	0	0	0	0	21.5333	20.9322	21.2249	20.7387	20.6287	19.6313	19.9388	21.6746	21.5758	22.0778	0	0		(884.6076, 11929.926)(885.6105, 6148.0273)(886.6136, 1911.8743)(887.616, 435.64395)	Lactosylceramide (d18:1/16:0) + 26.488611	FindByFormula	HMDB04868	+			883.6	26.4886
Lactosylceramide (d18:1/16:0) + 26.489424	Spingolipids	Neutral glycosphingolipids	0	0	-297428	-18.1822	297428	down	0	0	0	0	0	0	0	0	0	0	0	0	22.2966	21.7206	22.0817	21.6357	21.4779	20.5247	20.6664	22.4233	22.4718	22.8874	0	0		(862.6255, 8105.8535)(863.62897, 4152.1025)(864.6324, 1286.105)(865.63513, 287.05002)(884.6077, 11691.65)(885.6104, 6031.62)(886.61365, 1839.636)(887.6163, 381.11377)	Lactosylceramide (d18:1/16:0) + 26.489424	FindByFormula	HMDB04868	+			861.618	26.4894
Lactosylceramide (d18:1/16:0) + 26.495193	Spingolipids	Neutral glycosphingolipids	0	0	-186749	-17.5107	186749	down	0	0	0	0	0	0	0	0	0	0	0	0	21.5333	20.92	21.2705	20.8328	20.5714	19.6313	20.0653	21.6511	21.5758	22.0774	0	0		(884.60767, 11899.739)(885.6105, 6132.636)(886.61365, 1867.4432)	Lactosylceramide (d18:1/16:0) + 26.495193	FindByFormula	HMDB04868	+			883.6	26.4952
Etn-1-P-Cer(d14:1/18:0)	Spingolipids	Phosphosphingolipids	3.1708e-08	3.87173e-08	5.10323	2.35141	5.10323	up	21.2123	22.5195	0	21.374	0	0	0	0	0	0	0	0	19.0683	17.8205	0	0	0	0	0	0	0	0	0	0		(345.28152, 9187.599)(346.28574, 1390.8723)	Etn-1-P-Cer(d14:1/18:0)	FindByFormula		+		LMSP03020001	344.273	14.7894
2-amino-14,16-dimethyloctadecan-3-ol	Spingolipids	Sphingoid bases	2.05572e-16	4.49943e-16	-17.3263	-4.11489	17.3263	down	5.23146	5.27167	4.64497	5.27383	5.38503	4.81654	-14.1637	-14.1637	-14.1637	-14.1637	-14.1637	-14.1637	-0.746648	0.587625	-0.157295	0.744448	0.894325	0.818393	-14.1637	2.60922	1.31809	1.28779	1.05289	0.774859		(314.3416, 1413.8759)(315.34442, 314.1075)(316.34637, 109.68112)	2-amino-14,16-dimethyloctadecan-3-ol	FindByFormula		+		LMSP01080031	313.334	18.5383
2-amino-14,16-dimethyloctadecan-3-ol + 18.520796	Spingolipids	Sphingoid bases	3.15248e-07	3.64673e-07	-24.8176	-4.63329	24.8176	down	4.27027	4.25582	3.76975	4.31781	-15.1467	3.94499	-15.1467	-15.1467	-15.1467	-15.1467	-15.1467	-15.1467	-15.1467	-0.28999	-15.1467	-0.243956	-0.293008	-0.463878	-0.0108376	1.85612	0.105256	0.189589	-0.216525	-0.208139		(314.34045, 1875.2456)(315.34335, 425.15195)(316.33936, 152.93445)	2-amino-14,16-dimethyloctadecan-3-ol + 18.520796	FindByFormula		+		LMSP01080031	313.333	18.5208
C16 Sphinganine	Spingolipids	Sphingoid bases	4.69976e-24	1.90154e-23	-2088.63	-11.0283	2088.63	down	-23.2425	-23.2425	4.30931	-23.2425	4.6589	4.60251	-23.2425	4.57037	4.20457	-23.2425	4.54753	-23.2425	1.49965	0.787474	2.07302	1.46611	1.86271	1.9766	1.53756	2.53565	1.41399	1.25466	0.932365	2.43851		(274.27478, 687368.1)(275.2777, 119101.04)(276.28052, 13397.941)(277.283, 1189.6029)(296.25607, 745.0195)(297.2597, 138.19136)	C16 Sphinganine	FindByFormula		+	C13915	LMSP01040001	273.268	13.7977
C16 Sphinganine + 13.788627	Spingolipids	Sphingoid bases	1.46346e-09	1.93923e-09	-3371.94	-11.7194	3371.94	down	-20.6336	-20.6336	-20.6336	-20.6336	-20.6336	7.18404	-20.6336	7.1572	6.82901	-20.6336	-20.6336	-20.6336	4.10632	3.39604	-20.6336	-20.6336	4.53835	-20.6336	4.20865	5.21191	4.0912	3.86303	3.53949	5.04628		(274.2742, 638421.75)(275.27713, 111758.98)(276.27988, 12524.385)(277.2815, 1074.765)(296.25494, 453.14542)(297.25894, 119.47354)	C16 Sphinganine + 13.788627	FindByFormula		+	C13915	LMSP01040001	273.267	13.7886
C16 Sphinganine + 13.7935295	Spingolipids	Sphingoid bases	1.00468e-21	3.40224e-21	-51700.6	-15.6579	51700.6	down	-23.8618	-23.8618	-23.8618	-23.8618	4.0355	3.95773	-23.8618	3.94896	3.60075	-23.8618	-23.8618	-23.8618	0.878798	0.166948	1.452	0.845375	1.24173	1.35575	0.917313	1.9148	0.794603	0.703865	0.386316	1.88558		(274.27438, 690747.4)(275.27734, 120541.53)(276.28003, 13189.173)(277.2811, 1168.1787)(296.2536, 713.35876)(297.25726, 143.52429)	C16 Sphinganine + 13.7935295	FindByFormula		+	C13915	LMSP01040001	273.267	13.7935
C16 Sphinganine + 13.795183	Spingolipids	Sphingoid bases	2.13635e-25	9.66214e-25	-2089.75	-11.0291	2089.75	down	-23.4986	-23.4986	4.04729	-23.4986	4.40415	4.34818	-23.4986	4.29432	3.96635	-23.4986	4.2879	-23.4986	1.24353	0.531132	1.8167	1.2103	1.60631	1.72009	1.282	2.27952	1.15903	0.999405	0.675285	2.18255		(274.27463, 689833.0)(275.27753, 119707.56)(276.2804, 13380.372)(277.28186, 911.26886)(296.25577, 673.0774)(297.25934, 133.71088)	C16 Sphinganine + 13.795183	FindByFormula		+	C13915	LMSP01040001	273.268	13.7952
C16 Sphinganine + 13.811811	Spingolipids	Sphingoid bases	2.3936e-16	5.21451e-16	-35.126	-5.13447	35.126	down	19.7211	19.4455	0	19.5503	0	0	0	0	0	0	0	0	14.8596	0	15.2195	0	15.1011	14.9677	14.4418	15.8786	0	14.4295	0	15.4325		(296.2557, 2441.753)(297.2589, 447.97092)	C16 Sphinganine + 13.811811	FindByFormula		+	C13915	LMSP01040001	295.249	13.8118
C17 Sphinganine + 14.021802	Spingolipids	Sphingoid bases	3.72372e-06	4.10625e-06	-5.47683	-2.45334	5.47683	down	7.66606	7.68816	-18.7798	6.32216	-18.7798	7.62625	-18.7798	-18.7798	4.68496	-18.7798	-18.7798	-18.7798	2.8487	-18.7798	5.45782	-18.7798	2.5462	5.2135	4.82376	3.23237	-18.7798	-18.7798	1.74567	-18.7798		(288.2895, 165703.92)(289.29315, 28489.51)(290.29562, 3768.3835)(291.2981, 199.1525)(310.2726, 94.07666)(311.2825, 39.09)	C17 Sphinganine + 14.021802	FindByFormula		+		LMSP01040003	287.284	14.0218
C17 Sphinganine + 14.33616	Spingolipids	Sphingoid bases	7.95877e-14	1.43064e-13	-2.83279	-1.50223	2.83279	down	-21.7394	-21.7394	4.95343	5.36218	-21.7394	-21.7394	1.37381	0.90597	4.03642	1.89867	1.50895	1.68714	1.94812	1.28387	2.49432	1.65848	-21.7394	2.24655	1.86014	-21.7394	-21.7394	1.97559	1.67074	2.87605		(288.28894, 313534.97)(289.2922, 53919.832)(290.29446, 6610.4033)(291.29547, 437.63153)(310.27, 1086.0001)(311.2723, 480.86002)	C17 Sphinganine + 14.33616	FindByFormula		+		LMSP01040003	287.282	14.3362
C17 Sphinganine + 14.619877	Spingolipids	Sphingoid bases	0.000975647	0.000997522	-97.3495	-6.6051	97.3495	down	-22.1932	-22.1932	4.64851	-22.1932	4.64692	4.6439	-22.1932	3.18871	3.86893	1.51785	3.80791	-22.1932	1.4178	-22.1932	1.81423	1.20503	1.28251	1.71	1.1603	2.05597	1.67872	1.36815	0.93227	2.18625		(288.28925, 281065.56)(289.29254, 50336.973)(290.29514, 5767.018)(310.2701, 291.93823)(311.2723, 80.205986)	C17 Sphinganine + 14.619877	FindByFormula		+		LMSP01040003	287.283	14.6199
C17 Sphinganine + 14.631062	Spingolipids	Sphingoid bases	2.98539e-08	3.65121e-08	-100.475	-6.6507	100.475	down	-22.4844	-22.4844	4.29194	-22.4844	4.3322	4.33223	-22.4844	2.56874	3.21394	1.16025	3.04105	-22.4844	1.0463	0.191017	1.44276	0.90255	0.993835	1.42008	0.786194	1.76608	1.2983	1.0682	-22.4844	1.89577		(288.28857, 282705.47)(289.2919, 50937.477)(290.29434, 6089.552)(291.2959, 556.12054)(310.2692, 251.16013)(311.27206, 103.08001)	C17 Sphinganine + 14.631062	FindByFormula		+		LMSP01040003	287.282	14.6311
C19 Sphingosine-1-phosphate	Spingolipids	Sphingoid bases	3.0811e-25	1.37809e-24	-13.1197	-3.71366	13.1197	down	19.5279	19.5186	19.8715	19.787	19.9702	19.2772	0	0	0	0	18.5303	0	16.1353	14.0559	16.5324	16.5374	17.1333	16.0829	17.405	16.2409	16.003	15.9803	0	18.9402		(394.2715, 2707.6624)(395.27408, 613.48334)	C19 Sphingosine-1-phosphate	FindByFormula		+		LMSP01050004	393.263	16.0544
N,N-dimethyl-Safingol	Spingolipids	Sphingoid bases	5.02179e-19	1.37009e-18	-335.132	-8.38859	335.132	down	0	0	23.1301	0	22.9903	23.1364	19.4417	0	0	19.4268	0	0	18.9945	18.569	20.5307	18.4983	18.9165	18.5596	18.8216	0	19.9091	19.3185	16.8738	19.7968		(330.33636, 24884.656)(331.34018, 5379.1226)(332.33334, 4784.9287)(333.3225, 1038.645)(352.31738, 92.65)	N,N-dimethyl-Safingol	FindByFormula		+		LMSP01080056	329.33	16.3193
N,N-dimethyl-Safingol + 16.32026	Spingolipids	Sphingoid bases	8.26328e-23	3.04476e-22	-3052.47	-11.5758	3052.47	down	0	23.1328	23.1365	0	0	23.1396	0	0	0	0	0	0	19.0055	18.5723	20.2508	18.5227	18.873	18.5652	18.8212	0	19.9285	19.339	16.9153	19.5245		(330.3363, 26465.912)(331.33994, 5606.0054)(332.32938, 5075.2666)(333.32294, 1438.9299)(352.3224, 59.47)	N,N-dimethyl-Safingol + 16.32026	FindByFormula		+		LMSP01080056	329.329	16.3203
N,N-dimethyl-Safingol + 16.938267	Spingolipids	Sphingoid bases	4.13768e-10	5.67503e-10	-260.445	-8.02484	260.445	down	25.3581	0	0	25.3498	0	0	0	0	0	0	0	0	0	14.477	0	15.2656	15.2376	15.6082	15.4585	25.1137	15.732	15.2845	14.8287	0		(330.33588, 88255.88)(331.33917, 18954.967)(332.34024, 2322.3618)(352.3159, 109.28715)(353.3098, 22.715)	N,N-dimethyl-Safingol + 16.938267	FindByFormula		+		LMSP01080056	329.33	16.9383
N,N-dimethyl-Safingol + 16.95828	Spingolipids	Sphingoid bases	1.09734e-08	1.37736e-08	-4.71974	-2.23871	4.71974	down	10.0297	10.3277	-15.2704	10.0202	-15.2704	-15.2704	4.48231	-15.2704	-15.2704	5.59185	-15.2704	5.05281	-15.2704	-0.842531	-15.2704	-0.0787964	0.326775	0.851181	0.135373	9.8467	0.357471	-0.0846281	-0.27449	1.05026		(330.33594, 108025.84)(331.33917, 23789.617)(332.33957, 2747.1943)(333.34366, 970.25)(352.31583, 171.089)(353.31964, 33.836)	N,N-dimethyl-Safingol + 16.95828	FindByFormula		+		LMSP01080056	329.33	16.9583
N,N-dimethyl-Safingol + 16.968103	Spingolipids	Sphingoid bases	1.30277e-11	1.98825e-11	-2076.94	-11.0202	2076.94	down	0	0	0	0	0	0	0	0	0	0	0	0	0	14.4948	0	15.0638	0	15.6982	15.5919	25.1167	15.7541	15.7021	14.8213	0		(330.33646, 89443.27)(331.3396, 20714.73)(332.34125, 2919.8647)(333.34314, 553.91003)(352.31586, 388.66998)(353.3202, 123.223335)	N,N-dimethyl-Safingol + 16.968103	FindByFormula		+		LMSP01080056	329.332	16.9681
Phytosphingosine	Spingolipids	Sphingoid bases	3.86182e-16	8.28508e-16	-60.2656	-5.91326	60.2656	down	-17.5821	-17.5821	8.98778	-17.5821	9.4496	9.35576	-17.5821	8.84713	8.38764	-17.5821	9.03867	-17.5821	1.57991	0.522745	1.70312	0.921316	1.05034	1.5643	0.924908	6.32078	0.96722	1.26531	0.637219	2.07572	554-62-1	(318.3004, 138504.33)(319.30356, 25291.957)(320.30493, 3360.814)(321.2997, 44.04)(340.28113, 1000.4015)(341.2831, 603.23584)	Phytosphingosine	FindByFormula	HMDB04610	+	C12144	LMSP01030001	317.294	13.9423
Phytosphingosine + 13.925084	Spingolipids	Sphingoid bases	2.52571e-09	3.29712e-09	-1175.78	-10.1994	1175.78	down	8.75619	8.55378	-18.4012	8.47144	8.59685	-18.4012	-18.4012	-18.4012	-18.4012	-18.4012	-18.4012	-18.4012	0.667576	-0.267355	0.847729	0.0803032	0.240831	0.657131	0.140993	5.50571	0.217529	0.492979	-0.174383	1.15247	554-62-1	(318.29953, 64469.984)(319.3034, 11063.922)(320.30487, 1745.1901)(321.306, 253.91844)(340.28168, 2883.536)(341.28525, 1395.1562)	Phytosphingosine + 13.925084	FindByFormula	HMDB04610	+	C12144	LMSP01030001	317.291	13.9251
Phytosphingosine + 13.931835	Spingolipids	Sphingoid bases	2.34477e-10	3.26246e-10	-245.34	-7.93864	245.34	down	8.9558	8.75381	-18.2126	8.67226	8.81305	-18.2126	-18.2126	-18.2126	-18.2126	-18.2126	8.43772	-18.2126	0.765261	-0.192736	0.988548	0.215294	0.384394	0.846687	0.269136	5.68423	0.385815	0.652403	0.0474987	1.36152	554-62-1	(318.30002, 80602.09)(319.30344, 13593.027)(320.304, 3998.9697)(321.30923, 1320.585)(340.2805, 7788.502)(341.28284, 2221.2231)	Phytosphingosine + 13.931835	FindByFormula	HMDB04610	+	C12144	LMSP01030001	317.292	13.9318
Phytosphingosine + 13.938404	Spingolipids	Sphingoid bases	3.36866e-12	5.34561e-12	-12.4469	-3.63771	12.4469	down	-18.3984	-18.3984	8.17191	8.41874	8.60106	8.53973	-18.3984	8.03146	7.57167	-18.3984	8.22239	-18.3984	0.569597	-0.357388	0.803881	0.0260944	0.202015	0.646761	0.105608	5.49846	0.13101	0.524092	-0.108652	1.17596	554-62-1	(318.30017, 127368.02)(319.30383, 23072.658)(320.3042, 1037.7706)(321.30576, 253.77333)(340.2796, 481.04633)(341.28247, 125.38392)	Phytosphingosine + 13.938404	FindByFormula	HMDB04610	+	C12144	LMSP01030001	317.293	13.9384
Sphinganine-phosphate	Spingolipids	Sphingoid bases	1.48963e-30	1.01513e-29	-1335.14	-10.3828	1335.14	down	22.3522	21.9547	0	21.9841	0	0	0	19.1105	0	0	0	0	19.1752	17.8674	19.1655	17.9424	0	19.3083	18.724	19.4901	19.4285	19.8016	19.2831	19.8087	19794-97-9	(382.27158, 7327.0586)(383.27426, 1522.1006)(384.27658, 228.76909)	Sphinganine-phosphate	FindByFormula	HMDB01383	+	C01120	LMSP01050002	381.265	16.1576
Sphinganine-phosphate + 16.158978	Spingolipids	Sphingoid bases	7.59431e-24	3.02426e-23	-10401.5	-13.3445	10401.5	down	15.2148	14.8579	-6.8128	14.8941	-6.8128	-6.8128	-6.8128	-6.8128	-6.8128	-6.8128	-6.8128	-6.8128	11.9674	10.7738	12.121	10.9024	11.7169	12.2654	11.6448	12.4334	12.3327	12.7146	12.176	12.7373	19794-97-9	(382.2712, 7256.14)(383.27383, 1495.1085)(384.27805, 173.735)	Sphinganine-phosphate + 16.158978	FindByFormula	HMDB01383	+	C01120	LMSP01050002	381.264	16.159
26,27-dinor-3alpha,6alpha,12alpha-trihydroxy-5beta-cholestan-24-one	Sterol Lipids	Bile acids and derivatives	2.92584e-23	1.11255e-22	-21467.7	-14.3899	21467.7	down	3.66902	4.2386	-19.1705	3.91685	-19.1705	-19.1705	-19.1705	-19.1705	-19.1705	-19.1705	-19.1705	-19.1705	1.46681	1.24752	1.56799	0.532511	-0.263372	1.38322	0.42852	1.32581	0.718779	1.40957	0.91514	1.23629		(424.342, 30101.871)(425.34473, 8363.289)(426.3466, 1366.8976)(427.3508, 393.76334)(446.32312, 365.67273)(447.32684, 180.095)	26,27-dinor-3alpha,6alpha,12alpha-trihydroxy-5beta-cholestan-24-one	FindByFormula		+		LMST04070027	423.335	17.2396
26,27-dinor-3alpha,6alpha,12alpha-trihydroxy-5beta-cholestan-24-one + 17.2415	Sterol Lipids	Bile acids and derivatives	2.6019e-15	5.26896e-15	-6596.55	-12.6875	6596.55	down	3.54979	4.1177	-19.2346	3.79307	-19.2346	-19.2346	-19.2346	-19.2346	-19.2346	-19.2346	-19.2346	-19.2346	1.38474	1.12767	1.46881	0.557831	-0.322264	1.33041	0.343805	-19.2346	0.5511	1.30178	0.93552	1.15416		(424.34183, 29211.572)(425.34427, 8126.0093)(426.34665, 1316.5707)	26,27-dinor-3alpha,6alpha,12alpha-trihydroxy-5beta-cholestan-24-one + 17.2415	FindByFormula		+		LMST04070027	423.334	17.2415
26,27-dinor-3alpha,6alpha,12alpha-trihydroxy-5beta-cholestan-24-one + 17.241558	Sterol Lipids	Bile acids and derivatives	3.58979e-25	1.59502e-24	-21525	-14.3937	21525	down	3.6101	4.18521	-19.1683	3.84112	-19.1683	-19.1683	-19.1683	-19.1683	-19.1683	-19.1683	-19.1683	-19.1683	1.45109	1.19524	1.52606	0.628342	-0.259682	1.3969	0.406126	1.29875	0.617037	1.36813	0.998474	1.22022		(424.34216, 31358.578)(425.34488, 8725.325)(426.34686, 1420.9514)(446.3268, 225.38)(447.3235, 42.26)	26,27-dinor-3alpha,6alpha,12alpha-trihydroxy-5beta-cholestan-24-one + 17.241558	FindByFormula		+		LMST04070027	423.337	17.2416
2-Aminoethylphosphocholate	Sterol Lipids	Bile acids and derivatives	1.22196e-15	2.53633e-15	25.9816	4.69942	25.9816	up	0	0	0	0	0	0	18.3776	0	0	18.7119	0	19.3036	0	0	0	0	0	0	0	0	0	0	0	0		(516.3065, 3113.146)(517.3102, 863.6654)(518.3173, 815.64)	2-Aminoethylphosphocholate	FindByFormula		+	C05683		515.299	17.2552
3-Sulfodeoxycholic acid	Sterol Lipids	Bile acids and derivatives	9.71826e-23	3.55496e-22	-11.915	-3.5747	11.915	down	2.4672	0.402379	-15.1382	2.01877	-15.1382	-15.1382	3.11179	-15.1382	-15.1382	-15.1382	2.39405	2.73408	1.74889	-15.1382	-0.364187	1.30877	0.144342	-0.28997	-1.29203	2.34758	-15.1382	0.390161	-15.1382	6.61654		(254.1597, 12550.336)(255.16231, 1734.2352)(256.1627, 252.8576)(276.1438, 3381.431)	3-Sulfodeoxycholic acid	FindByFormula		+		LMST04010446	253.155	1.00754
3-Sulfodeoxycholic acid + 1.0010798	Sterol Lipids	Bile acids and derivatives	2.62744e-11	3.91533e-11	-2.27512	-1.18594	2.27512	down	17.6386	15.5406	0	17.157	0	0	0	0	0	0	17.5323	17.8723	16.9545	0	0	16.6297	15.2827	0	13.8164	0	0	15.5341	0	21.7547		(254.1596, 10000.947)(255.16214, 1351.6985)(256.1639, 364.103)(276.1442, 501.42)	3-Sulfodeoxycholic acid + 1.0010798	FindByFormula		+		LMST04010446	253.153	1.00108
3-Sulfodeoxycholic acid + 1.0180101	Sterol Lipids	Bile acids and derivatives	7.2031e-23	2.66383e-22	-4.02278	-2.00819	4.02278	down	2.068	0.00903892	-15.5374	1.60773	-15.5374	-15.5374	2.71612	3.82411	-15.5374	-15.5374	1.99485	2.33488	1.34969	-15.5374	-0.763388	0.909567	-0.254858	-0.689171	-1.69123	0.973856	-15.5374	-0.00903988	-15.5374	7.75281		(254.15973, 15733.31)(255.16249, 2181.7778)(256.1632, 318.48456)(276.14432, 961.555)	3-Sulfodeoxycholic acid + 1.0180101	FindByFormula		+		LMST04010446	253.153	1.01801
5beta-Chola-3,8(14),11-trien-24-oic Acid	Sterol Lipids	Bile acids and derivatives	2.57154e-08	3.1578e-08	-106.123	-6.72959	106.123	down	19.6182	18.7293	0	21.081	0	16.4357	0	19.0839	0	0	0	0	16.253	20.2483	19.4805	20.7545	14.073	14.6681	18.4346	0	19.6374	19.8298	0	12.3242		(355.26294, 11480.66)(356.2666, 3076.9897)(357.26077, 43.516666)	5beta-Chola-3,8(14),11-trien-24-oic Acid	FindByFormula		+		LMST04010327	354.255	14.2816
5beta-Chola-3,8(14),11-trien-24-oic Acid + 14.280248	Sterol Lipids	Bile acids and derivatives	5.34141e-11	7.77994e-11	-25.6937	-4.68334	25.6937	down	19.9557	19.1447	21.735	21.507	19.7555	18.4326	0	19.0648	0	0	0	0	16.8615	20.5694	19.8019	21.0956	13.9893	16.0124	18.6792	13.7134	20.0112	20.17	14.8915	0		(355.26343, 13830.636)(356.26724, 3736.484)(357.26605, 1019.8521)	5beta-Chola-3,8(14),11-trien-24-oic Acid + 14.280248	FindByFormula		+		LMST04010327	354.256	14.2802
Cholestenoic acid	Sterol Lipids	Bile acids and derivatives	4.60928e-07	5.29256e-07	-3.17745	-1.66787	3.17745	down	18.3728	17.6984	0	17.0641	0	0	19.2111	0	0	0	0	0	0	0	15.6759	0	14.8405	0	0	15.5229	0	15.7517	14.703	15.8668		(417.33575, 768.4779)(418.33865, 260.91833)	Cholestenoic acid	FindByFormula		+		LMST04030072	416.328	13.3125
(20R)-24-Hydroxygeminivitamin D3	Sterol Lipids	Secosteroids	4.74905e-08	5.73993e-08	-3.43487	-1.78025	3.43487	down	3.38331	3.44085	2.64337	-17.7276	3.57093	2.96142	-17.7276	1.61053	-17.7276	-17.7276	-17.7276	-17.7276	-17.7276	0.397224	-17.7276	0.300673	-0.549829	0.879723	-17.7276	0.432705	0.63386	-17.7276	1.05581	0.368086		(1037.7994, 156.86)(519.40265, 6407.217)(520.4058, 2050.1282)(521.4108, 503.08685)(541.3842, 887.332)(542.38885, 330.858)	(20R)-24-Hydroxygeminivitamin D3	FindByFormula		+		LMST03020631	518.396	24.7494
(20R)-24-Hydroxygeminivitamin D3 + 24.748398	Sterol Lipids	Secosteroids	5.46125e-16	1.1626e-15	-73.81	-6.20574	73.81	down	3.41846	3.37152	2.6904	3.21725	3.38947	3.04713	-17.9462	-17.9462	-17.9462	-17.9462	2.32078	-17.9462	1.30935	0.619429	-0.178003	0.367527	-0.253092	0.914257	0.225864	0.121035	0.575191	0.24888	1.20586	1.03649		(1037.7914, 221.6645)(519.40247, 6339.407)(520.40576, 2115.207)(521.4104, 521.6696)(541.38403, 814.88794)(542.3875, 318.25284)	(20R)-24-Hydroxygeminivitamin D3 + 24.748398	FindByFormula		+		LMST03020631	518.395	24.7484
(22E)-(24S)-24,25-dihydroxy-22,23-didehydrovitamin D3 / (22E)-(24S)-24,25-dihydroxy-22,23-didehydrocholecalciferol + 15.556277	Sterol Lipids	Secosteroids	5.202e-14	9.51919e-14	-39.5062	-5.30401	39.5062	down	0	0	0	0	0	0	0	0	19.202	0	0	0	0	0	0	0	0	0	0	16.5805	16.8877	16.4849	16.6263	16.2708		(415.32, 2478.8232)(416.32346, 749.1164)(417.3252, 128.125)	(22E)-(24S)-24,25-dihydroxy-22,23-didehydrovitamin D3 / (22E)-(24S)-24,25-dihydroxy-22,23-didehydrocholecalciferol + 15.556277	FindByFormula		+		LMST03020179	414.313	15.5563
(22E)-(25R)-1?,25,26-trihydroxy-22,23-didehydrovitamin D3 / (22E)-(25R)-1?,25,26-trihydroxy-22,23-didehydrocholecalciferol	Sterol Lipids	Secosteroids	1.76017e-14	3.34129e-14	17.9346	4.16467	17.9346	up	5.48879	3.50617	3.09527	3.00286	3.14898	3.07168	4.94663	1.61712	2.58579	5.14965	1.98491	4.35814	-16.1291	2.70746	2.86605	2.50711	2.36449	2.65016	2.54672	2.82245	2.31487	2.92935	0.529442	-16.1291		(861.6215, 112.826)(862.6305, 85.14001)(431.31503, 6005.389)(432.31802, 2055.938)(433.32083, 423.37845)(453.29752, 171.67462)	(22E)-(25R)-1?,25,26-trihydroxy-22,23-didehydrovitamin D3 / (22E)-(25R)-1?,25,26-trihydroxy-22,23-didehydrocholecalciferol	FindByFormula		+		LMST03020191	430.309	17.8922
(22E)-(25R)-1?,25,26-trihydroxy-22,23-didehydrovitamin D3 / (22E)-(25R)-1?,25,26-trihydroxy-22,23-didehydrocholecalciferol + 23.859	Sterol Lipids	Secosteroids	3.07089e-22	1.08727e-21	2.48568	1.31364	2.48568	up	0	0	0	0	0	0	0	0	0	0	15.7637	0	0	0	0	0	0	0	0	0	0	0	0	0		(839.6371, 535.5218)(840.6419, 342.30667)(841.6456, 120.92857)(409.33084, 5797.591)(410.33438, 1600.4177)(431.31345, 6000.7676)(432.31677, 1595.4849)(433.31863, 310.974)	(22E)-(25R)-1?,25,26-trihydroxy-22,23-didehydrovitamin D3 / (22E)-(25R)-1?,25,26-trihydroxy-22,23-didehydrocholecalciferol + 23.859	FindByFormula		+		LMST03020191	408.324	23.859
(22E)-26,26,26,27,27,27-hexafluoro-25-hydroxy-22,23-didehydrovitamin D3 / (22E)-26,26,26,27,27,27-hexafluoro-25-hydroxy-22,23-didehydrocholecalciferol	Sterol Lipids	Secosteroids	5.5062e-12	8.63816e-12	-22.6505	-4.50147	22.6505	down	18.0159	0	18.3944	0	17.9763	0	0	18.6188	19.8492	0	19.8478	0	0	15.0754	15.5218	14.8549	15.0947	15.0288	15.188	15.3419	15.4719	15.2741	15.4846	14.384		(507.26953, 7312.4634)(508.27292, 2195.5334)(509.27438, 481.22028)	(22E)-26,26,26,27,27,27-hexafluoro-25-hydroxy-22,23-didehydrovitamin D3 / (22E)-26,26,26,27,27,27-hexafluoro-25-hydroxy-22,23-didehydrocholecalciferol	FindByFormula		+		LMST03020081	506.264	21.0046
(22E,24E,24bE)-1?,25-dihydroxy-26,27-dimethyl-22,23,24,24a,24b,24c-hexadehydro-24a,24b,24c-trihomovitamin D3 / (22E,24E,24bE)-1?,25-dihydroxy-26,27-dimethyl-22,23,24,24a,24b,24c-hexadehydro-24a,24b,24c-trihomocholecalciferol	Sterol Lipids	Secosteroids	6.07326e-27	3.10315e-26	-15.2768	-3.93327	15.2768	down	0	0	0	0	0	0	0	0	0	0	0	0	0	0	14.9532	0	0	0	0	0	16.1112	16.1349	0	0		(498.3959, 1723.6774)(499.39804, 495.46515)	(22E,24E,24bE)-1?,25-dihydroxy-26,27-dimethyl-22,23,24,24a,24b,24c-hexadehydro-24a,24b,24c-trihomovitamin D3 / (22E,24E,24bE)-1?,25-dihydroxy-26,27-dimethyl-22,23,24,24a,24b,24c-hexadehydro-24a,24b,24c-trihomocholecalciferol	FindByFormula		+		LMST03020512	497.387	19.1817
(24aE)-1?,25-dihydroxy-24a,24b-didehydro-24a,24b-dihomovitamin D3 /(24aE)-1?,25-dihydroxy-24a,24b-didehydro-24a,24b-dihomocholecalciferol	Sterol Lipids	Secosteroids	0	0	-5.37169	-2.42538	5.37169	down	0	0	0	0	0	0	0	0	0	0	0	0	0	16.0214	13.0831	0	0	0	0	0	0	0	0	0		(465.3343, 1573.1943)(466.3378, 447.83282)	(24aE)-1?,25-dihydroxy-24a,24b-didehydro-24a,24b-dihomovitamin D3 /(24aE)-1?,25-dihydroxy-24a,24b-didehydro-24a,24b-dihomocholecalciferol	FindByFormula		+		LMST03020596	464.327	27.2573
(6R)-1?,25-dihydroxyvitamin D3 6,19-sulfur dioxide adduct / (6R)-1?,25-dihydroxycholecalciferol 6,19-sulfurdioxide adduct	Sterol Lipids	Secosteroids	5.57785e-07	6.38295e-07	-47.3854	-5.56637	47.3854	down	0	0	19.4643	0	0	0	0	0	0	17.3302	0	0	0	0	16.565	0	0	0	0	17.0783	17.891	17.6981	17.6107	16.7479		(459.31506, 8998.243)(460.3186, 2108.3933)(219.1739, 2957.519)(220.17728, 488.4151)(221.18097, 82.94379)(241.15161, 37715.984)(242.1568, 4324.5947)	(6R)-1?,25-dihydroxyvitamin D3 6,19-sulfur dioxide adduct / (6R)-1?,25-dihydroxycholecalciferol 6,19-sulfurdioxide adduct	FindByFormula		+		LMST03020303	218.167	11.4114
(6R)-vitamin D3 6,19-[4-{2-(6,7-dimethoxy-4-methyl-3-oxo-3,4-dihydroquinoxalinyl)ethyl}-1,2,4-triazoline-3,5-dione] adduct / (6R)-cholecalciferol 6,19-[4-{2-(6,7-dimethoxy-4-methyl-3-oxo-3,4-dihydroquinoxalinyl)ethyl}-1,2,4-triazoline-3,5-dione] adduct	Sterol Lipids	Secosteroids	1.20012e-33	1.05489e-32	2.39169	1.25803	2.39169	up	0	0	0	0	0	0	0	0	0	15.0964	0	0	0	0	0	0	0	0	0	0	0	0	0	0		(730.4564, 720.4859)(731.4605, 290.99756)	(6R)-vitamin D3 6,19-[4-{2-(6,7-dimethoxy-4-methyl-3-oxo-3,4-dihydroquinoxalinyl)ethyl}-1,2,4-triazoline-3,5-dione] adduct / (6R)-cholecalciferol 6,19-[4-{2-(6,7-dimethoxy-4-methyl-3-oxo-3,4-dihydroquinoxalinyl)ethyl}-1,2,4-triazoline-3,5-dione] adduct	FindByFormula		+		LMST03020541	729.45	15.0614
1?,25-dihydroxy-11-(4-hydroxymethylphenyl)-9,11-didehydrovitamin D3 / 1?,25-dihydroxy-11-(4-hydroxymethylphenyl)-9,11-didehydrocholecalciferol	Sterol Lipids	Secosteroids	4.00459e-24	1.63115e-23	-1731.54	-10.7578	1731.54	down	5.00624	-18.5621	3.86135	4.73226	3.71661	4.01323	-18.5621	-18.5621	-18.5621	-18.5621	-18.5621	-18.5621	2.44307	2.21184	2.15292	1.19253	0.734501	1.96384	0.716864	2.0333	2.18146	2.31992	1.26439	1.27473		(1085.6886, 2550.8252)(1086.1871, 785.7065)(1086.6925, 1715.095)(1087.1886, 385.07364)(1087.6945, 785.53033)(1088.1948, 195.91441)(543.34485, 8114.028)(543.84717, 4889.119)(544.3481, 1701.0093)(544.8493, 473.99353)(1085.6897, 1403.7793)(1086.6921, 863.8429)(1087.6917, 453.7427)	1?,25-dihydroxy-11-(4-hydroxymethylphenyl)-9,11-didehydrovitamin D3 / 1?,25-dihydroxy-11-(4-hydroxymethylphenyl)-9,11-didehydrocholecalciferol	FindByFormula		+		LMST03020535	1084.68	19.3831
1?,25-dihydroxy-11-(4-hydroxymethylphenyl)-9,11-didehydrovitamin D3 / 1?,25-dihydroxy-11-(4-hydroxymethylphenyl)-9,11-didehydrocholecalciferol + 19.387331	Sterol Lipids	Secosteroids	1.8022e-30	1.21583e-29	-495.202	-8.95187	495.202	down	4.49585	3.08815	3.32484	4.20645	3.18296	3.5403	-18.4499	-18.4499	-18.4499	-18.4499	-18.4499	-18.4499	2.14528	1.87898	2.01887	0.994537	0.64644	1.42542	1.07675	1.68066	1.86559	2.01071	1.44935	1.36934		(1085.6908, 1611.3558)(1086.1953, 342.25)(1086.6937, 1014.32635)(1087.1959, 193.18727)(1087.6945, 526.569)(1088.1915, 134.84901)(543.3451, 7712.829)(543.84717, 4653.4146)(544.34814, 1616.4576)(544.8474, 427.52686)(1085.6886, 2222.8853)(1086.6931, 1376.361)(1087.6948, 622.9186)	1?,25-dihydroxy-11-(4-hydroxymethylphenyl)-9,11-didehydrovitamin D3 / 1?,25-dihydroxy-11-(4-hydroxymethylphenyl)-9,11-didehydrocholecalciferol + 19.387331	FindByFormula		+		LMST03020535	1084.68	19.3873
1?,25-dihydroxy-18-methylvitamin D3 / 1?,25-dihydroxy-18-methylcholecalciferol	Sterol Lipids	Secosteroids	9.62806e-13	1.58982e-12	25.5901	4.67751	25.5901	up	19.1995	0	18.515	18.4157	0	0	0	0	0	0	0	0	0	0	0	0	0	0	0	0	0	0	0	0		(431.35236, 744.14087)(453.334, 739.3075)(454.3378, 257.1043)	1?,25-dihydroxy-18-methylvitamin D3 / 1?,25-dihydroxy-18-methylcholecalciferol	FindByFormula		+		LMST03020365	430.345	27.7272
1?,25-dihydroxy-2?-(6-hydroxyhexyl)vitamin D3 / 1?,25-dihydroxy-2?-(6-hydroxyhexyl)cholecalciferol	Sterol Lipids	Secosteroids	8.59907e-14	1.53981e-13	5.2828	2.4013	5.2828	up	18.4057	18.5204	18.1645	0	18.5832	18.6441	0	0	0	0	0	0	15.2106	0	16.5514	0	0	0	0	0	15.8069	0	0	15.9332		(534.4515, 1402.9531)(535.4548, 547.00934)	1?,25-dihydroxy-2?-(6-hydroxyhexyl)vitamin D3 / 1?,25-dihydroxy-2?-(6-hydroxyhexyl)cholecalciferol	FindByFormula		+		LMST03020534	533.443	19.2843
1?,25-dihydroxy-22-oxavitamin D3 3-hemiglutarate/ 1?,25-dihydroxy-22-oxacholecalciferol 3-hemiglutarate	Sterol Lipids	Secosteroids	2.16024e-15	4.39955e-15	-17243.2	-14.0737	17243.2	down	0	0	0	0	0	0	0	0	0	0	0	0	16.6395	0	17.5458	16.4285	16.3773	17.4606	16.7268	16.9299	17.2437	17.2203	0	16.3125		(555.32886, 1242.9299)(556.3287, 735.801)	1?,25-dihydroxy-22-oxavitamin D3 3-hemiglutarate/ 1?,25-dihydroxy-22-oxacholecalciferol 3-hemiglutarate	FindByFormula		+		LMST03020492	554.322	19.3295
1?,25-dihydroxy-24a,24b-dihomo-23-oxa-20-epivitamin D3 / 1?,25-dihydroxy-24a,24b-dihomo-23-oxa-20-epicholecalciferol	Sterol Lipids	Secosteroids	1.8233e-30	1.2287e-29	-13969.6	-13.77	13969.6	down	1.0226	0.919903	-18.1162	1.02539	-18.1162	-18.1162	-18.1162	-18.1162	-18.1162	-18.1162	-18.1162	-18.1162	1.1351	0.637201	0.701246	0.454571	0.382071	0.643566	0.752394	-0.407597	-0.116947	0.481743	0.0869083	0.411766		(241.20396, 7647.9688)(241.70537, 2424.454)(242.20709, 475.85925)(481.39905, 332.58475)	1?,25-dihydroxy-24a,24b-dihomo-23-oxa-20-epivitamin D3 / 1?,25-dihydroxy-24a,24b-dihomo-23-oxa-20-epicholecalciferol	FindByFormula		+		LMST03020385	480.393	10.3341
1?,25-dihydroxy-24-nor-22-oxavitamin D3 / 1?,25-dihydroxy-24-nor-22-oxacholecalciferol	Sterol Lipids	Secosteroids	0.000155103	0.000161494	-33.8762	-5.0822	33.8762	down	18.3265	18.1642	17.4981	0	17.3568	0	0	0	0	0	0	0	14.9648	0	15.3324	14.6489	13.6638	15.4815	13.7766	15.2606	14.392	0	14.8115	0		(422.3266, 1265.9537)(423.32928, 390.0694)	1?,25-dihydroxy-24-nor-22-oxavitamin D3 / 1?,25-dihydroxy-24-nor-22-oxacholecalciferol	FindByFormula		+		LMST03020030	421.319	16.5121
1?,25-dihydroxy-24-nor-22-oxavitamin D3 / 1?,25-dihydroxy-24-nor-22-oxacholecalciferol + 16.510113	Sterol Lipids	Secosteroids	4.78791e-06	5.25397e-06	-27.2065	-4.76588	27.2065	down	18.3345	18.1426	17.4734	18.5629	17.5556	0	0	0	0	0	0	0	14.9648	0	15.3324	14.6489	13.6901	15.4815	13.729	15.2856	14.4262	0	14.8115	14.8896		(422.32626, 1345.8313)(423.32922, 407.17102)	1?,25-dihydroxy-24-nor-22-oxavitamin D3 / 1?,25-dihydroxy-24-nor-22-oxacholecalciferol + 16.510113	FindByFormula		+		LMST03020030	421.317	16.5101
1?,25-dihydroxy-25,25-diphenyl-26,27-dinorvitamin D3 / 1?,25-dihydroxy-25,25-diphenyl-26,27-dinorcholecalciferol	Sterol Lipids	Secosteroids	1.94596e-27	1.04168e-26	25.7108	4.68431	25.7108	up	0	0	0	0	0	0	0	0	0	18.7861	18.6781	18.7474	0	0	0	0	0	0	0	0	0	0	0	0		(271.18613, 10332.611)(272.18918, 1481.3374)	1?,25-dihydroxy-25,25-diphenyl-26,27-dinorvitamin D3 / 1?,25-dihydroxy-25,25-diphenyl-26,27-dinorcholecalciferol	FindByFormula		+		LMST03020543	270.178	13.4327
1?,25-dihydroxy-26,27-dimethyl-20,21,22,22,23,23-hexadehydro-24a-homovitamin D3 / 1?,25-dihydroxy-26,27-dimethyl-20,21,22,22,23,23-hexadehydro-24a-homocholecalciferol	Sterol Lipids	Secosteroids	3.35855e-30	2.20212e-29	5.81127	2.53885	5.81127	up	0	0	0	0	0	0	0	0	0	0	15.6756	14.7906	0	0	0	0	0	0	0	0	0	0	0	0		(470.36307, 1367.0337)(471.36554, 529.58984)	1?,25-dihydroxy-26,27-dimethyl-20,21,22,22,23,23-hexadehydro-24a-homovitamin D3 / 1?,25-dihydroxy-26,27-dimethyl-20,21,22,22,23,23-hexadehydro-24a-homocholecalciferol	FindByFormula		+		LMST03020446	469.356	24.7879
11-(3-acetoxy-1-propynyl)-1?,25-dihydroxy-9,11-didehydrovitamin D3 / 11-(3-acetoxy-1-propynyl)-1?,25-dihydroxy-9,11-didehydrocholecalciferol	Sterol Lipids	Secosteroids	4.35642e-15	8.65435e-15	-4.9245	-2.29998	4.9245	down	4.06585	4.00418	-15.1972	3.97297	-15.1972	-15.1972	4.29673	-15.1972	-15.1972	4.19966	-15.1972	4.1103	1.82049	0.305655	0.292357	1.39838	0.571023	0.203707	1.00561	-15.1972	0.44735	0.613107	-15.1972	-15.1972		(256.17526, 3249.1985)(257.17828, 379.08533)	11-(3-acetoxy-1-propynyl)-1?,25-dihydroxy-9,11-didehydrovitamin D3 / 11-(3-acetoxy-1-propynyl)-1?,25-dihydroxy-9,11-didehydrocholecalciferol	FindByFormula		+		LMST03020511	255.167	3.6858
24,24-difluoro-1?,25-dihydroxy-24a-homovitamin D3 / 24,24-difluoro-1?,25-dihydroxy-24a-homocholecalciferol	Sterol Lipids	Secosteroids	3.27632e-06	3.62211e-06	4.751	2.24823	4.751	up	18.1297	0	17.3838	18.5115	0	0	18.7682	0	0	0	0	0	16.2405	0	0	0	14.3037	0	15.2702	0	0	0	0	0		(489.31506, 1359.2119)(489.81708, 643.1209)(490.31714, 247.51671)	24,24-difluoro-1?,25-dihydroxy-24a-homovitamin D3 / 24,24-difluoro-1?,25-dihydroxy-24a-homocholecalciferol	FindByFormula		+		LMST03020316	976.616	9.971
26,26,26-trifluoro-25-hydroxy-27-norvitamin D3 / 26,26,26-trifluoro-25-hydroxy-27-norcholecalciferol	Sterol Lipids	Secosteroids	1.16701e-08	1.46299e-08	8.63706	3.11054	8.63706	up	4.5238	4.37405	3.87842	3.88715	3.71229	3.55573	-19.8887	1.24876	2.23137	-19.8887	-19.8887	-19.8887	-19.8887	-19.8887	-19.8887	-1.09085	-19.8887	-0.647985	-0.772285	-1.69857	0.502289	-0.56632	-4.61661	-1.02457		(859.60614, 3912.5435)(860.61005, 2370.2466)(861.6128, 727.7358)(419.31613, 2293.4863)(420.3193, 687.9206)(441.2977, 5751.2837)(442.30142, 1648.0958)	26,26,26-trifluoro-25-hydroxy-27-norvitamin D3 / 26,26,26-trifluoro-25-hydroxy-27-norcholecalciferol	FindByFormula		+		LMST03020024	418.307	25.8581
25-hydroxyvitamin D2 25-(?-glucuronide) / 25 hydroxyergocalciferol 25-(?-glucuronide)	Sterol Lipids	Steroid conjugates	7.25452e-06	7.90774e-06	-402.095	-8.65139	402.095	down	16.2438	16.1554	0	0	0	0	0	0	0	18.4706	0	0	15.6658	18.342	17.5695	17.957	18.7843	0	0	17.2662	0	17.0365	15.4941	16.5711		(611.3552, 1086.8352)(612.3607, 409.97858)	25-hydroxyvitamin D2 25-(?-glucuronide) / 25 hydroxyergocalciferol 25-(?-glucuronide)	FindByFormula		+		LMST05010021	610.349	19.6144
Chenodeoxycholic acid sulfate	Sterol Lipids	Steroid conjugates	5.03216e-06	5.519e-06	63.829	5.99614	63.829	up	18.9751	0	0	0	0	0	17.5688	17.7375	0	0	0	17.6723	0	0	0	0	0	0	0	0	0	0	0	0	59132-31-9	(490.2847, 3630.2593)(491.28973, 857.4056)(492.28912, 215.86514)	Chenodeoxycholic acid sulfate	FindByFormula	HMDB02522	+		LMST05020026	489.28	7.9572
cortisol 21-sulfate	Sterol Lipids	Steroid conjugates	5.3345e-21	1.70373e-20	-3.14671	-1.65384	3.14671	down	0	0	17.7758	0	0	0	17.8855	17.2235	0	18.4259	18.3832	17.766	15.6401	15.5541	15.5672	16.3734	0	0	16.3629	14.543	0	15.6826	17.5828	0		(465.15448, 2099.8843)(466.15686, 511.23975)	cortisol 21-sulfate	FindByFormula		+	C02822	LMST05020020	464.149	0.926469
Glycochenodeoxycholic acid 3-glucuronide	Sterol Lipids	Steroid conjugates	2.45381e-25	1.1065e-24	-51.346	-5.68218	51.346	down	18.6669	18.8827	0	18.581	18.5275	0	0	22.8615	19.4026	19.0211	0	0	19.2483	17.6776	15.9531	18.6098	17.5762	15.5657	17.0714	17.6715	14.7938	18.3977	15.9852	15.5791	79254-98-1	(626.3539, 6050.328)(627.3569, 2260.791)(628.3618, 575.84717)(648.33514, 1716.6647)(649.33606, 609.6275)(650.31915, 511.53375)	Glycochenodeoxycholic acid 3-glucuronide	FindByFormula	HMDB02579	+	C03033	LMST05010048	625.346	12.9667
Glycochenodeoxycholic acid 3-glucuronide + 12.973981	Sterol Lipids	Steroid conjugates	3.44538e-16	7.40215e-16	-187.245	-7.54878	187.245	down	18.662	19.6502	0	0	18.6482	0	0	22.9887	0	0	0	0	19.3518	17.8718	16.4641	18.6565	0	15.7472	0	17.6766	14.97	18.5023	16.3109	14.9834	79254-98-1	(626.35394, 5796.3423)(627.3568, 2123.0154)(628.36096, 554.52637)(629.35864, 251.91199)(648.33514, 1554.7092)(649.33746, 572.0031)(650.3243, 447.90295)	Glycochenodeoxycholic acid 3-glucuronide + 12.973981	FindByFormula	HMDB02579	+	C03033	LMST05010048	625.347	12.974
Glycochenodeoxycholic acid 3-glucuronide + 13.0622425	Sterol Lipids	Steroid conjugates	1.85728e-28	1.08e-27	-99.7945	-6.64089	99.7945	down	2.46706	5.60692	-15.6064	-15.6064	-15.6064	-15.6064	7.15944	7.24486	-15.6064	5.98622	-15.6064	6.2448	3.65187	2.07436	3.03024	3.005	1.87266	3.11227	0.127667	2.06464	-0.844752	2.85215	0.37879	-0.56338	79254-98-1	(626.3536, 11586.909)(627.35645, 4266.4404)(628.3598, 1037.07)(629.35785, 68.39333)(648.33484, 1711.5193)(649.33514, 185.65332)(650.3271, 92.31667)	Glycochenodeoxycholic acid 3-glucuronide + 13.0622425	FindByFormula	HMDB02579	+	C03033	LMST05010048	625.346	13.0622
Glycodeoxycholate	Sterol Lipids	Steroid conjugates	6.83928e-08	8.18312e-08	28.0836	4.81166	28.0836	up	22.4048	21.264	0	23.1065	0	0	0	0	0	21.1728	21.3987	23.8174	19.0273	19.0539	0	0	0	0	19.2118	0	0	0	0	18.1314		(899.63513, 1480.717)(900.6389, 1092.8605)(901.6438, 465.1686)(902.6457, 122.28075)(921.61707, 848.39026)(922.6204, 558.6919)(923.6207, 236.63307)(924.6141, 113.60067)(925.6236, 83.36)(450.32074, 41669.58)(451.3238, 12152.595)(452.32642, 2164.1687)(453.32983, 124.08714)(472.30212, 4356.374)(473.3042, 1309.0328)(474.29837, 367.30066)(475.29742, 109.49764)	Glycodeoxycholate	FindByFormula	HMDB04012	+		LMST05030006	449.314	14.8642
Glycodeoxycholate + 13.031903	Sterol Lipids	Steroid conjugates	9.16415e-05	9.60604e-05	48.6285	5.60373	48.6285	up	0	20.6133	19.8772	21.1966	0	0	0	0	0	18.6484	0	20.4408	0	0	0	0	0	0	0	15.6926	0	0	17.8389	0		(899.6372, 1077.6517)(900.6409, 660.24835)(901.64276, 214.02832)(902.6442, 107.96667)(921.61786, 227.125)(922.6219, 135.07668)(923.617, 64.13999)(450.32068, 4677.197)(451.32437, 1353.7191)(452.32758, 296.80002)(472.30234, 1233.283)(473.30676, 495.50497)(474.30695, 114.64)	Glycodeoxycholate + 13.031903	FindByFormula	HMDB04012	+			449.315	13.0319
Taurochenodeoxycholic acid	Sterol Lipids	Steroid conjugates	6.02683e-18	1.50361e-17	6.24764	2.64331	6.24764	up	19.3832	18.6176	0	19.755	19.8063	0	0	0	0	0	0	0	0	0	0	0	0	0	0	0	15.6209	15.6922	0	14.5294		(500.30396, 2424.8628)(501.3071, 750.5657)(502.30505, 265.37933)(522.2853, 507.4389)(523.28735, 190.42108)	Taurochenodeoxycholic acid	FindByFormula		+	C05465	LMST05040005	499.297	13.5975
Taurocholic acid	Sterol Lipids	Steroid conjugates	3.40114e-13	5.83039e-13	212.5	7.73132	212.5	up	0	18.5195	0	18.1525	19.1994	0	18.949	16.0768	18.1195	0	0	0	0	0	0	16.2408	0	0	0	0	0	0	0	0	83830-80-2	(533.3256, 1927.8903)(534.3282, 623.3985)(535.3226, 253.43452)	Taurocholic acid	FindByFormula		+	C05122	LMST05040001	532.319	12.0311
Taurocholic acid + 7.789425	Sterol Lipids	Steroid conjugates	5.79652e-08	6.96846e-08	218.601	7.77215	218.601	up	3.09467	2.75109	2.15639	3.08603	2.40835	2.22894	6.53413	2.69389	2.6325	2.70491	3.65579	2.52821	0.684147	-2.28452	-1.09822	-0.712624	-3.10998	-15.8811	-0.0834999	-15.8811	-15.8811	-2.87141	-1.96911	2.29745	83830-80-2	(516.29944, 4331.2456)(517.30286, 1102.0105)(518.3056, 311.16437)	Taurocholic acid + 7.789425	FindByFormula		+	C05122	LMST05040001	515.293	7.78942
Taurocholic acid + 7.807531	Sterol Lipids	Steroid conjugates	0.000480956	0.000494574	3.73586	1.90144	3.73586	up	0	0	0	0	18.2956	0	22.4126	18.4393	0	18.5781	0	18.3982	16.6652	0	14.7555	0	12.8168	0	15.6513	0	0	13.4177	0	0	83830-80-2	(516.2993, 4350.032)(517.3026, 1146.2515)(518.3064, 181.17667)	Taurocholic acid + 7.807531	FindByFormula		+	C05122	LMST05040001	515.292	7.80753
Tetrahydroaldosterone-3-glucuronide	Sterol Lipids	Steroid conjugates	5.76903e-10	7.83983e-10	65.8668	6.04148	65.8668	up	4.7875	5.62293	4.6002	5.08627	4.6925	-14.4827	4.84985	5.86053	5.03939	5.84596	5.1187	4.20091	-14.4827	2.5594	1.78716	-14.4827	0.732724	1.9058	1.99928	-14.4827	1.65251	0.110735	1.53982	-0.115173	20605-81-6	(558.29065, 2650.8042)(559.2955, 820.20624)(560.2989, 194.62114)	Tetrahydroaldosterone-3-glucuronide	FindByFormula	HMDB10357	+	C03033		557.283	13.3732
(3a,5b)-24-oxo-24-[(2-sulfoethyl)amino]cholan-3-yl-b-D-Glucopyranosiduronic acid	Sterol Lipids	Steroids	7.7308e-39	9.91275e-38	-574753	-19.1326	574753	down	0	0	0	0	0	0	0	0	0	0	0	0	17.1811	19.7149	21.7688	21.6054	19.5688	19.3495	19.4863	18.4059	18.5252	18.2914	17.7796	17.914	99794-82-8	(677.36615, 3107.2996)(678.36993, 1307.659)(679.3718, 430.71008)	(3a,5b)-24-oxo-24-[(2-sulfoethyl)amino]cholan-3-yl-b-D-Glucopyranosiduronic acid	FindByFormula	HMDB02429	+			676.359	18.8815
(3a,5b)-24-oxo-24-[(2-sulfoethyl)amino]cholan-3-yl-b-D-Glucopyranosiduronic acid + 18.902826	Sterol Lipids	Steroids	1.97935e-29	1.23379e-28	-798061	-19.6061	798061	down	0	0	0	0	0	0	0	0	0	0	0	0	17.4093	19.9867	22.0508	19.8792	19.9092	21.884	19.8689	20.4856	18.7559	18.7202	18.1082	18.2155	99794-82-8	(655.384, 569.9971)(656.4001, 754.91895)(657.40497, 361.27)(677.366, 2834.08)(678.3699, 1202.3591)(679.37085, 314.5062)	(3a,5b)-24-oxo-24-[(2-sulfoethyl)amino]cholan-3-yl-b-D-Glucopyranosiduronic acid + 18.902826	FindByFormula	HMDB02429	+			654.377	18.9028
(3a,5b)-24-oxo-24-[(2-sulfoethyl)amino]cholan-3-yl-b-D-Glucopyranosiduronic acid + 18.948513	Sterol Lipids	Steroids	4.34218e-30	2.8136e-29	-1567.59	-10.6143	1567.59	down	0	0	0	0	0	15.2395	0	16.3828	0	0	16.5251	0	17.1811	0	21.7948	21.6054	0	0	21.8184	20.6222	18.5201	18.2914	17.7796	17.9065	99794-82-8	(677.36615, 1946.6327)(678.36975, 811.86536)(679.37067, 235.64255)	(3a,5b)-24-oxo-24-[(2-sulfoethyl)amino]cholan-3-yl-b-D-Glucopyranosiduronic acid + 18.948513	FindByFormula	HMDB02429	+			676.358	18.9485
11b,21-Dihydroxy-3,20-oxo-5b-pregnan-18-al + 11.079466	Sterol Lipids	Steroids	1.98435e-09	2.60613e-09	-55.0584	-5.78289	55.0584	down	13.7944	-8.29701	-8.29701	14.2805	-8.29701	-8.29701	14.2509	-8.29701	-8.29701	13.2397	-8.29701	14.1435	11.9711	12.4069	11.7472	11.9385	11.5733	11.0413	-8.29701	-8.29701	-8.29701	11.8502	11.6676	11.7197		(725.4246, 163.99788)(747.4074, 401.70514)(748.40826, 306.6094)(749.4089, 191.31429)(363.2171, 20456.912)(364.22034, 4948.5513)(365.21954, 688.078)(385.19882, 345.32526)	11b,21-Dihydroxy-3,20-oxo-5b-pregnan-18-al + 11.079466	FindByFormula		+	C05473	LMST02030187	362.21	11.0795
16alpha,17beta-Dihydroxyandrost-4-en-3-one dipropionate	Sterol Lipids	Steroids	9.14482e-35	8.65262e-34	-761.969	-9.57359	761.969	down	2.82982	-12.4451	-12.4451	-12.4451	-12.4451	-12.4451	-12.4451	-12.4451	4.36756	4.57127	-12.4451	-12.4451	-12.4451	3.06903	3.57563	4.46951	4.87814	4.23588	5.09191	3.49322	3.4067	-12.4451	3.58329	3.73289		(417.26544, 1259.374)(417.76685, 553.02075)	16alpha,17beta-Dihydroxyandrost-4-en-3-one dipropionate	FindByFormula		+	C15289		832.515	12.6448
16alpha-Hydroxyestrone	Sterol Lipids	Steroids	0	0	-64.577	-6.01295	64.577	down	0	0	0	0	0	0	0	0	0	0	0	0	0	0	0	0	0	0	0	0	17.5664	17.2658	18.2957	19.0275	566-76-7	(287.16547, 3131.5369)(287.6669, 1301.3947)(288.16827, 268.73206)(573.3221, 759.0001)	16alpha-Hydroxyestrone	FindByFormula	HMDB00335	+	C05300	LMST02010041	572.317	12.5673
16alpha-Hydroxyestrone + 12.57222	Sterol Lipids	Steroids	0	0	-1036.79	-10.0179	1036.79	down	0	0	0	0	0	0	0	0	0	0	0	0	0	0	0	0	13.6561	0	17.0728	16.8038	17.5664	17.8029	18.2855	19.0275	566-76-7	(287.16534, 2818.1267)(287.66696, 1173.1794)(288.16562, 96.97)(573.32184, 681.9184)	16alpha-Hydroxyestrone + 12.57222	FindByFormula	HMDB00335	+	C05300	LMST02010041	572.316	12.5722
17beta-Nitro-5alpha-androstane	Sterol Lipids	Steroids	5.75549e-30	3.70957e-29	-348.382	-8.44453	348.382	down	1.49086	1.47763	0.721417	1.54224	0.782211	0.688437	-22.3553	-5.67435	-5.1051	-22.3553	-22.3553	-22.3553	0.920395	0.573107	0.592903	0.579725	0.930807	0.544687	0.909222	0.880852	0.50721	0.514231	0.458153	0.425196		(306.24295, 115605.37)(307.2459, 25162.988)(308.24918, 3233.7307)	17beta-Nitro-5alpha-androstane	FindByFormula		+	C15281		305.237	12.0662
17-Ethynyl-5alpha-androstan-17beta-ol	Sterol Lipids	Steroids	8.73458e-20	2.542e-19	-122.198	-6.93308	122.198	down	0	18.6073	0	0	0	17.3777	0	17.3603	17.7415	0	17.3803	0	0	16.4162	15.8486	15.7706	15.6561	14.6114	15.2226	16.3814	14.9175	15.5182	15.5301	15.7915		(301.2526, 1152.0372)(302.2557, 289.18243)	17-Ethynyl-5alpha-androstan-17beta-ol	FindByFormula		+	C15431		300.244	12.7213
2alpha-(Hydroxymethyl)-17-methyl-5alpha-androstane-3beta,17beta-diol	Sterol Lipids	Steroids	3.93098e-09	5.09322e-09	-1756.37	-10.7784	1756.37	down	18.69	0	16.9306	18.6677	0	0	0	0	0	0	0	0	16.8159	17.7285	16.4304	16.2893	15.4664	16.371	16.5536	17.7077	16.6226	17.1043	16.5393	0		(337.2734, 2097.7654)(338.2775, 548.2927)(339.26724, 455.30664)	2alpha-(Hydroxymethyl)-17-methyl-5alpha-androstane-3beta,17beta-diol	FindByFormula		+	C14977		336.267	16.7101
5-Nitro-2-furancarboxaldehyde (2-hydroxyethyl)hydrazone	Sterol Lipids	Steroids	5.76962e-08	6.93749e-08	5.45396	2.4473	5.45396	up	20.8653	21.0682	0	21.1275	0	0	21.8038	0	0	0	0	18.9462	0	0	17.9151	0	18.9964	0	0	17.9121	0	0	0	19.6198		(178.08607, 7982.7744)(179.08894, 664.06946)(180.08398, 726.0704)(200.06602, 32892.04)(201.069, 4533.921)	5-Nitro-2-furancarboxaldehyde (2-hydroxyethyl)hydrazone	FindByFormula		+	C15178		177.077	0.811864
9-Fluoro-16alpha-hydroxyandrost-4-ene-3,11,17-trione	Sterol Lipids	Steroids	8.56706e-06	9.30335e-06	-7.73048	-2.95056	7.73048	down	0	0	0	0	18.411	18.7464	0	18.5119	18.8639	0	16.5587	0	0	16.0041	16.0539	15.4665	0	15.4934	15.4096	0	16.0322	16.2092	15.8296	0		(335.1665, 1123.7809)(336.17014, 289.20767)	9-Fluoro-16alpha-hydroxyandrost-4-ene-3,11,17-trione	FindByFormula		+	C15105		334.158	17.0111
9-Fluoro-17-methyl-11-oxotestosterone	Sterol Lipids	Steroids	1.40267e-20	4.33598e-20	44.9445	5.49007	44.9445	up	4.39847	5.93991	7.52307	4.66884	-14.1981	7.44071	5.93949	5.59354	4.21963	4.98069	5.74329	7.43264	0.46855	-1.33917	0.974544	7.3826	4.8669	3.44952	3.04999	-14.1981	-14.1981	-14.1981	3.98689	3.55581	465-69-0	(357.1839, 12945.319)(358.18726, 2742.0015)(359.18323, 771.8685)	9-Fluoro-17-methyl-11-oxotestosterone	FindByFormula		+	C14621		356.177	8.45232
Cortolone-3-glucuronide	Sterol Lipids	Steroids	2.02101e-05	2.16601e-05	11.2644	3.4937	11.2644	up	4.14763	4.94285	3.46211	4.26141	3.43508	3.42193	-14.8783	-14.8783	3.75704	3.68361	3.36322	-14.8783	0.50493	1.03387	0.629272	-14.8783	-14.8783	1.16379	0.721432	1.05713	1.16495	1.15339	-14.8783	-14.8783	56162-46-0	(543.2802, 1402.669)(544.28375, 447.76276)(565.2606, 341.57025)(566.2635, 119.13232)	Cortolone-3-glucuronide	FindByFormula	HMDB10320	+	C03033		542.273	10.6347
Cortolone-3-glucuronide + 10.87887	Sterol Lipids	Steroids	6.89943e-08	8.25184e-08	173.514	7.43891	173.514	up	17.5819	19.5475	17.7858	18.7386	0	0	18.8925	16.7643	18.8568	18.121	17.7899	17.54	14.9218	16.1475	15.3301	15.3158	15.3635	0	0	0	0	15.2726	0	0	56162-46-0	(560.30676, 1820.4382)(561.30975, 585.1319)(562.31085, 161.84561)	Cortolone-3-glucuronide + 10.87887	FindByFormula	HMDB10320	+	C03033		559.299	10.8789
(25S)-11alpha,20,26-trihydroxyecdysone	Sterol Lipids	Sterols	1.65814e-12	2.69182e-12	-1451.74	-10.5036	1451.74	down	5.89981	-14.3771	-14.3771	5.42148	-14.3771	-14.3771	-14.3771	-14.3771	-14.3771	3.69305	-14.3771	-14.3771	3.82655	2.71625	-14.3771	0.883848	-0.267685	2.58564	2.47772	2.78306	2.59904	2.72552	3.09198	2.61838		(274.18353, 3572.0205)(275.18677, 636.8883)(276.1808, 221.13809)(296.1628, 128.96)	(25S)-11alpha,20,26-trihydroxyecdysone	FindByFormula		+		LMST01010158	273.176	12.6471
(25S)-11alpha,20,26-trihydroxyecdysone + 12.596674	Sterol Lipids	Sterols	1.13119e-11	1.73381e-11	-7.89055	-2.98013	7.89055	down	20.2769	0	17.4393	0	18.3589	19.2135	0	0	19.0214	0	19.8725	0	17.3127	17.0923	17.8528	15.3485	17.4319	16.9627	0	0	15.2134	15.6129	0	17.1168		(274.18393, 3473.269)(275.1867, 615.0823)(276.18335, 214.184)(277.18085, 53.175)(296.1666, 58.69)	(25S)-11alpha,20,26-trihydroxyecdysone + 12.596674	FindByFormula		+		LMST01010158	273.178	12.5967
(25S)-5alpha-cholestan-3beta,6alpha,7beta,8beta,15alpha,16beta,26-heptol	Sterol Lipids	Sterols	5.15536e-17	1.18347e-16	-7.45169	-2.89757	7.45169	down	0.914991	0.826031	0.477959	1.01439	-20.3505	1.23219	1.03589	0.676138	0.900528	1.21213	0.801319	-20.3505	-1.14342	0.818516	-0.832891	0.951618	0.678749	0.76767	0.997906	0.293556	0.329576	0.0336723	-0.14012	0.406532		(502.37366, 11810.727)(503.3758, 3596.7712)(504.37842, 682.77264)	(25S)-5alpha-cholestan-3beta,6alpha,7beta,8beta,15alpha,16beta,26-heptol	FindByFormula		+		LMST01010327	501.366	19.7387
(25S)-5alpha-cholestan-3beta,6alpha,7beta,8beta,15alpha,16beta,26-heptol + 19.721394	Sterol Lipids	Sterols	6.376e-09	8.14458e-09	-451.533	-8.81869	451.533	down	0	0	0	0	0	0	0	0	0	20.4242	20.073	0	16.7487	0	16.4161	19.8038	19.6842	17.2479	19.8248	18.4991	0	0	18.0969	0		(507.32892, 7921.238)(508.3326, 2521.3547)(509.33926, 535.692)	(25S)-5alpha-cholestan-3beta,6alpha,7beta,8beta,15alpha,16beta,26-heptol + 19.721394	FindByFormula		+		LMST01010327	506.322	19.7214
(25S)-5alpha-cholestan-3beta,6alpha,7beta,8beta,15alpha,16beta,26-heptol + 19.74301	Sterol Lipids	Sterols	2.96088e-10	4.10087e-10	-8863.89	-13.1137	8863.89	down	-19.0635	-19.0635	-19.0635	-19.0635	-19.0635	-19.0635	1.66594	0.279604	-19.0635	2.50269	0.502443	-19.0635	-1.05154	1.53172	1.64102	1.42905	1.53901	1.63234	1.27651	1.03478	-0.0231514	0.114059	-0.374979	1.05838		(485.34918, 568.30493)(486.3492, 340.39502)(507.3277, 5437.1577)(508.33176, 1842.5381)(509.33728, 438.62704)	(25S)-5alpha-cholestan-3beta,6alpha,7beta,8beta,15alpha,16beta,26-heptol + 19.74301	FindByFormula		+		LMST01010327	484.337	19.743
(25S)-5alpha-cholestan-3beta,6alpha,7beta,8beta,15alpha,16beta,26-heptol + 19.743723	Sterol Lipids	Sterols	1.49812e-08	1.86611e-08	-2508.88	-11.2928	2508.88	down	0	0	0	0	0	0	21.3955	0	0	0	0	0	18.0258	20.5933	20.7049	0	20.5924	0	0	20.1011	19.0358	19.167	18.6891	0		(485.34366, 636.7867)(486.34824, 315.44333)(507.3279, 6457.5728)(508.33145, 2181.977)(509.3367, 522.33044)	(25S)-5alpha-cholestan-3beta,6alpha,7beta,8beta,15alpha,16beta,26-heptol + 19.743723	FindByFormula		+		LMST01010327	484.341	19.7437
11-acetoxy-3beta,6alpha-dihydroxy-9,11-seco-5alpha-cholest-7-en-9-one.	Sterol Lipids	Sterols	7e-45	1.36e-43	-279216	-18.091	279216	down	0	0	0	0	0	0	0	0	0	0	0	0	0	19.0379	19.5135	20.0824	20.2443	20.1543	20.0801	19.3219	19.5432	19.5529	19.8779	19.684		(477.35913, 2930.3218)(477.86063, 1483.9656)(478.3618, 507.1593)	11-acetoxy-3beta,6alpha-dihydroxy-9,11-seco-5alpha-cholest-7-en-9-one.	FindByFormula		+		LMST01010336	952.704	21.6616
11-acetoxy-3beta,6alpha-dihydroxy-9,11-seco-5alpha-cholest-7-en-9-one. + 21.665655	Sterol Lipids	Sterols	2.237e-41	3.51492e-40	-288697	-18.1392	288697	down	0	0	0	0	0	0	0	0	0	0	0	0	0	19.3056	19.6486	20.0702	20.2443	20.1543	20.0801	19.5133	19.5233	19.54	19.872	19.7186		(477.35922, 3000.8633)(477.86075, 1531.5663)(478.3618, 517.413)	11-acetoxy-3beta,6alpha-dihydroxy-9,11-seco-5alpha-cholest-7-en-9-one. + 21.665655	FindByFormula		+		LMST01010336	952.706	21.6657
Cholest-5-ene	Sterol Lipids	Sterols	1.49685e-15	3.08999e-15	-17.8793	-4.16022	17.8793	down	0	0	15.3476	0	15.5668	14.8571	0	0	0	0	0	0	0	0	13.2948	14.6813	14.4595	14.4137	0	0	0	13.5488	12.7551	12.5409	570-74-1	(388.39355, 426.79074)(389.39606, 120.425)	Cholest-5-ene	FindByFormula		+	C05416	LMST01010243	387.387	20.6383
cholesteryl beta-D-glucoside	Sterol Lipids	Sterols	4.97603e-09	6.39535e-09	-10.6299	-3.41006	10.6299	down	0	0	0	0	0	0	0	0	0	0	0	0	0	0	12.9261	0	14.7664	0	13.2282	0	0	0	0	0		(549.417, 1418.6343)(549.91864, 829.06305)(550.4178, 307.92786)	cholesteryl beta-D-glucoside	FindByFormula		+	C03855	LMST01010173	1096.81	25.4372
ecdysone 25-O-D-glucopyranoside	Sterol Lipids	Sterols	2.11971e-32	1.68053e-31	-324314	-18.307	324314	down	-20.1043	-20.1043	1.91103	-20.1043	-20.1043	1.91229	-20.1043	-20.1043	-20.1043	-20.1043	-20.1043	-20.1043	1.4098	1.424	1.38333	1.3242	2.82878	1.38095	2.82678	2.55274	1.94653	1.90853	1.86377	1.61523		(166.11243, 14504.143)(166.61403, 3764.4294)(167.11548, 497.99448)(331.21686, 26811.203)(332.21902, 6894.595)(333.22226, 900.0692)	ecdysone 25-O-D-glucopyranoside	FindByFormula		+		LMST01010192	330.21	11.2495
ecdysone 25-O-D-glucopyranoside + 11.284364	Sterol Lipids	Sterols	2.58056e-16	5.6057e-16	-7604.68	-12.8927	7604.68	down	20.6544	0	0	0	0	0	0	0	0	0	0	0	0	21.6089	21.5618	21.4859	0	0	0	22.702	22.119	22.0795	22.0501	21.7592		(331.21695, 27265.498)(332.22, 7085.095)(166.11247, 15783.838)	ecdysone 25-O-D-glucopyranoside + 11.284364	FindByFormula		+		LMST01010192	165.105	11.2844
27-Nor-5b-cholestane-3a,7a,12a,24,25-pentol	Sterol Lipids	Sterols	2.73596e-24	1.13344e-23	2.84353	1.50768	2.84353	up	0	0	14.7714	0	0	0	0	0	15.0079	0	15.015	0	13.5238	0	0	0	0	0	0	0	0	0	0	13.1784	78648-95-0	(439.34064, 3328.6687)(440.3438, 909.1144)	27-Nor-5b-cholestane-3a,7a,12a,24,25-pentol	FindByFormula	HMDB02126	+		LMST01010213	438.333	24.837
(R)-(+)-2-Pyrrolidone-5-carboxylic acid			1.39508e-40	2.09954e-39	13.3222	3.73576	13.3222	up	4.36658	4.65331	3.59881	3.43374	4.79565	-16.1694	5.28849	4.77374	4.55517	3.86879	3.82854	3.40482	0.532616	1.49581	1.99998	2.38135	1.42388	1.62391	2.02503	2.4415	2.35705	1.62674	-16.1694	-16.1694	4042-36-8	(130.04956, 10935.97)(131.05225, 637.0572)	(R)-(+)-2-Pyrrolidone-5-carboxylic acid	FindByFormula	HMDB00805	+	C02237		129.043	6.12775
?Gamma Glutamyl ornithine			1.84649e-10	2.59055e-10	28.8266	4.84933	28.8266	up	19.4866	19.6063	0	19.1229	0	0	19.4312	19.3168	19.6032	19.7851	19.4703	0	16.1402	0	16.3305	0	16.0463	0	0	0	16.3849	16.4116	16.3169	0	56523-61-6	(279.1661, 6526.723)(280.169, 1308.2576)	? Glutamyl ornithine	FindByFormula	HMDB02248	+			278.155	7.78283
1-(5-Phosphoribosyl)-4-(N-succinocarboxamide)-5-aminoimidazole			1.23742e-18	3.27585e-18	-3.56869	-1.8354	3.56869	down	5.52797	6.60866	-15.9854	5.84453	-15.9854	-15.9854	6.23729	-15.9854	-15.9854	5.92746	-15.9854	8.47681	0.0161343	-15.9854	1.23316	-15.9854	4.99683	3.38496	2.52382	-2.15279	-0.837225	-0.819731	4.34616	-15.9854		(853.2634, 744.0409)(854.2665, 410.84927)(855.2654, 247.03862)(875.2453, 547.14777)(876.24634, 277.47665)(877.2441, 191.69453)(878.24915, 111.74667)(427.1352, 38937.26)(428.1376, 8828.792)(429.1332, 4395.627)(430.13507, 1066.5007)(449.11655, 4191.7944)(450.1198, 1114.2303)(451.11584, 691.98663)(452.1148, 217.65572)	1-(5-Phosphoribosyl)-4-(N-succinocarboxamide)-5-aminoimidazole	FindByFormula		+	C04811		426.129	6.5329
1-(5-Phosphoribosyl)-4-(N-succinocarboxamide)-5-aminoimidazole + 7.7722425			3.86384e-15	7.71623e-15	-763.276	-9.57606	763.276	down	0	0	0	0	0	0	0	0	0	0	0	0	14.3912	0	14.5416	19.1909	18.5944	0	16.3404	0	13.6574	0	18.1967	0		(427.1337, 6257.8496)(428.1368, 1459.6787)(429.13257, 721.75433)(430.13254, 138.12)(449.11603, 695.2306)(450.11755, 139.9)(451.11353, 88.765)(452.1138, 29.5)	1-(5-Phosphoribosyl)-4-(N-succinocarboxamide)-5-aminoimidazole + 7.7722425	FindByFormula		+	C04811		426.128	7.77224
1-nitroheptane + 2.4394999			2.58538e-06	2.87238e-06	2.03123	1.02236	2.03123	up	26.0162	0	25.249	25.921	25.8096	26.2616	0	0	0	0	24.5333	0	20.7786	21.2537	21.3409	19.6293	0	19.1792	0	0	0	0	19.7947	19.546	693-39-0	(146.11723, 154779.84)(147.12053, 9646.684)(148.11345, 309.9475)(168.0967, 122.95799)	1-nitroheptane + 2.4394999	FindByFormula	HMDB13811	+			145.11	2.4395
1-nitroheptane + 2.4472952			1.40163e-05	1.511e-05	91.0703	6.50891	91.0703	up	25.9819	0	25.178	25.8762	25.7384	26.2668	0	25.2537	0	0	24.5331	0	20.7551	21.6009	0	19.6248	0	19.155	0	0	0	0	0	19.5853	693-39-0	(146.11707, 142770.11)(147.12051, 8733.885)(148.11887, 816.5625)(168.09868, 253.7614)	1-nitroheptane + 2.4472952	FindByFormula	HMDB13811	+			145.109	2.4473
1-nitroheptane + 2.534938			2.16407e-12	3.4796e-12	60.5505	5.92007	60.5505	up	7.00361	-19.0111	6.23629	6.90845	6.79759	7.24904	4.16885	4.81077	6.85316	3.79713	5.522	4.04683	1.46283	2.59952	2.2733	0.616356	-19.0111	0.147799	-0.795645	0.311678	1.9516	2.15977	0.636784	-19.0111	693-39-0	(146.1172, 136358.84)(147.12067, 8950.659)(148.11925, 415.71503)(149.1155, 132.62)(168.09627, 83.670006)	1-nitroheptane + 2.534938	FindByFormula	HMDB13811	+			145.111	2.53494
1-nitroheptane + 2.5358348			2.28412e-19	6.38984e-19	21.6313	4.43505	21.6313	up	6.26384	-19.7514	5.49629	6.16859	6.05706	6.50943	3.43586	5.40767	5.10296	3.07177	4.67504	3.33746	0.709837	1.84955	1.59342	0.164068	-1.96465	-0.559082	-1.56278	-0.442848	1.21154	1.41014	-0.103786	-19.7514	693-39-0	(146.11705, 123618.29)(147.12062, 8046.9883)(148.11893, 1155.1588)(168.09859, 127.84401)	1-nitroheptane + 2.5358348	FindByFormula	HMDB13811	+			145.11	2.53583
1-nitroheptane + 2.686795			1.05543e-08	1.32585e-08	24.9889	4.64322	24.9889	up	0	0	0	0	0	0	23.169	23.8121	24.8545	22.8058	0	23.071	0	0	0	0	0	0	0	0	20.8679	21.3586	19.7674	0	693-39-0	(146.11716, 70331.27)(147.12047, 5243.899)(148.11755, 494.4478)(168.09674, 242.895)	1-nitroheptane + 2.686795	FindByFormula	HMDB13811	+			145.11	2.6868
2,4-Bis(acetamido)-2,4,6-trideoxy-beta-L-altropyranose			9.65937e-14	1.71801e-13	-68.7545	-6.10338	68.7545	down	2.60067	-16.4812	-16.4812	2.92764	-16.4812	-16.4812	3.17134	-16.4812	-16.4812	3.7758	3.03876	2.91064	-0.53761	0.836399	1.03916	3.66269	0.881927	0.501226	0.446032	0.180178	0.637653	0.656345	0.955662	-16.4812		(247.12866, 5067.2695)(248.13171, 590.6951)(249.13239, 115.20739)(269.1108, 93.93667)	2,4-Bis(acetamido)-2,4,6-trideoxy-beta-L-altropyranose	FindByFormula		+	C19972		246.12	2.32703
4a-Hydroxytetrahydrobiopterin			3.95035e-19	1.0846e-18	-21552.8	-14.3956	21552.8	down	-16.903	-16.903	8.5317	-16.903	-16.903	7.80462	-16.903	-16.903	-16.903	-16.903	-16.903	-16.903	4.19116	4.32414	4.49538	6.55221	6.57585	7.31041	6.28266	3.65088	-16.903	4.38227	6.09415	-16.903		(151.54587, 144221.47)(152.04756, 25409.404)(152.54596, 8528.866)(153.04657, 1474.153)(302.08398, 22012.055)(303.0868, 4378.902)(304.09357, 6873.8696)(305.09964, 1645.9828)	4a-Hydroxytetrahydrobiopterin	FindByFormula		+	C15522		301.078	5.93382
5'-Phosphoribosyl-N-formylglycinamide (FGAR)			6.61384e-20	1.94629e-19	-16142.6	-13.9786	16142.6	down	1.97151	2.12169	-16.9683	2.20538	-16.9683	-16.9683	-16.9683	-16.9683	-16.9683	-16.9683	-16.9683	-16.9683	2.18741	1.20372	1.2893	1.46209	2.12383	1.5652	2.1147	2.23691	1.67593	1.73916	1.8826	1.84586	349-34-8	(332.0851, 1914.5719)(333.08752, 293.01837)(334.08316, 970.5304)	5'-Phosphoribosyl-N-formylglycinamide (FGAR)	FindByFormula		+	C04376		331.078	12.2856
6-(2-Chloroallylthio)purine			1.07726e-31	7.92908e-31	-1373.95	-10.4241	1373.95	down	0	16.9997	0	0	0	0	0	0	0	18.761	0	0	16.6149	14.4227	16.5051	18.1142	16.3525	16.4953	14.3498	15.31	15.5169	0	17.1688	0		(227.01584, 2359.0474)(227.51678, 553.70544)(228.01706, 396.97876)	6-(2-Chloroallylthio)purine	FindByFormula		+	C15397		452.017	6.44418
6-Phosphogluconic acid			4.19756e-12	6.62284e-12	9652.04	13.2366	9652.04	up	20.4677	20.0186	0	21.1086	0	19.9217	17.6328	0	19.9711	0	20.192	19.527	0	0	0	0	0	0	0	0	0	0	0	0	53411-70-4	(139.01955, 5358.6797)(140.02214, 452.8433)(141.0156, 269.37225)	6-Phosphogluconic acid	FindByFormula	HMDB01316	+	C00345		138.013	3.11941
Adenosylcobalamin			1.44547e-37	1.66986e-36	-302949	-18.2087	302949	down	0	0	0	0	0	0	0	0	0	0	0	0	15.7344	20.183	20.0529	20.0863	20.1342	19.9636	20.0331	16.2528	16.2975	16.3817	15.627	17.7581		(693.33966, 1285.6299)(694.3426, 561.7021)(695.3428, 309.2367)	Adenosylcobalamin	FindByFormula	HMDB02086	+			692.332	18.9551
ADMA			1.76493e-12	2.85677e-12	-774.867	-9.5978	774.867	down	0	0	0	0	0	0	0	0	0	0	0	0	0	19.0958	0	19.1421	0	19.0606	19.5806	0	19.2896	0	0	19.005	220805-22-1	(220.1776, 8974.156)(221.18059, 791.2952)	ADMA	FindByFormula	HMDB03334	+	C03626		219.17	12.063
All trans decaprenyl diphosphate			6.62854e-18	1.64695e-17	16.5632	4.04991	16.5632	up	2.74006	2.68943	1.9021	2.46019	2.60585	2.07066	2.81975	-16.2312	1.4169	2.37725	-16.2312	2.25677	-16.2312	2.54369	1.87896	0.852196	0.935041	0.826746	0.238789	0.089365	-0.16235	-16.2312	-16.2312	-16.2312		(865.62366, 3149.8206)(866.6262, 1546.665)(867.6289, 472.2051)(868.6335, 79.14541)	All trans decaprenyl diphosphate	FindByFormula	HMDB06288	+			864.615	25.697
All trans decaprenyl diphosphate + 25.692186			5.79027e-22	2.00217e-21	2.07588	1.05372	2.07588	up	2.62281	2.57217	1.77477	2.02278	2.10551	1.95341	2.66	-16.3484	1.29965	2.26193	-16.3484	2.17116	-0.0880356	2.42644	1.7617	0.870934	0.817789	0.709494	0.121536	-0.0278873	-0.279602	2.48713	-16.3484	-16.3484		(865.6235, 3068.058)(866.62585, 1508.502)	All trans decaprenyl diphosphate + 25.692186	FindByFormula	HMDB06288	+			864.614	25.6922
Alpha-Heptasaccharide			3.28078e-13	5.62884e-13	-105.207	-6.71709	105.207	down	-17.2681	2.11401	2.8272	1.75503	2.60759	2.6738	-17.2681	-17.2681	-17.2681	-17.2681	-17.2681	-17.2681	-17.2681	1.15633	1.01277	-1.38616	0.950354	1.01158	0.973917	0.895412	0.520256	-0.239132	1.34698	-17.2681	76472-96-3	(619.25714, 4203.6973)(620.2601, 1508.4736)	Alpha-Heptasaccharide	FindByFormula	HMDB06611	+			618.251	17.0561
Alpha-Heptasaccharide + 16.841448			1.12739e-28	6.66432e-28	-1587.12	-10.6322	1587.12	down	0	0	0	0	0	0	0	0	0	0	0	0	0	18.4087	18.2698	18.4595	18.1955	18.3045	0	18.1591	17.7892	0	0	0	76472-96-3	(619.25586, 3667.5525)(620.2596, 1670.0305)	Alpha-Heptasaccharide + 16.841448	FindByFormula	HMDB06611	+			618.25	16.8414
Alpha-Heptasaccharide + 17.13133			1.20481e-05	1.30183e-05	-88.3923	-6.46585	88.3923	down	0	0	0	0	19.8757	0	0	0	0	0	0	0	0	0	16.0048	0	15.1073	0	14.8951	18.1804	0	17.7408	0	15.5374	76472-96-3	(619.25555, 3665.1682)(620.25757, 1296.0228)	Alpha-Heptasaccharide + 17.13133	FindByFormula	HMDB06611	+			618.249	17.1313
Alpha-N-Phenylacetyl-L-glutamine			2.89587e-21	9.43763e-21	3.1365	1.64916	3.1365	up	0	0	23.1645	23.0474	24.6247	23.6001	0	24.3828	24.1207	0	23.3172	0	19.7969	20.6247	21.2234	0	20.7316	0	21.2955	21.8605	0	20.9351	0	0	28047-15-6	(551.2107, 2190.239)(552.21295, 673.52106)(553.21136, 153.19225)(265.11826, 63406.812)(266.1212, 9126.308)(267.12595, 1096.0629)(287.09995, 10396.237)(288.10294, 1609.324)(289.1067, 166.79417)	Alpha-N-Phenylacetyl-L-glutamine	FindByFormula	HMDB06344	+	C04148		264.111	6.1232
Angiotensin I			2.98081e-31	2.13191e-30	209300	17.6752	209300	up	21.5383	0	18.7934	19.9221	20.0757	16.86	17.4238	17.2305	17.7108	20.7336	20.9747	20.8397	0	0	0	0	0	0	0	0	0	0	0	0	9041-90-1	(1318.6613, 6427.258)(1319.6643, 4882.5767)(1320.668, 2078.2754)(1321.6705, 662.15643)	Angiotensin I	FindByFormula		+	C00873		1317.65	22.5002
Arginyl-Proline + 1.1354192			7.66405e-23	2.83084e-22	2.78055	1.47537	2.78055	up	4.75128	-18.1526	7.44228	-18.1526	5.08348	-18.1526	5.56944	4.99116	-18.1526	5.5136	5.31586	-18.1526	1.43167	1.39803	-18.1526	-18.1526	-18.1526	6.34633	-18.1526	1.47299	1.533	-18.1526	1.69984	7.0808		(609.2845, 454.006)(610.28986, 161.235)(294.154, 81654.086)(295.15692, 11520.643)(296.15738, 2008.5398)(297.15656, 115.875)(316.13574, 6428.3594)(317.13968, 681.4407)(318.1389, 237.39001)	Arginyl-Proline + 1.1354192	FindByFormula	HMDB28717	+			293.147	1.13542
Biliverdin IX			0.000148461	0.000154631	3.84599	1.94336	3.84599	up	-17.7043	4.99953	2.46713	-17.7043	-17.7043	4.64121	5.24299	4.02646	5.38688	5.09923	5.44877	4.16934	2.00406	-17.7043	3.05653	1.4457	-17.7043	2.09347	3.18343	2.07449	-1.85578	2.18288	-17.7043	3.97648	114-25-0	(583.25507, 24866.658)(584.2581, 9292.67)(585.262, 1824.6578)	Biliverdin IX	FindByFormula	HMDB02309	+	C00500		582.249	14.1906
Biliverdin IX + 14.183826			1.9187e-05	2.05817e-05	4.18523	2.06531	4.18523	up	-18.1611	4.55465	2.01029	3.86589	-18.1611	4.18156	4.78615	3.57365	4.93004	4.63739	4.9918	3.71033	1.54624	2.41419	2.59939	0.988678	-18.1611	1.63172	2.72643	1.60426	-2.2923	1.72835	-18.1611	3.51112	114-25-0	(583.255, 24132.756)(584.258, 9029.291)(585.2618, 1999.6738)	Biliverdin IX + 14.183826	FindByFormula	HMDB02309	+	C00500		582.248	14.1838
Biliverdin IX + 14.186059			1.98633e-06	2.22107e-06	94.1696	6.55719	94.1696	up	3.65885	4.55439	2.02147	-18.1499	-18.1499	4.19352	4.79733	3.58143	-18.1499	4.64991	-18.1499	3.7215	1.5584	2.43066	-18.1499	-18.1499	-18.1499	-18.1499	-18.1499	-18.1499	-2.32206	-18.1499	1.74519	3.52975	114-25-0	(583.2547, 21447.328)(584.2578, 8022.533)(585.2613, 1469.9592)	Biliverdin IX + 14.186059	FindByFormula	HMDB02309	+	C00500		582.247	14.1861
Capryloylglycine			0.000123491	0.000128978	2.07344	1.05202	2.07344	up	19.5788	20.5572	18.655	18.9238	0	19.9533	0	0	0	19.1022	0	0	0	16.7793	17.8252	0	18.4399	0	18.8372	0	16.1978	16.0666	0	0	14246-53-8	(219.16963, 8722.661)(220.1727, 1042.2955)	Capryloylglycine	FindByFormula	HMDB00832	+			218.162	0.599538
Citric acid			0.000216684	0.000224763	21.2077	4.40652	21.2077	up	0	0	21.7985	22.1251	22.1324	22.1242	0	21.7805	0	21.5586	21.9337	0	0	20.2503	0	0	19.912	0	0	0	20.1427	20.2981	19.9717	0	77-92-9	(429.02383, 1854.9249)(430.01825, 690.96075)(451.00665, 1477.91)(452.00485, 524.3589)(215.0154, 44154.793)(216.01878, 3246.4558)(217.02028, 900.45306)(236.99757, 18467.252)(238.00179, 1501.3602)(239.00156, 535.7585)	Citric acid	FindByFormula	HMDB00094	+	C00158		214.008	0.707222
CL(20:4(5Z,8Z,11Z,14Z)/20:1(11Z)/18:2(9Z,12Z)/18:2(9Z,12Z))			3.79789e-11	5.60265e-11	-193.864	-7.5989	193.864	down	0	0	0	16.5557	0	0	0	0	17.9931	15.2289	0	0	0	17.1368	17.0285	16.6416	16.6441	16.9754	17.2989	15.9785	0	0	0	23.2607		(752.5148, 7460.338)(753.5183, 3357.2305)(754.5224, 323.58)(755.5286, 58.05)	CL(20:4(5Z,8Z,11Z,14Z)/20:1(11Z)/18:2(9Z,12Z)/18:2(9Z,12Z))	FindByFormula	HMDB10270	+			751.51	18.3381
Cysteinyldopa			9.00338e-05	9.43915e-05	93.0553	6.54002	93.0553	up	22.2901	22.4271	0	22.4069	0	0	22.17	22.1232	21.9852	22.3025	22.1872	0	19.414	0	19.9767	0	0	0	0	20.1362	19.9574	19.9276	0	0	19641-92-0	(317.08173, 14603.026)(318.08667, 1720.7478)(319.08423, 203.2608)(339.0629, 633.91046)(340.06683, 163.45143)	Cysteinyldopa	FindByFormula		+	C17935		316.074	0.669921
DHAP(10:0)			1.23002e-12	2.01134e-12	-493.471	-8.94682	493.471	down	-23.2467	-23.2467	3.99729	-23.2467	3.70302	3.79526	3.85006	-23.2467	-23.2467	-23.2467	4.15756	-23.2467	1.17361	0.179628	1.16101	-23.2467	1.65869	-0.0352573	1.32842	-23.2467	0.845881	0.492014	1.142	2.68561		(180.10043, 697137.75)(181.10374, 74445.85)(182.10602, 6431.449)(202.08128, 1404.2208)(203.08484, 169.7729)	DHAP(10:0)	FindByFormula	HMDB11675	+			179.094	1.55451
DHAP(10:0) + 1.5554138			3.17415e-18	8.09214e-18	-63014.5	-15.9434	63014.5	down	-18.2029	-18.2029	-18.2029	-18.2029	-18.2029	-18.2029	-18.2029	-18.2029	-18.2029	-18.2029	-18.2029	-18.2029	-18.2029	5.21111	6.19507	-18.2029	-18.2029	4.9726	6.36158	5.37094	5.88241	5.53402	6.17021	-18.2029		(180.10081, 581895.06)(181.10391, 66139.88)	DHAP(10:0) + 1.5554138	FindByFormula	HMDB11675	+			179.094	1.55541
DHAP(8:0)			2.38199e-12	3.81483e-12	-47.6603	-5.57472	47.6603	down	2.05706	2.1693	2.17191	2.12433	-26.4461	-26.4461	-26.4461	-26.4461	2.40178	2.29452	-26.4461	2.24332	0.256535	0.39514	0.199694	-26.4461	0.23563	0.222109	0.360214	-26.4461	0.335728	0.37287	0.441435	0.201242		(331.1647, 498.95056)(332.1665, 127.94021)(333.1565, 56.93)(353.14014, 86.74556)(166.08527, 992325.44)(167.08902, 95420.16)(168.09085, 8245.32)(169.09398, 931.61224)(188.06676, 1422.5568)(189.07013, 152.03525)	DHAP(8:0)	FindByFormula	HMDB11685	+			165.078	1.43198
DL-2-Aminooctanoic acid + 2.8234718			3.88208e-08	4.72029e-08	16.5201	4.04615	16.5201	up	22.0513	21.6385	0	21.9284	0	0	20.1146	0	0	19.4747	0	20.7311	0	0	0	16.2179	0	0	14.5997	13.8609	16.4689	0	16.2374	0	664-90-6	(160.13263, 9982.992)(161.13579, 980.1693)(162.13577, 185.66998)	DL-2-Aminooctanoic acid + 2.8234718	FindByFormula	HMDB00991	+			159.126	2.82347
dTDP-L-ristosamine			2.67493e-07	3.10378e-07	8.11118	3.01991	8.11118	up	19.0277	19.0393	0	0	17.739	0	18.5022	17.6565	0	18.9074	0	0	0	15.6851	0	0	14.6154	0	0	0	14.939	0	15.0659	14.3277		(554.0932, 615.2061)(555.09827, 342.53928)	dTDP-L-ristosamine	FindByFormula		+	C18092		553.085	1.42775
Endomorphin-2			1.47274e-34	1.36997e-33	-744204	-19.5053	744204	down	0	0	0	0	0	0	0	0	0	0	0	0	15.9289	19.2686	21.5592	19.3901	21.6397	19.4212	21.4419	20.5182	20.4895	18.4905	17.8044	18.1119	141801-26-5	(567.3332, 304.7324)(568.33325, 265.26843)(589.31335, 3038.209)(590.31616, 1158.4839)(591.31964, 299.47556)	Endomorphin-2	FindByFormula	HMDB05774	+			566.324	19.019
Endomorphin-2 + 19.018637			1.20175e-28	7.09009e-28	-261135	-17.9944	261135	down	0	0	0	0	0	0	0	0	0	0	0	0	16.2894	21.3123	21.3215	19.1349	21.4218	19.1881	21.3316	20.2084	18.0445	20.0482	0	17.6327	141801-26-5	(589.3129, 2406.422)(590.3166, 933.8434)(591.3173, 168.09718)	Endomorphin-2 + 19.018637	FindByFormula	HMDB05774	+			588.306	19.0186
Flavin adenine dinucleotide (FAD)			2.86658e-23	1.0907e-22	4.12322	2.04377	4.12322	up	17.9973	18.3207	0	17.6972	17.4894	0	17.5558	16.5856	0	16.8972	16.9877	0	0	14.9246	13.9758	0	13.7467	14.4762	13.5151	0	14.8156	14.5552	14.9963	0	146-14-5	(786.16425, 438.2965)(787.1665, 157.74098)	Flavin adenine dinucleotide (FAD)	FindByFormula		+	C00016		785.157	6.35745
Glutamyl-Tryptophan			3.7838e-21	1.21873e-20	-16.7827	-4.0689	16.7827	down	3.72492	4.13234	3.14012	3.84472	-15.479	3.56218	4.0567	-15.479	-15.479	3.6523	-15.479	-15.479	1.03286	1.57104	1.23311	1.15768	1.01319	1.49887	1.20088	0.970305	0.999259	1.07257	1.27445	-15.479		(334.1397, 3600.7712)(335.14304, 672.5463)	Glutamyl-Tryptophan	FindByFormula	HMDB28830	+			333.132	6.86014
Harderoporphyrin			4.65013e-06	5.10647e-06	-118.633	-6.89037	118.633	down	-15.2128	-15.2128	-15.2128	-15.2128	-15.2128	-15.2128	-15.2128	-15.2128	-15.2128	-15.2128	-15.2128	-15.2128	0.17712	-15.2128	-15.2128	1.42554	-15.2128	-15.2128	1.35442	-15.2128	1.81282	-15.2128	-15.2128	1.85056	30783-27-8	(626.29584, 1865.1571)(627.2985, 587.234)(628.29254, 736.74243)	Harderoporphyrin	FindByFormula	HMDB00683	+			625.29	19.3967
Hematoporphyrin			5.31318e-06	5.81879e-06	11.9283	3.57632	11.9283	up	-13.2083	8.41705	6.11258	7.06571	7.66398	8.24355	-13.2083	5.55543	5.63547	-13.2083	5.30311	-13.2083	-13.2083	-13.2083	-13.2083	4.03024	3.62196	4.0756	-13.2083	-13.2083	3.54748	4.11214	2.96989	1.932	14459-29-1	(599.2856, 3938.8467)(600.2887, 1563.6324)(601.2722, 1401.2184)(602.2722, 729.541)(621.2687, 264.225)	Hematoporphyrin	FindByFormula	HMDB00668	+			598.278	12.3574
Hematoporphyrin + 12.361904			1.60059e-09	2.11502e-09	5.37627	2.42661	5.37627	up	6.72688	7.74294	5.46168	6.38953	6.98455	7.57519	-13.8752	4.87721	4.96188	-13.8752	4.62852	-13.8752	2.50194	-13.8752	-13.8752	3.42076	2.97503	3.40848	3.92775	-13.8752	2.87144	3.45717	2.26239	1.40416	14459-29-1	(599.28577, 4316.1655)(600.289, 1705.9742)(601.2762, 436.03055)(602.2722, 104.375)(621.2666, 67.96)	Hematoporphyrin + 12.361904	FindByFormula	HMDB00668	+			598.278	12.3619
Hematoporphyrin + 12.364967			2.31521e-11	3.4676e-11	13.6912	3.77518	13.6912	up	7.98107	9.0213	6.70747	7.60779	8.23792	8.82361	-12.6268	6.11342	6.28259	-12.6268	5.81784	-12.6268	3.8216	-12.6268	-12.6268	4.59293	4.21766	4.65531	5.17672	-12.6268	4.11808	4.70288	-12.6268	2.63251	14459-29-1	(599.28595, 4503.809)(600.28925, 1786.3251)(601.2784, 1628.9993)(602.27356, 1021.1867)(621.2699, 425.26248)	Hematoporphyrin + 12.364967	FindByFormula	HMDB00668	+			598.279	12.365
Hematoporphyrin + 12.36565			8.38028e-13	1.39124e-12	13.8932	3.79631	13.8932	up	20.6236	21.6353	19.3344	20.2656	20.8598	21.4526	0	18.7573	18.9111	0	18.4618	0	16.4121	0	0	17.2084	16.8836	17.3208	17.7853	0	16.7395	17.3104	0	15.0856	14459-29-1	(599.2861, 4614.2334)(600.2896, 1827.8567)(601.28064, 776.785)(602.28894, 53.515)	Hematoporphyrin + 12.36565	FindByFormula	HMDB00668	+			598.279	12.3657
Hematoporphyrin + 12.387359			1.18099e-09	1.5725e-09	82.0593	6.3586	82.0593	up	0	21.6316	19.3189	20.2641	20.8588	21.4528	18.9503	18.7655	0	16.948	18.5114	19.7194	0	18.4591	18.4018	17.2049	16.8648	0	0	0	16.7401	17.3141	0	15.1328	14459-29-1	(599.2864, 7693.8486)(600.28894, 3081.0608)(601.2803, 819.8773)	Hematoporphyrin + 12.387359	FindByFormula	HMDB00668	+			598.279	12.3874
Hematoporphyrin + 12.700691			1.11845e-18	2.9791e-18	29.7437	4.89451	29.7437	up	8.65996	8.60591	6.0618	8.14726	-13.3891	-13.3891	5.5434	5.35453	5.90805	3.59573	5.32359	6.33889	3.16373	5.16925	5.09639	-13.3891	-13.3891	-13.3891	2.91487	3.1518	4.17433	4.6704	3.24233	-13.3891	14459-29-1	(599.2859, 5033.844)(600.2893, 2011.3597)(601.2839, 1211.792)(602.2867, 740.99414)(621.258, 199.51)	Hematoporphyrin + 12.700691	FindByFormula	HMDB00668	+			598.279	12.7007
Hematoporphyrin + 12.735348			1.66948e-07	1.95547e-07	4.7084	2.23524	4.7084	up	0	0	0	21.1106	0	0	18.5744	0	19.3145	16.6545	0	19.2051	16.5795	18.4082	0	0	0	0	0	16.467	0	0	16.5815	0	14459-29-1	(599.28613, 3444.1885)(600.28925, 1393.5272)(601.2769, 406.79498)(602.2669, 176.84334)	Hematoporphyrin + 12.735348	FindByFormula	HMDB00668	+			598.278	12.7353
Hematoporphyrin + 19.431456			7.37982e-10	9.96628e-10	8.13156	3.02353	8.13156	up	21.5551	0	19.8524	20.9734	21.0107	20.774	0	0	0	18.2013	0	0	17.5144	0	18.0157	16.1462	0	0	17.6264	16.7819	0	0	0	0	14459-29-1	(599.28644, 2716.0022)(600.2899, 1103.2186)(601.2925, 427.6219)(621.26996, 515.12573)(622.2748, 235.67308)	Hematoporphyrin + 19.431456	FindByFormula	HMDB00668	+			598.278	19.4315
Hematoporphyrin + 19.451174			9.70351e-10	1.3003e-09	36.3178	5.1826	36.3178	up	13.909	12.881	12.1901	13.466	13.3558	13.1249	-7.65406	11.0736	12.7087	10.5172	-7.65406	-7.65406	9.85794	-7.65406	10.3623	8.49219	-7.65406	-7.65406	9.99416	9.1278	-7.65406	-7.65406	9.13886	9.36996	14459-29-1	(599.2863, 2361.6729)(600.29, 967.3707)(601.29285, 393.82697)(621.2695, 425.32758)(622.27594, 210.02876)	Hematoporphyrin + 19.451174	FindByFormula	HMDB00668	+			598.279	19.4512
Hydroxyprolyl-Histidine			8.85039e-10	1.19019e-09	11.7332	3.55252	11.7332	up	19.4883	19.5917	0	19.8549	0	0	17.841	0	0	18.9531	0	18.2995	14.9101	0	0	0	14.8128	0	14.8121	0	13.2923	0	13.5708	0		(269.12506, 2051.7522)(270.1279, 323.84634)	Hydroxyprolyl-Histidine	FindByFormula	HMDB28865	+			268.118	5.39248
Hypoxanthine			2.14026e-06	2.38923e-06	-6.44039	-2.68715	6.44039	down	0	0	19.5743	0	0	0	0	0	0	0	0	0	0	0	15.8924	0	0	0	0	16.5509	0	0	19.3769	0	68-94-0	(295.0636, 109.41)(137.04523, 46437.312)(138.0476, 2400.2502)(139.0543, 66.54)(159.02727, 1857.4017)	Hypoxanthine	FindByFormula	HMDB00157	+	C00262		136.038	0.804257
Isoleucyl-Serine			1.07189e-07	1.26652e-07	5.07557	2.34357	5.07557	up	0	19.6116	0	0	19.6214	0	18.6204	18.5386	0	0	18.2079	0	0	0	0	0	0	0	16.8331	0	16.1391	16.6118	16.8932	0		(219.1331, 3050.783)(220.13495, 433.94678)	Isoleucyl-Serine	FindByFormula	HMDB28916	+			218.126	0.683932
Kynurenine			4.5917e-19	1.25614e-18	-55.0687	-5.78316	55.0687	down	-17.4439	-17.4439	5.93138	6.19756	-17.4439	6.24247	-17.4439	-17.4439	6.66349	-17.4439	6.81486	-17.4439	3.01161	3.88541	3.50984	3.42323	-17.4439	3.55102	3.68864	-17.4439	3.50136	3.45952	3.44157	-17.4439	343-65-7	(417.1751, 228.21191)(209.09175, 60801.766)(210.09479, 6726.892)(211.09558, 503.07944)(231.07358, 2174.796)(232.07649, 265.55988)	Kynurenine	FindByFormula	HMDB00684	+	C00328		208.084	1.42869
L-Cysteinylglycine disulfide			3.91745e-16	8.3985e-16	-77.4059	-6.27437	77.4059	down	3.23159	-24.6007	-24.6007	3.25948	2.96508	-24.6007	-24.6007	3.14822	2.98709	3.03653	3.21897	2.99782	0.0546474	-0.0355682	-0.0625839	0.311991	0.049366	0.15803	-0.0390663	0.281105	0.0155392	0.00634003	0.760811	0.233688	70555-24-7	(629.1519, 25813.107)(630.156, 6452.5557)(631.1569, 1782.7526)(651.13416, 6543.753)(652.1361, 1946.4441)(653.1351, 769.3151)(315.07828, 454440.62)(316.08112, 51670.957)(317.08423, 15486.623)(318.0888, 1761.6471)(337.0606, 38475.797)(338.0639, 4968.0454)(339.0652, 769.9007)	L-Cysteinylglycine disulfide	FindByFormula	HMDB00709	+			314.073	0.666621
L-Homocysteic acid			7.58687e-10	1.02436e-09	-107.228	-6.74453	107.228	down	0	0	0	16.371	0	0	0	0	0	0	0	0	0	14.2541	15.7907	15.9439	0	17.4324	0	0	16.4079	17.4764	0	0	14857-77-3	(201.05359, 3275.8523)(202.0564, 444.48502)	L-Homocysteic acid	FindByFormula	HMDB02205	+	C16511		200.046	15.1543
L-Urobilin			5.34375e-08	6.44587e-08	1806.62	10.8191	1806.62	up	20.8114	22.9665	19.7376	19.2709	19.6825	19.6457	21.8171	0	0	20.5546	0	21.5524	20.1502	18.3319	0	0	0	0	0	0	17.7277	0	0	0	34217-90-8	(595.348, 4288.017)(596.35156, 1637.8689)(597.35516, 392.137)(617.32904, 2441.2253)(618.33203, 967.82983)(619.333, 179.27998)	L-Urobilin	FindByFormula	HMDB04159	+	C05793		594.341	14.9279
L-Urobilinogen			1.63009e-15	3.35248e-15	-96.7317	-6.59592	96.7317	down	0	0	0	0	0	0	0	18.3865	0	0	0	0	16.1536	0	0	0	0	0	16.7132	15.7107	16.2929	16.236	16.4311	0	17095-63-5	(597.3633, 1366.4143)(598.3668, 495.8001)(599.3697, 135.43399)	L-Urobilinogen	FindByFormula	HMDB04157	+	C05789		596.355	12.7159
Melatonin			2.53462e-18	6.51437e-18	-1226.51	-10.2603	1226.51	down	0	0	0	0	0	0	0	0	21.5505	0	0	0	20.4645	19.3045	20.4668	21.2783	22.8674	17.8616	22.4314	0	0	0	0	0	8041-44-9	(233.12822, 36095.305)(234.13126, 5460.192)(235.13365, 613.56445)	Melatonin	FindByFormula	HMDB01389	+	C01598		232.121	5.00231
Melatonin + 5.002314			2.51948e-18	6.48035e-18	-1228.08	-10.2622	1228.08	down	0	0	0	0	0	0	0	0	21.5279	0	0	0	20.4584	19.3067	20.4668	21.2784	22.8667	17.8659	22.4312	0	0	0	0	0	8041-44-9	(233.12822, 36122.715)(234.13126, 5464.1494)(235.1331, 587.3733)	Melatonin + 5.002314	FindByFormula	HMDB01389	+	C01598		232.121	5.00231
Melatonin + 5.002727			1.7622e-18	4.59096e-18	-1223.43	-10.2567	1223.43	down	0	0	0	0	0	0	0	0	21.5505	0	0	0	20.4626	19.3194	20.4658	21.28	22.8675	17.8046	22.4313	0	0	0	0	0	8041-44-9	(233.12819, 36154.473)(234.13126, 5467.9326)(235.13248, 423.68875)	Melatonin + 5.002727	FindByFormula	HMDB01389	+	C01598		232.121	5.00273
Melatonin + 7.4123425			5.21976e-07	5.98108e-07	-106.377	-6.73304	106.377	down	19.8566	0	0	20.2323	0	18.0622	19.4607	0	0	0	0	0	17.1782	16.5477	0	14.3985	20.0505	0	19.2147	17.3396	16.401	0	16.7591	20.5191	8041-44-9	(211.14326, 7011.3857)(212.14645, 1051.4271)(233.12769, 13545.535)(234.13058, 2040.2235)	Melatonin + 7.4123425	FindByFormula	HMDB01389	+	C01598		210.134	7.41234
Mesobilirubinogen			8.41742e-16	1.76894e-15	12.5083	3.64482	12.5083	up	21.3442	0	17.7583	20.663	0	0	19.1072	19.451	21.2816	0	20.1413	19.2095	16.7789	0	16.6364	0	16.6031	0	15.8437	0	15.8925	16.1097	17.354	0	14684-37-8	(615.31494, 3990.966)(616.31744, 1544.567)	Mesobilirubinogen	FindByFormula	HMDB01898	+	C05790		614.308	15.0492
MET-enkephalin			2.27007e-10	3.16287e-10	-99.2547	-6.63306	99.2547	down	0	0	0	0	0	0	0	0	0	0	0	0	0	17.0774	16.6543	16.1494	0	16.6855	13.0301	0	0	0	0	0	58569-55-4	(591.2605, 1106.9374)(592.26263, 380.10385)	MET-enkephalin	FindByFormula		+	C11684		590.255	16.839
MET-enkephalin + 17.124773			5.16794e-08	6.23752e-08	-14.4502	-3.85302	14.4502	down	-14.5838	-14.5838	-14.5838	-14.5838	-14.5838	3.5427	-14.5838	-14.5838	-14.5838	-14.5838	-14.5838	-14.5838	-14.5838	-14.5838	-14.5838	-14.5838	0.300505	-14.5838	-14.5838	2.40885	2.64835	-14.5838	0.669816	-14.5838	58569-55-4	(591.26135, 1894.8755)(592.26385, 640.8887)(593.26935, 150.392)	MET-enkephalin + 17.124773	FindByFormula		+	C11684		590.255	17.1248
MET-enkephalin + 17.626379			5.23421e-05	5.53636e-05	-3.13844	-1.65005	3.13844	down	19.4601	20.1276	20.5672	0	0	0	0	0	19.1329	0	0	0	16.5724	0	0	0	0	16.6403	16.4966	0	0	15.9735	16.8006	16.6052	58569-55-4	(591.261, 1234.024)(592.2625, 537.0114)(593.2582, 1007.6)	MET-enkephalin + 17.626379	FindByFormula		+	C11684		590.254	17.6264
Methionyl-Phenylalanine			1.23316e-25	5.7049e-25	-113.83	-6.83074	113.83	down	18.1424	18.2216	0	17.982	0	0	0	0	0	18.6446	0	17.9728	15.795	16.1481	15.8267	15.561	15.1478	0	15.5542	15.5799	15.5768	15.7327	15.5244	16.4858		(297.12677, 2141.6394)(298.12915, 376.68958)	Methionyl-Phenylalanine	FindByFormula	HMDB28980	+			296.118	6.64135
N(alpha)-t-Butoxycarbonyl-L-leucine + 2.189382			1.40685e-08	1.75386e-08	2.35844	1.23784	2.35844	up	5.21173	-15.5068	8.91447	8.69801	-15.5068	-15.5068	-15.5068	-15.5068	-15.5068	8.44244	8.32902	7.8368	-15.5068	-15.5068	5.52859	6.05345	-15.5068	-15.5068	-15.5068	5.36577	5.29806	5.55569	4.77686	-15.5068		(232.15404, 70596.36)(233.15726, 8334.767)(234.15935, 1023.9801)(254.13533, 195.636)	N(alpha)-t-Butoxycarbonyl-L-leucine + 2.189382	FindByFormula		+	C04301		231.148	2.18938
N(alpha)-t-Butoxycarbonyl-L-leucine + 2.204856			2.05903e-24	8.60057e-24	5.3916	2.43071	5.3916	up	0.662256	4.89789	4.23549	4.02016	4.10258	2.58521	-20.1833	3.03419	4.46581	3.76653	3.65038	3.24854	0.367929	1.20727	0.910179	1.37779	1.17201	1.0835	0.738668	0.688574	0.688938	0.94577	0.319832	-20.1833		(232.15427, 81479.77)(233.15758, 9447.7)(234.15958, 1215.4023)(254.13675, 249.64874)	N(alpha)-t-Butoxycarbonyl-L-leucine + 2.204856	FindByFormula		+	C04301		231.147	2.20486
N1,N12-Diacetylspermine			9.67225e-24	3.81916e-23	24.7036	4.62665	24.7036	up	0	0	0	18.5968	0	0	18.464	0	0	0	0	18.4591	0	0	0	0	0	0	0	0	0	0	0	0	61345-83-3	(309.2256, 5146.8994)(310.22903, 880.143)(331.20694, 4257.8916)(332.2095, 748.9279)	N1,N12-Diacetylspermine	FindByFormula	HMDB02172	+	C03413		308.219	9.80478
N2,N2-Dimethylguanosine			5.46939e-13	9.21441e-13	-8.28215	-3.05001	8.28215	down	3.72406	4.47758	-15.4088	3.78563	-15.4088	-15.4088	3.95296	-15.4088	-15.4088	-15.4088	4.09706	-15.4088	1.09558	1.4154	1.44871	1.32457	1.25016	1.65565	-15.4088	-15.4088	1.07776	1.1432	-15.4088	-15.4088	2140-67-2	(312.12946, 2303.0557)(313.13168, 354.10168)	N2,N2-Dimethylguanosine	FindByFormula	HMDB04824	+			311.123	2.23504
N-Adenylyl-L-phenylalanine			1.52822e-20	4.70491e-20	41.8183	5.38606	41.8183	up	21.4552	20.5074	0	21.7658	0	19.3577	0	19.0999	0	0	19.5787	19.202	0	0	0	0	0	0	0	18.643	18.989	19.3291	19.3728	0		(495.13797, 8607.493)(496.14087, 2152.363)(497.1351, 3732.906)(498.13882, 961.2055)(499.13434, 436.81613)	N-Adenylyl-L-phenylalanine	FindByFormula		+	C03709		494.131	4.0329
N-Adenylyl-L-phenylalanine + 4.0306783			8.8321e-23	3.24647e-22	13.3124	3.7347	13.3124	up	21.2215	20.2288	0	21.547	0	0	0	18.8779	0	0	19.4071	18.9688	0	0	0	0	0	0	0	18.4436	18.7488	19.1019	19.1404	0		(495.13763, 7849.583)(496.1404, 1948.9635)(497.1346, 3403.1113)(498.1379, 902.556)(499.13196, 145.51001)	N-Adenylyl-L-phenylalanine + 4.0306783	FindByFormula		+	C03709		494.13	4.03068
N-Methyl-4-pyridone-3-carboxamide			1.49082e-10	2.10618e-10	7.77714	2.95924	7.77714	up	0	0	0	22.6003	0	23.6046	22.0386	0	22.8368	21.6494	22.4354	0	0	19.4269	19.4553	0	0	20.5947	0	20.1261	0	0	20.0512	0	769-49-3	(153.06529, 45325.117)(154.06927, 3792.5027)(175.04668, 5754.043)	N-Methyl-4-pyridone-3-carboxamide	FindByFormula		+	C05843		152.059	0.960771
N-Succinyl-2-amino-6-ketopimelate + 7.8016367			4.73485e-11	6.9264e-11	5.77227	2.52914	5.77227	up	0	20.6641	0	0	18.526	0	0	0	22.5866	0	0	19.3266	0	16.7156	0	0	16.8974	17.1406	0	0	0	0	0	0		(591.2398, 3870.873)(592.24274, 1069.3885)(285.13202, 4321.76)(286.13464, 765.80396)(307.11414, 9059.595)(308.11713, 1435.5309)	N-Succinyl-2-amino-6-ketopimelate + 7.8016367	FindByFormula	HMDB12266	+	C04462		284.124	7.80164
N-Succinyl-2-amino-6-ketopimelate + 7.8274407			7.95506e-17	1.80095e-16	5.81805	2.54054	5.81805	up	22.262	0	20.5724	22.0224	20.9776	18.8118	22.1744	22.2431	21.8133	21.9549	22.283	22.6664	18.433	18.2878	18.4101	17.9212	18.933	18.7227	18.7474	19.403	19.7716	19.3572	0	19.3081		(307.11267, 20536.621)(308.11606, 3275.8489)(309.11737, 567.3095)	N-Succinyl-2-amino-6-ketopimelate + 7.8274407	FindByFormula	HMDB12266	+	C04462		306.107	7.82744
Oxytocin			7.69705e-16	1.62261e-15	492.46	8.94386	492.46	up	17.8801	17.3068	0	17.6789	16.8724	0	20.6551	0	16.933	0	0	0	0	0	0	0	0	0	0	0	0	0	0	0	50-56-6	(521.2544, 3653.6367)(522.2585, 921.5633)	Oxytocin	FindByFormula	HMDB02865	+	C00746		520.245	7.78696
P1,P4-Bis(5'-guanosyl) tetraphosphate (GppppG)			7.01707e-10	9.49332e-10	-12842.5	-13.6486	12842.5	down	-14.9574	-14.9574	-14.9574	5.42718	-14.9574	-14.9574	-14.9574	-14.9574	-14.9574	-14.9574	-14.9574	-14.9574	4.53876	5.49834	4.53559	2.71008	1.6888	-14.9574	3.4336	2.84175	2.13657	3.74068	3.46998	-14.9574	4130-19-2	(869.04767, 1590.1487)(869.54816, 625.3106)	P1,P4-Bis(5'-guanosyl) tetraphosphate (GppppG)	FindByFormula		+	C01261		1736.08	14.6453
p-Hydroxybenzyldesulphoglucosinolate			1.21092e-22	4.40831e-22	-5.3227	-2.41216	5.3227	down	3.17914	4.05542	5.73144	-16.5098	3.65699	4.15509	3.62595	-16.5098	-16.5098	-16.5098	-16.5098	4.14018	-0.0661468	-2.94429	0.264196	1.89521	2.27214	2.91141	1.13132	-16.5098	-0.249037	0.533091	2.21296	-16.5098		(346.0939, 11082.775)(347.0971, 1830.4415)(348.09402, 781.72296)(349.09427, 194.61572)	p-Hydroxybenzyldesulphoglucosinolate	FindByFormula		+	C17240		345.086	1.19989
Protoporphyrin + 17.637165			7.56435e-08	9.02751e-08	2.47554	1.30774	2.47554	up	0	0	19.5522	18.7655	19.7542	19.2733	0	20.0238	0	0	20.5287	0	0	0	0	16.9111	0	17.0457	0	15.7568	17.2381	0	17.6649	17.588	553-12-8	(580.292, 2313.1716)(581.29474, 675.64215)(582.297, 169.19078)(602.2757, 410.09555)	Protoporphyrin + 17.637165	FindByFormula	HMDB00241	+	C02191		579.284	17.6372
Serinyl-Methionine			1.05872e-06	1.19507e-06	3.32723	1.73432	3.32723	up	-16.8865	-16.8865	6.87047	5.79521	-16.8865	7.71402	7.29794	-16.8865	6.4608	-16.8865	-16.8865	7.45127	-16.8865	2.98796	-16.8865	-16.8865	3.57207	-16.8865	2.61462	2.89012	-16.8865	-16.8865	5.40905	3.30403		(259.07275, 94129.42)(260.0756, 10827.338)(261.0695, 6614.472)(281.05374, 989.2742)	Serinyl-Methionine	FindByFormula	HMDB29045	+			258.067	1.11249
Sialyl Lex tetra			3.39653e-10	4.6882e-10	2.67113	1.41745	2.67113	up	7.0693	9.03251	-14.0512	8.10867	-14.0512	-14.0512	8.92727	-14.0512	-14.0512	10.1621	-14.0512	8.64404	-14.0512	4.15778	4.21723	-14.0512	-14.0512	-14.0512	-14.0512	5.48793	6.29923	6.71299	8.05932	-14.0512	140913-62-8	(514.1648, 25147.002)(515.1679, 6884.348)(516.1637, 3056.7688)(517.163, 569.71277)	Sialyl Lex tetra	FindByFormula	HMDB06627	+			513.16	3.14442
Sialyl Lex tetra + 3.1902568			1.29194e-20	3.99981e-20	116385	16.8285	116385	up	4.03656	5.28632	3.57253	5.10636	4.30335	5.02158	5.93595	4.6841	5.09464	6.42346	5.87802	5.63871	0.421074	-17.424	-17.424	-1.47377	-17.424	-17.424	-17.424	-0.533047	0.0171375	-17.424	-17.424	-17.424	140913-62-8	(514.16583, 23209.85)(515.16876, 6428.0317)(516.1649, 2883.567)(517.16296, 461.6411)	Sialyl Lex tetra + 3.1902568	FindByFormula	HMDB06627	+			513.16	3.19026
S-Succinylglutathione			5.14349e-06	5.63702e-06	-106.62	-6.73633	106.62	down	-21.1528	-21.1528	2.74853	-21.1528	2.12773	2.50048	-21.1528	3.32236	-21.1528	-21.1528	3.71855	-21.1528	1.36244	0.714455	1.44629	0.777847	1.54382	-21.1528	1.55879	1.03901	-21.1528	1.26572	-21.1528	0.934025		(849.25793, 295.68893)(850.26196, 144.40353)(851.25946, 136.92668)(213.06699, 6080.6216)(213.56865, 1558.4038)(214.07079, 270.52518)(214.5719, 127.54857)(425.13425, 44602.305)(426.13748, 11030.572)(427.13556, 4704.783)(428.13736, 983.6362)	S-Succinylglutathione	FindByFormula		+	C03174		424.126	14.6515
S-Succinylglutathione + 14.650273			1.14841e-05	1.24177e-05	-7.24535	-2.85705	7.24535	down	-20.9555	-20.9555	2.64927	-20.9555	2.0565	2.37673	-20.9555	3.3286	3.55977	-20.9555	3.60051	-20.9555	1.4878	0.586624	1.35033	0.888231	1.64713	-20.9555	1.46122	1.14598	-20.9555	1.37774	-20.9555	-20.9555		(849.25885, 370.6783)(850.2575, 183.838)(851.2616, 278.78)(213.06938, 12611.196)(213.57, 3318.0933)(214.0724, 940.26666)(214.57016, 537.16003)(425.13492, 45685.59)(426.13803, 11315.483)(427.13586, 4869.2417)(428.139, 1165.4038)	S-Succinylglutathione + 14.650273	FindByFormula		+	C03174		424.129	14.6503
S-Succinylglutathione + 14.650688			1.37341e-06	1.54312e-06	-24.0421	-4.58749	24.0421	down	-21.1555	-21.1555	2.77711	-21.1555	1.9535	2.4683	-21.1555	3.15852	3.08783	-21.1555	3.7398	-21.1555	1.075	0.660753	1.37458	0.481768	1.23718	0.743317	1.48105	0.721556	-21.1555	0.993116	-21.1555	-21.1555		(849.25684, 314.27554)(850.25635, 162.70999)(851.2497, 195.23334)(213.0678, 6646.7104)(213.5695, 1707.6368)(214.07259, 217.95898)(214.57451, 88.31)(425.13434, 47838.49)(426.13754, 11867.609)(427.13626, 5264.788)(428.13876, 1163.9779)	S-Succinylglutathione + 14.650688	FindByFormula		+	C03174		424.128	14.6507
Substance P			4.66968e-09	6.00926e-09	-102.12	-6.67412	102.12	down	0	0	0	0	0	0	0	0	0	0	0	0	16.9753	16.1507	0	0	14.657	0	0	0	16.1741	16.1323	0	0	33507-63-0	(691.3975, 1768.279)(692.40045, 791.76276)(693.401, 319.1683)(694.40314, 174.28354)	Substance P	FindByFormula	HMDB01897	+			690.39	27.2741
Tetrahydrofolyl-[Glu](2) + 3.2057757			1.99433e-21	6.58086e-21	128849	16.9753	128849	up	0.47975	4.85548	4.15343	0.779905	4.01723	4.42476	5.40829	4.39377	4.81017	7.04596	5.84368	5.21023	-18.5885	-18.5885	-18.5885	-18.5885	-1.79649	-18.5885	-0.023119	-2.13196	-18.5885	-18.5885	0.378567	-18.5885		(597.2033, 67923.78)(598.2065, 21756.662)(599.20374, 7722.186)(600.20447, 1920.582)(601.2035, 1247.23)(619.18475, 2704.6287)(620.1886, 930.82214)(621.1847, 518.866)(622.18604, 251.8406)	Tetrahydrofolyl-[Glu](2) + 3.2057757	FindByFormula	HMDB06825	+	C09332		596.196	3.20578
Tetrahydrofolyl-[Glu](2) + 3.2066746			1.51105e-19	4.30258e-19	13928.2	13.7657	13928.2	up	0.978611	3.75224	-19.0269	1.29335	4.18639	4.56632	5.51258	4.4545	4.88016	6.10922	5.90198	4.24086	-19.0269	-19.0269	-19.0269	-19.0269	-0.0378933	-19.0269	-0.104475	-2.56332	-19.0269	-3.81008	1.36498	-19.0269		(597.20306, 63596.977)(598.2059, 20373.945)(599.2025, 9798.812)(600.2038, 2971.071)(601.2022, 875.7354)(619.184, 3926.528)(620.1875, 1339.5992)(621.1824, 727.7189)(622.18445, 403.50482)	Tetrahydrofolyl-[Glu](2) + 3.2066746	FindByFormula	HMDB06825	+	C09332		596.195	3.20667
Thyroxine			1.50196e-19	4.28477e-19	5.24792	2.39175	5.24792	up	2.82571	2.91505	2.15624	3.1824	2.62827	2.36708	2.86131	2.65039	2.79705	2.86244	2.95443	2.75925	0.996271	0.774639	0.843269	-0.569229	0.164322	0.0987892	0.209778	-0.0457954	0.655211	0.709858	0.829224	-0.407665	51-48-9	(777.69415, 10355.103)(778.69617, 1757.04)	Thyroxine	FindByFormula	HMDB00248	+	C01829		776.686	12.6441
Tyrosyl-Methionine			4.27967e-17	9.89184e-17	-166.944	-7.38322	166.944	down	1.54329	3.6634	-19.2239	2.14723	-19.2239	-19.2239	3.75112	-19.2239	-19.2239	4.9211	-19.2239	3.24531	1.26486	0.228916	0.886297	2.18695	0.345236	3.03363	-0.997524	0.447548	0.734829	0.708338	2.91167	-19.2239		(625.2332, 68.77)(313.12122, 51054.496)(314.12448, 8514.6875)(315.1208, 2977.977)(316.12308, 411.549)(335.10297, 308.3938)	Tyrosyl-Methionine	FindByFormula	HMDB29111	+			312.115	6.41215
Tyrosyl-Methionine + 3.9728317			1.2202e-16	2.7128e-16	-82104.1	-16.3252	82104.1	down	1.42668	-20.0965	-20.0965	2.10152	-20.0965	-20.0965	-20.0965	-20.0965	-20.0965	-20.0965	-20.0965	-20.0965	1.0112	-0.145464	1.59092	4.68258	2.16396	2.90529	1.17991	-0.27887	0.835379	0.450859	4.16597	-20.0965		(313.12125, 102002.06)(314.12442, 17508.764)(315.1206, 5925.6816)(335.1007, 801.0677)	Tyrosyl-Methionine + 3.9728317	FindByFormula	HMDB29111	+			312.114	3.97283
Tyrosyl-Methionine + 6.4010544			3.92467e-19	1.07804e-18	-115.72	-6.85449	115.72	down	2.24888	4.2606	-18.7451	2.91505	-18.7451	-18.7451	4.55877	-18.7451	-18.7451	5.49134	-18.7451	4.04676	-2.06992	1.00428	1.69797	3.03037	1.11856	3.804	-0.214905	1.20489	1.46217	-2.60298	3.61538	-18.7451		(625.2343, 101.33285)(313.12122, 46287.797)(314.12448, 7707.7817)(315.12073, 2710.63)(316.12964, 750.65497)(335.10367, 233.64113)(336.10422, 71.435005)	Tyrosyl-Methionine + 6.4010544	FindByFormula	HMDB29111	+			312.116	6.40105
UDP-L-rhamnose			0	0	-32276	-14.9782	32276	down	0	0	0	0	0	0	0	0	0	0	0	0	18.2943	17.3394	17.3874	0	17.816	17.9718	17.9934	18.0617	18.3221	18.5599	17.9921	0	1955-26-6	(573.0505, 885.34406)(574.05286, 226.67525)(575.0494, 158.90364)(595.03406, 637.33984)(596.0367, 173.07722)	UDP-L-rhamnose	FindByFormula	HMDB12305	+	C02199		572.045	0.692161
UDP-L-rhamnose + 0.6993865			1.14933e-17	2.8006e-17	-544.05	-9.0876	544.05	down	0	0	20.6729	0	0	0	0	0	20.6974	0	0	0	0	18.2204	0	0	18.9439	0	19.0162	18.8895	18.2269	19.4458	19.0712	18.6074	1955-26-6	(551.06793, 2389.39)(552.0712, 544.74524)(553.0629, 261.13162)(573.05023, 1037.1963)(574.0521, 280.10553)(575.04816, 236.03368)	UDP-L-rhamnose + 0.6993865	FindByFormula	HMDB12305	+	C02199		550.06	0.699387

## Sheet: Bvs6M_Neg
Compound			p	p (Corr)	FC ([6M 0hr] vs [Baseline 0hr])	Log FC ([6M 0hr] vs [Baseline 0hr])	FC (abs) ([6M 0hr] vs [Baseline 0hr])	Regulation ([6M 0hr] vs [Baseline 0hr])	6thM0hr_20140220Neg_G10: Log2(normalized)	6thM0hr_20140220Neg_G2: Log2(normalized)	6thM0hr_20140220Neg_G4: Log2(normalized)	6thM0hr_20140220Neg_G6: Log2(normalized)	6thM0hr_20140220Neg_G7: Log2(normalized)	6thM0hr_20140325Neg_G11: Log2(normalized)	6thM0hr_20140325Neg_G12: Log2(normalized)	6thM0hr_20140325Neg_G3: Log2(normalized)	6thM0hr_20140325Neg_G5: Log2(normalized)	6thM0hr_20140325Neg_G8: Log2(normalized)	6thM0hr_20140325Neg_G9: Log2(normalized)	Baseline0hr_20130926Neg_G12: Log2(normalized)	Baseline0hr_20130926Neg_G3: Log2(normalized)	Baseline0hr_20130926Neg_G8: Log2(normalized)	Baseline0hr_20131002Neg_G11: Log2(normalized)	Baseline0hr_20131002Neg_G2: Log2(normalized)	Baseline0hr_20131002Neg_G5: Log2(normalized)	Baseline0hr_20131002Neg_G6: Log2(normalized)	Baseline0hr_20131004Neg_G10: Log2(normalized)	Baseline0hr_20131007Neg_G1: Log2(normalized)	Baseline0hr_20131007Neg_G4: Log2(normalized)	Baseline0hr_20131008Neg_G7: Log2(normalized)	Baseline0hr_20131009Neg_G9: Log2(normalized)	CAS Number	CompositeSpectrum	Compound Name	CompoundAlgo	HMP ID	Ionization mode	KEGG ID	LMP ID	Mass	Retention Time
(?)13-HDoHE - 16.160908	Fatty acyls	Docosanoids	1.76e-16	5.24e-16	85.4673	6.4173	85.4673	up	2.20287	2.88672	3.77282	3.0917	3.2059	-12.7884	2.57418	4.13089	-12.7884	6.14063	1.68227	-12.7884	-0.101882	0.37558	-0.285801	-12.7884	-12.7884	4.31184	-12.7884	-12.7884	0.841087	1.37479	-12.7884	90780-53-3	(343.22766, 5342.672)(344.2307, 1226.4185)(345.2349, 362.36307)	(?)13-HDoHE - 16.160908	FindByFormula		-		LMFA04000029	344.235	16.1609
(?)13-HDoHE - 16.16279	Fatty acyls	Docosanoids	2.7e-13	5.67e-13	6.26833	2.64808	6.26833	up	15.008	14.3315	16.818	15.4376	0	0	15.3628	16.9328	0	18.6363	0	0	12.6994	13.1768	12.5539	0	0	17.3928	0	12.6506	13.6288	14.1632	0	90780-53-3	(343.22748, 5848.803)(344.23068, 1339.8999)(345.23444, 261.82745)	(?)13-HDoHE - 16.16279	FindByFormula		-		LMFA04000029	344.235	16.1628
(?)13-HDoHE - 16.325811	Fatty acyls	Docosanoids	1.82e-13	3.9e-13	214.013	7.74155	214.013	up	16.1038	0	16.5601	0	0	15.4314	15.3559	17.2219	17.6662	18.6144	15.3239	12.3247	0	0	0	13.0011	0	17.0929	0	0	13.7804	0	0	90780-53-3	(343.2276, 6579.384)(344.2309, 1543.9839)(345.23483, 308.8287)	(?)13-HDoHE - 16.325811	FindByFormula		-		LMFA04000029	344.235	16.3258
11-deoxy-PGF1? - 17.872894	Fatty acyls	Eicosanoids	5.83e-14	1.33e-13	-6.54255	-2.70985	6.54255	down	0	0	0	0	0	0	0	0	0	0	0	0	0	0	0	0	0	0	0	0	0	15.4386	17.0796	37785-98-1	(339.25302, 657.6557)(340.25595, 150.13257)	11-deoxy-PGF1? - 17.872894	FindByFormula		-		LMFA03010068	340.26	17.8729
12R-HETrE	Fatty acyls	Eicosanoids	6.72e-20	2.8e-19	2.68245	1.42355	2.68245	up	16.1282	16.5875	17.5266	17.0539	16.4763	16.8518	0	16.9592	17.0873	16.4544	16.1696	12.8449	13.3465	13.9118	13.7287	14.0185	14.0717	13.8585	14.8988	13.9728	14.6758	12.9866	15.0126		(321.24457, 2102.8289)(322.24753, 397.73587)	12R-HETrE	FindByFormula		-		LMFA03050012	322.252	19.8843
15-deoxy-?-12,14-PGJ2-d4	Fatty acyls	Eicosanoids	3.49e-16	1e-15	-17.1803	-4.10269	17.1803	down	16.3245	16.1344	17.0367	15.3999	16.3835	13.4295	0	0	0	0	13.7025	15.0416	13.8399	15.7816	14.256	15.1056	15.6061	14.55	13.6289	14.5706	14.599	14.3652	13.845		(319.22226, 1138.3312)(320.22504, 223.861)	15-deoxy-?-12,14-PGJ2-d4	FindByFormula		-		LMFA03010177	320.23	23.1492
15R-PGE2 methyl ester, 15-acetate	Fatty acyls	Eicosanoids	7.75e-06	8.81e-06	19.6879	4.29924	19.6879	up	14.2396	0	16.0402	15.9307	17.1241	15.9245	14.9206	0	18.4492	16.5011	13.9141	14.9918	13.9744	17.4495	0	0	14.9972	13.5551	0	17.1233	15.1711	0	0		(407.24295, 3950.325)(408.24625, 977.4765)	15R-PGE2 methyl ester, 15-acetate	FindByFormula		-		LMFA03010201	408.25	13.9143
15R-PGE2 methyl ester, 15-acetate - 13.9118805	Fatty acyls	Eicosanoids	1.78e-05	2e-05	19.1583	4.2599	19.1583	up	14.245	0	16.0547	15.9288	17.1222	15.9306	14.764	0	18.4662	16.4446	13.9641	14.9903	14.0044	17.4532	0	0	15.0122	13.5483	0	17.1233	15.1711	0	0		(407.24304, 3869.4988)(408.2463, 957.4116)	15R-PGE2 methyl ester, 15-acetate - 13.9118805	FindByFormula		-		LMFA03010201	408.25	13.9119
18-acetoxy-PGF2?-11-acetate	Fatty acyls	Eicosanoids	3.33e-18	1.23e-17	-5.30275	-2.40674	5.30275	down	0	17.725	17.089	0	17.6943	0	0	0	0	0	0	16.52	16.5164	16.4929	0	0	16.7597	0	16.6463	0	0	16.6656	0		(453.25046, 880.69476)(454.2524, 287.65482)(455.24713, 352.3191)	18-acetoxy-PGF2?-11-acetate	FindByFormula		-		LMFA03010098	454.255	23.1389
12,15-epoxy-13,14-dimethyleicosa-12,14-dienoic acid - 21.635185	Fatty acyls	Fatty acids and conjugates	1.69e-17	5.75e-17	52.3335	5.70966	52.3335	up	0	0	20.3409	0	0	19.9779	20.6673	0	20.6206	20.2266	19.7916	0	0	0	0	0	0	0	19.3115	0	16.3902	0	17.4073		(349.27612, 28146.299)(350.27908, 5524.322)(351.28122, 530.6533)	12,15-epoxy-13,14-dimethyleicosa-12,14-dienoic acid - 21.635185	FindByFormula		-		LMFA01150002	350.284	21.6352
12,15-epoxy-13,14-dimethyleicosa-12,14-dienoic acid - 21.641226	Fatty acyls	Fatty acids and conjugates	2.89e-20	1.24e-19	2407.05	11.233	2407.05	up	19.4897	19.9617	20.347	0	20.2109	19.9773	20.6669	20.5379	20.6203	20.2266	19.7916	0	0	18.2972	0	0	0	0	19.2965	0	16.3902	15.8503	17.4073		(349.2758, 21618.992)(350.27893, 4287.336)(351.28174, 646.44476)	12,15-epoxy-13,14-dimethyleicosa-12,14-dienoic acid - 21.641226	FindByFormula		-		LMFA01150002	350.282	21.6412
12,15-epoxy-13,14-dimethyleicosa-12,14-dienoic acid - 21.642136	Fatty acyls	Fatty acids and conjugates	1.98e-22	1.07e-21	43.3937	5.43941	43.3937	up	0	0	20.3464	20.5917	20.2092	19.9777	20.6582	20.5501	20.6192	20.2273	19.7916	0	0	18.2922	16.7041	16.9861	17.0131	0	19.2965	0	16.3591	15.8503	17.4073		(349.27588, 22642.82)(350.27917, 4496.2344)(351.28192, 757.399)	12,15-epoxy-13,14-dimethyleicosa-12,14-dienoic acid - 21.642136	FindByFormula		-		LMFA01150002	350.283	21.6421
15-hydroxy-pentacosanoic acid	Fatty acyls	Fatty acids and conjugates	6.57e-09	9.14e-09	4.77302	2.2549	4.77302	up	1.31828	1.02699	2.64536	1.35356	1.3258	-2.4635	-0.819084	0.547045	1.07611	0.0307236	0.0976715	1.45995	1.75348	-15.8334	1.88575	1.2432	2.60903	1.64725	2.04164	1.48003	-15.8334	-1.67974	0.797413		(433.34354, 1002.45074)(434.34668, 276.637)(435.3426, 429.42657)(397.36746, 1815.0359)(398.37067, 495.6063)	15-hydroxy-pentacosanoic acid	FindByFormula		-		LMFA01050217	398.374	24.7431
16-bromo-9E-hexadecenoic acid	Fatty acyls	Fatty acids and conjugates	2.72e-06	3.18e-06	-134.973	-7.07653	134.973	down	-14.0811	-14.0811	5.78907	5.65371	4.28483	-14.0811	-14.0811	-14.0811	6.26114	6.35437	-14.0811	2.73534	3.93796	3.98119	1.46845	1.57796	3.1803	3.49968	2.52631	2.36365	2.73138	3.09302	2.41211		(331.12936, 12428.295)(332.1327, 2332.1948)(333.13516, 454.4877)	16-bromo-9E-hexadecenoic acid	FindByFormula		-		LMFA01090012	332.137	9.04722
16-bromo-9E-hexadecenoic acid - 9.049731	Fatty acyls	Fatty acids and conjugates	1.26e-05	1.42e-05	-52.572	-5.71622	52.572	down	0	0	19.8666	0	18.3655	0	0	0	20.3414	20.4378	0	16.8161	0	0	15.5501	15.681	17.26	17.5775	16.6071	16.4448	16.8159	17.1698	16.497		(331.12936, 12042.848)(332.13266, 2257.8135)(333.13416, 249.36322)	16-bromo-9E-hexadecenoic acid - 9.049731	FindByFormula		-		LMFA01090012	332.137	9.04973
2-hydroxy-tricosanoic acid	Fatty acyls	Fatty acids and conjugates	3.77e-13	7.77e-13	-2.01716	-1.01233	2.01716	down	-0.665706	1.08478	0.873203	0.917221	1.6809	0.096982	-14.2788	0.919603	0.0140209	0.917183	-0.57069	0.688783	-0.104424	0.610843	-0.00493622	-1.01789	0.667097	-0.439009	0.509762	0.285167	0.79772	1.11479	0.83624		(369.3364, 1162.7052)(370.33978, 290.88605)	2-hydroxy-tricosanoic acid	FindByFormula		-		LMFA01050212	370.343	23.2976
2R-hydroxylauric acid - 13.576549	Fatty acyls	Fatty acids and conjugates	2.84e-05	3.15e-05	9.91875	3.31016	9.91875	up	15.7414	18.0129	0	15.3742	18.2789	0	15.186	0	0	0	0	0	0	0	0	0	12.7595	0	0	0	13.699	16.344	15.8751		(215.16504, 759.23474)(216.1681, 104.4445)	2R-hydroxylauric acid - 13.576549	FindByFormula		-		LMFA01050361	216.173	13.5765
3-hydroxy-decanoic acid	Fatty acyls	Fatty acids and conjugates	4.24e-07	5.22e-07	134.896	7.07571	134.896	up	18.4676	17.4276	19.1143	18.5922	18.4279	0	18.7366	19.4609	0	19.1501	0	0	16.079	0	0	0	0	0	16.669	0	17.0818	16.8808	16.4772		(187.13387, 3861.3345)(188.13713, 436.28125)	3-hydroxy-decanoic acid	FindByFormula	HMDB02203	-		LMFA01050153	188.141	10.9091
4-hydroxy-valeric acid	Fatty acyls	Fatty acids and conjugates	1.34e-32	1.7e-31	2.65876	1.41075	2.65876	up	1.77383	2.28843	1.64859	2.64512	2.48925	2.32687	1.16722	2.66079	2.65469	2.13167	1.87408	0.495417	0.952133	0.550886	1.39193	0.319948	1.36959	0.751963	1.13091	-0.0477448	0.0118999	0.704824	0.442215		(153.03009, 418.56787)(117.0559, 65974.77)(118.05993, 3484.5774)(119.055756, 857.41766)	4-hydroxy-valeric acid	FindByFormula		-		LMFA01050009	118.063	0.680446
4-keto myristic acid - 15.0988	Fatty acyls	Fatty acids and conjugates	7.17e-09	9.95e-09	-4.28508	-2.09932	4.28508	down	0	17.9408	0	17.6466	18.2596	0	0	0	0	0	0	0	0	15.7357	0	0	14.68	0	15.6414	0	0	16.6083	16.3734		(241.18059, 1088.7433)(242.18384, 174.21129)	4-keto myristic acid - 15.0988	FindByFormula		-		LMFA01060044	242.188	15.0988
4-keto myristic acid - 15.098909	Fatty acyls	Fatty acids and conjugates	2.04e-08	2.76e-08	-4.18637	-2.0657	4.18637	down	0	18.0095	0	17.6436	18.3121	0	0	0	0	0	0	0	0	15.5156	0	0	14.6183	0	15.6216	0	0	16.6291	16.3689		(241.18063, 1033.888)(242.18393, 162.98215)	4-keto myristic acid - 15.098909	FindByFormula		-		LMFA01060044	242.188	15.0989
5R-hydroxy-hexanoic acid	Fatty acyls	Fatty acids and conjugates	4.28e-28	3.7e-27	-276.557	-8.11143	276.557	down	21.3686	20.0882	20.4293	0	0	21.5706	0	0	21.2503	0	0	17.9523	19.3913	18.5054	19.0044	18.3072	18.8224	18.6642	18.4052	17.9156	17.949	18.6361	18.7432		(131.07129, 9643.059)(132.07466, 628.03784)	5R-hydroxy-hexanoic acid	FindByFormula		-		LMFA01050376	132.079	0.903625
5R-hydroxy-hexanoic acid - 0.90979993	Fatty acyls	Fatty acids and conjugates	1.4e-44	4.76e-43	-82.5234	-6.36673	82.5234	down	5.67172	4.39189	4.72985	5.39368	-15.6959	5.87289	-15.6959	-15.6959	5.55242	-15.6959	-15.6959	2.24933	3.69494	2.80644	3.30823	2.61129	3.25805	2.96825	2.71095	2.22917	2.25527	2.93985	3.04731		(131.07126, 9640.707)(132.07452, 631.00543)	5R-hydroxy-hexanoic acid - 0.90979993	FindByFormula		-		LMFA01050376	132.079	0.9098
5Z,8Z,11Z,14Z-octadecatetraenoic acid	Fatty acyls	Fatty acids and conjugates	1.52e-21	7.53e-21	59.7715	5.90139	59.7715	up	17.9327	19.1976	18.5836	18.4422	19.238	17.5574	16.8085	17.2327	17.7323	18.007	17.3066	15.1518	0	17.5022	15.4504	16.3215	16.7496	15.7463	15.4496	17.0297	17.5076	0	0		(275.20135, 2103.4885)(276.2046, 434.91205)	5Z,8Z,11Z,14Z-octadecatetraenoic acid	FindByFormula		-		LMFA01030356	276.209	19.7817
8-Amino Caprylic acid	Fatty acyls	Fatty acids and conjugates	0	0	10.6736	3.41597	10.6736	up	2.03998	3.31893	3.22633	2.66107	3.64802	2.02952	2.71705	2.40727	1.07933	2.84495	2.98604	-0.666476	0.229764	1.08035	1.16371	2.3993	-15.2973	2.1268	-1.84231	-0.324366	0.846666	-0.469168	2.16976	1002-57-9	(158.1187, 3726.5623)(159.1215, 353.64423)	8-Amino Caprylic acid	FindByFormula		-			159.126	1.09298
8-Amino Caprylic acid - 1.0966694	Fatty acyls	Fatty acids and conjugates	5.11e-43	1.46e-41	10.3444	3.37078	10.3444	up	1.85654	3.13788	3.04174	2.47764	2.89552	1.84608	2.53362	2.22392	0.896252	2.66152	2.80298	-0.851673	0.0329161	0.896912	0.98028	2.21587	-15.4807	1.93433	-2.02575	-0.507799	0.663471	-0.652601	1.9856	1002-57-9	(158.11868, 3782.2014)(159.12154, 353.3116)	8-Amino Caprylic acid - 1.0966694	FindByFormula		-			159.126	1.09667
8-methoxy-13-hydroxy-9,11-octadecadienoic acid	Fatty acyls	Fatty acids and conjugates	1.19e-07	1.52e-07	-14.57	-3.86493	14.57	down	19.2592	0	20.0246	18.5099	19.444	0	0	0	0	17.836	18.0602	18.6928	17.7211	18.9727	0	17.8485	18.816	17.6004	17.1025	17.6752	18.2668	17.4955	0		(325.23807, 6368.352)(326.2412, 1327.4348)(327.2448, 152.79286)	8-methoxy-13-hydroxy-9,11-octadecadienoic acid	FindByFormula		-		LMFA01080002	326.245	21.8937
8-Methyl lauric acid	Fatty acyls	Fatty acids and conjugates	4.33e-07	5.33e-07	2.10202	1.07178	2.10202	up	3.67922	3.80201	3.99255	-14.437	-14.437	2.72966	3.44778	2.22497	2.48405	2.68266	-14.437	1.40353	1.28128	-14.437	-14.437	2.30338	3.61016	1.91212	1.05107	1.12137	2.66066	-14.437	1.73754		(213.18575, 1659.2877)(214.18906, 238.73796)	8-Methyl lauric acid	FindByFormula		-		LMFA01020067	214.193	19.5117
8-Methyl lauric acid - 19.276756	Fatty acyls	Fatty acids and conjugates	1.92e-09	2.79e-09	3.15711	1.6586	3.15711	up	0	0	0	18.6795	17.5712	0	0	0	0	0	0	0	0	0	0	0	0	0	0	0	0	16.3475	0		(213.18565, 1099.3467)(214.18855, 157.33147)	8-Methyl lauric acid - 19.276756	FindByFormula		-		LMFA01020067	214.193	19.2768
8-Methyl lauric acid - 19.501734	Fatty acyls	Fatty acids and conjugates	1.97e-06	2.33e-06	4.97457	2.31457	4.97457	up	3.98866	4.16259	-14.0854	-14.0854	-14.0854	3.25559	3.80515	3.36632	2.75497	2.99183	2.29216	1.75928	1.62772	-14.0854	-14.0854	2.64764	3.9626	2.1747	1.3078	1.66915	3.01914	-14.0854	-14.0854		(213.1858, 1731.2045)(214.18903, 249.84746)	8-Methyl lauric acid - 19.501734	FindByFormula		-		LMFA01020067	214.193	19.5017
Acetylenic acids; 10,16-Heptadecadien-8-ynoic acid, 7-hydroxy, (E)-	Fatty acyls	Fatty acids and conjugates	5.6e-17	1.77e-16	2.06421	1.04559	2.06421	up	17.6178	0	18.0861	0	0	0	17.2041	18.4334	0	18.665	0	0	15.9286	15.9338	15.5245	0	15.8423	0	0	15.7859	16.1325	0	0		(277.18066, 7080.2173)(278.18387, 1301.3679)(279.18546, 178.0411)	Acetylenic acids; 10,16-Heptadecadien-8-ynoic acid, 7-hydroxy, (E)-	FindByFormula		-		LMFA01050258	278.188	16.13
Acetylenic acids; 10,16-Heptadecadien-8-ynoic acid, 7-hydroxy, (E)- - 16.128117	Fatty acyls	Fatty acids and conjugates	1.42e-13	3.09e-13	2.0612	1.04349	2.0612	up	17.6213	0	18.0895	0	0	0	17.1863	18.3837	0	18.6651	0	0	15.9224	15.9072	15.5051	0	15.8442	0	0	15.7874	16.1186	0	0		(277.1808, 7116.8755)(278.18402, 1305.1488)(279.1874, 78.37)	Acetylenic acids; 10,16-Heptadecadien-8-ynoic acid, 7-hydroxy, (E)- - 16.128117	FindByFormula		-		LMFA01050258	278.188	16.1281
C14:5n-1,3,5,7,9	Fatty acyls	Fatty acids and conjugates	6.97e-19	2.72e-18	-19.0308	-4.25027	19.0308	down	0	0	0	0	14.307	12.7041	13.7023	0	0	0	0	12.6753	0	13.2939	0	12.5267	0	13.3327	0	13.5633	13.8082	12.5164	0		(435.25024, 575.3853)(217.12317, 2153.6353)(218.12804, 423.13654)	C14:5n-1,3,5,7,9	FindByFormula		-		LMFA01030258	218.13	18.0407
C16:4n-0,4,8,12	Fatty acyls	Fatty acids and conjugates	7.28e-14	1.64e-13	3.15362	1.65701	3.15362	up	3.2444	-14.9729	3.24376	-14.9729	2.46817	1.83471	2.09734	2.70264	-14.9729	2.29379	0.525773	-1.25878	0.768151	-14.9729	-0.434551	-0.0410757	1.66341	0.0753956	0.763402	0.728656	-14.9729	0.105104	-14.9729		(247.17007, 1902.9946)(248.17342, 330.50247)	C16:4n-0,4,8,12	FindByFormula		-		LMFA01030165	248.178	18.0883
C22:5n-6,9,12,15,18	Fatty acyls	Fatty acids and conjugates	8.92e-07	1.08e-06	-2.21391	-1.1466	2.21391	down	-8.05316	14.0573	-8.05316	-8.05316	-8.05316	12.6252	10.483	12.5602	-8.05316	12.4093	-8.05316	12.2485	11.5322	-8.05316	11.4495	11.8213	-8.05316	11.4751	-8.05316	-8.05316	-8.05316	12.2718	11.9003		(329.2483, 28929.617)(330.25156, 6693.467)(331.25485, 1361.9062)	C22:5n-6,9,12,15,18	FindByFormula		-		LMFA01030182	330.255	22.0708
C22:5n-6,9,12,15,18 - 22.31477	Fatty acyls	Fatty acids and conjugates	1.07e-13	2.37e-13	-2.7799	-1.47503	2.7799	down	0	0	0	21.234	21.9495	0	0	0	0	0	0	0	0	0	0	0	21.2794	0	19.4517	20.1529	0	0	0		(329.2484, 38871.875)(330.25146, 9151.2705)(331.2553, 1316.6517)	C22:5n-6,9,12,15,18 - 22.31477	FindByFormula		-		LMFA01030182	330.256	22.3148
C8:2n-1,4	Fatty acyls	Fatty acids and conjugates	0	0	829984	19.6627	829984	up	21.2557	21.9885	21.6602	21.5741	21.4325	20.7258	21.5733	20.5962	20.7362	20.9847	21.7907	0	0	0	0	0	0	0	0	0	0	0	19.9668		(139.07655, 48016.996)(140.0799, 4188.464)	C8:2n-1,4	FindByFormula		-		LMFA01030441	140.084	1.10942
C8:2n-1,4 - 1.1087662	Fatty acyls	Fatty acids and conjugates	0	0	762320	19.54	762320	up	21.2557	21.9883	21.6559	21.5741	21.4344	20.7276	21.573	19.125	20.7364	20.9847	21.7906	0	0	0	0	0	0	0	0	0	0	0	19.9668		(139.07657, 47795.945)(140.0799, 4161.3027)	C8:2n-1,4 - 1.1087662	FindByFormula		-		LMFA01030441	140.084	1.10877
C8:2n-1,4 - 1.1105975	Fatty acyls	Fatty acids and conjugates	0	0	803345	19.6157	803345	up	21.2557	21.9885	21.6602	21.5741	21.4325	19.8377	21.5733	20.9267	20.7362	20.9847	21.7907	0	0	0	0	0	0	0	0	0	0	0	19.974		(139.07655, 47168.9)(140.0799, 4111.369)	C8:2n-1,4 - 1.1105975	FindByFormula		-		LMFA01030441	140.084	1.1106
C8:2n-1,4 - 1.1107013	Fatty acyls	Fatty acids and conjugates	0	0	783209	19.579	783209	up	21.2557	21.9882	21.6603	21.5743	21.4326	19.8377	21.5729	20.4825	20.7362	20.9849	21.7887	0	0	0	0	0	0	0	0	0	0	0	19.9668		(139.07655, 47175.355)(140.0799, 4116.22)	C8:2n-1,4 - 1.1107013	FindByFormula		-		LMFA01030441	140.084	1.1107
Digitoxic acid	Fatty acyls	Fatty acids and conjugates	6.99e-33	9.02e-32	-8.20558	-3.03661	8.20558	down	2.23821	3.2201	2.8987	-18.2369	3.12186	2.54547	-18.2369	3.03282	-18.2369	3.14998	2.73793	0.234894	1.23023	0.790054	0.38036	0.49666	0.549709	0.940655	0.680628	0.117084	0.488451	1.19035	0.154434		(199.0376, 8600.254)(163.06097, 5450.878)(164.06479, 289.00888)	Digitoxic acid	FindByFormula		-		LMFA01050098	164.068	0.614358
Docosanedioic acid	Fatty acyls	Fatty acids and conjugates	3.78e-07	4.67e-07	-6.30213	-2.65584	6.30213	down	0	0	16.5239	0	0	15.2537	0	0	15.0602	0	15.5109	14.4941	13.4598	0	14.2154	12.7463	13.767	13.7091	13.9974	0	14.2969	0	0		(369.3004, 623.65796)(370.30374, 150.54878)	Docosanedioic acid	FindByFormula		-	C19625	LMFA01170037	370.308	21.6368
Eicosanedioic acid - 19.576353	Fatty acyls	Fatty acids and conjugates	3.8e-10	5.86e-10	-3.93042	-1.97468	3.93042	down	16.3937	0	19.0706	0	0	0	0	0	0	18.4573	0	0	15.8556	16.4113	15.2033	0	16.6904	0	15.7083	0	16.2492	0	0		(341.26953, 3677.3303)(342.27383, 875.23737)	Eicosanedioic acid - 19.576353	FindByFormula		-		LMFA01170035	342.277	19.5764
Heneicosanedioic acid	Fatty acyls	Fatty acids and conjugates	4.21e-09	5.96e-09	11.5525	3.53013	11.5525	up	16.0955	16.335	0	0	0	17.263	15.6875	0	16.4113	15.7681	16.381	14.8765	0	15.7016	0	0	14.9679	14.3511	12.6598	0	15.3474	0	0		(355.28497, 1000.75946)(356.28806, 232.04955)	Heneicosanedioic acid	FindByFormula		-		LMFA01170036	356.292	20.4553
methyl 8-[3,5-epidioxy-2-(3-hydroperoxy-1-pentenyl)-cyclopentyl]-octanoate	Fatty acyls	Fatty acids and conjugates	7.42e-12	1.34e-11	4.69267	2.23041	4.69267	up	2.17097	2.47428	3.2259	3.1482	2.4574	1.95222	2.56366	1.72118	1.37422	2.04531	1.8609	-0.272051	1.10626	0.888675	-0.49311	-0.232816	-0.00979233	0.16571	0.291291	0.342506	0.541621	-0.286938	-0.339785		(395.24283, 1136.3845)(396.24625, 274.911)	methyl 8-[3,5-epidioxy-2-(3-hydroperoxy-1-pentenyl)-cyclopentyl]-octanoate	FindByFormula		-		LMFA01040054	396.25	15.2043
trans-5, trans-8, trans-11-hexadecatrienoic acid; C16:3n-5,8,11	Fatty acyls	Fatty acids and conjugates	1.81e-06	2.15e-06	-4.12503	-2.04441	4.12503	down	3.83064	-14.0105	4.37599	-14.0105	-14.0105	1.80559	-14.0105	-14.0105	1.90629	-14.0105	0.667508	0.356123	0.993942	0.951224	0.634442	-14.0105	2.99707	-14.0105	1.73172	-14.0105	2.88572	3.39988	-14.0105		(249.1858, 1582.1647)(250.18892, 278.0368)	trans-5, trans-8, trans-11-hexadecatrienoic acid; C16:3n-5,8,11	FindByFormula		-		LMFA01030135	250.193	18.9788
trans-5, trans-8, trans-11-hexadecatrienoic acid; C16:3n-5,8,11 - 18.9896	Fatty acyls	Fatty acids and conjugates	6.33e-07	7.72e-07	-10.4804	-3.38962	10.4804	down	5.04256	-12.7978	5.59038	-12.7978	-12.7978	3.02792	-12.7978	-12.7978	3.05888	5.66299	1.88026	1.56888	2.21257	2.16398	1.84517	-12.7978	4.20982	-12.7978	2.9445	4.05046	4.16406	4.60514	4.85061		(249.18585, 1844.6414)(250.1891, 326.10852)	trans-5, trans-8, trans-11-hexadecatrienoic acid; C16:3n-5,8,11 - 18.9896	FindByFormula		-		LMFA01030135	250.193	18.9896
Mayolene-18	Fatty acyls	Fatty esters	5.14e-12	9.46e-12	-23.7223	-4.56817	23.7223	down	5.44904	-17.4189	5.83867	4.68809	-17.4189	3.56417	-17.4189	-17.4189	1.64179	4.15971	2.76289	4.25945	2.36637	4.73791	2.3711	2.65816	4.75805	2.0858	1.84186	3.75424	4.36018	4.11304	-17.4189		(559.47156, 65579.125)(560.47455, 25663.318)	Mayolene-18	FindByFormula		-		LMFA07010014	560.48	21.8776
[truncated: 209 more rows]

## Sheet: Bvs12M_Pos
Compound			p	p (Corr)	FC ([12M 0hr] vs [Baseline 0hr])	Log FC ([12M 0hr] vs [Baseline 0hr])	FC (abs) ([12M 0hr] vs [Baseline 0hr])	Regulation ([12M 0hr] vs [Baseline 0hr])	12thM0hr_20140825Pos_G1: Log2(normalized)	12thM0hr_20140825Pos_G11: Log2(normalized)	12thM0hr_20140825Pos_G12: Log2(normalized)	12thM0hr_20140825Pos_G2: Log2(normalized)	12thM0hr_20140825Pos_G4: Log2(normalized)	12thM0hr_20140825Pos_G5: Log2(normalized)	12thM0hr_20140825Pos_G6: Log2(normalized)	12thM0hr_20140825Pos_G7: Log2(normalized)	12thM0hr_20140825Pos_G8: Log2(normalized)	12thM0hr_20140825Pos_G9: Log2(normalized)	Baseline0hr_20130926Pos_G12: Log2(normalized)	Baseline0hr_20130926Pos_G3: Log2(normalized)	Baseline0hr_20130926Pos_G8: Log2(normalized)	Baseline0hr_20131002Pos_G11: Log2(normalized)	Baseline0hr_20131002Pos_G2: Log2(normalized)	Baseline0hr_20131002Pos_G5: Log2(normalized)	Baseline0hr_20131002Pos_G6: Log2(normalized)	Baseline0hr_20131004Pos_G10: Log2(normalized)	Baseline0hr_20131007Pos_G1: Log2(normalized)	Baseline0hr_20131007Pos_G4: Log2(normalized)	Baseline0hr_20131008Pos_G7: Log2(normalized)	Baseline0hr_20131009Pos_G9: Log2(normalized)	CompositeSpectrum	Compound Name	CompoundAlgo	HMP ID	Ionization mode	KEGG ID	LMP ID	Mass	Retention Time
[truncated: 846 more rows]

[truncated: 3 more sheets: Bvs12M_Neg, Bvs18M_Pos, Bvs18M_Neg]
