# Supplementary material for: Global Fecal and Plasma Metabolic Dynamics Related to Helicobacter pylori Eradication
Source: Front Microbiol. 2017 Mar 30;8:536. doi: 10.3389/fmicb.2017.00536 (PMC5371670; doi:10.3389/fmicb.2017.00536)
Supplement: File S3 — Proteobacteria hopanoids detected in the plasma metabolite profiles. [file DataSheet3.XLSX]

## Sheet: Proteobacteria hopanoids 
Compound			p	p (Corr)	FC ([6M 0hr] vs [Baseline 0hr])	Log FC ([6M 0hr] vs [Baseline 0hr])	FC (abs) ([6M 0hr] vs [Baseline 0hr])	Regulation ([6M 0hr] vs [Baseline 0hr])	FC ([12M 0hr] vs [Baseline 0hr])	Log FC ([12M 0hr] vs [Baseline 0hr])	FC (abs) ([12M 0hr] vs [Baseline 0hr])	Regulation ([12M 0hr] vs [Baseline 0hr])	FC ([18M 0hr] vs [Baseline 0hr])	Log FC ([18M 0hr] vs [Baseline 0hr])	FC (abs) ([18M 0hr] vs [Baseline 0hr])	Regulation ([18M 0hr] vs [Baseline 0hr])	Baseline0hr_20130926Pos_G12: Log2(normalized)	Baseline0hr_20130926Pos_G3: Log2(normalized)	Baseline0hr_20130926Pos_G8: Log2(normalized)	Baseline0hr_20131002Pos_G11: Log2(normalized)	Baseline0hr_20131002Pos_G2: Log2(normalized)	Baseline0hr_20131002Pos_G5: Log2(normalized)	Baseline0hr_20131002Pos_G6: Log2(normalized)	Baseline0hr_20131004Pos_G10: Log2(normalized)	Baseline0hr_20131007Pos_G1: Log2(normalized)	Baseline0hr_20131007Pos_G4: Log2(normalized)	Baseline0hr_20131008Pos_G7: Log2(normalized)	Baseline0hr_20131009Pos_G9: Log2(normalized)	6thM0hr_20140220Pos_G1: Log2(normalized)	6thM0hr_20140220Pos_G10: Log2(normalized)	6thM0hr_20140220Pos_G2: Log2(normalized)	6thM0hr_20140220Pos_G4: Log2(normalized)	6thM0hr_20140220Pos_G6: Log2(normalized)	6thM0hr_20140220Pos_G7: Log2(normalized)	6thM0hr_20140325Pos_G11: Log2(normalized)	6thM0hr_20140325Pos_G12: Log2(normalized)	6thM0hr_20140325Pos_G3: Log2(normalized)	6thM0hr_20140325Pos_G5: Log2(normalized)	6thM0hr_20140325Pos_G8: Log2(normalized)	6thM0hr_20140325Pos_G9: Log2(normalized)	12thM0hr_20140825Pos_G1: Log2(normalized)	12thM0hr_20140825Pos_G11: Log2(normalized)	12thM0hr_20140825Pos_G12: Log2(normalized)	12thM0hr_20140825Pos_G2: Log2(normalized)	12thM0hr_20140825Pos_G4: Log2(normalized)	12thM0hr_20140825Pos_G5: Log2(normalized)	12thM0hr_20140825Pos_G6: Log2(normalized)	12thM0hr_20140825Pos_G7: Log2(normalized)	12thM0hr_20140825Pos_G8: Log2(normalized)
bacteriohopane-,32,33,34-triol-35-cyclitolguanine	Prenol lipids	Hopanoids (Proteobacteria)	4.97644e-27	2.56215e-26	-20720.1	-14.3387	20720.1	down	-20720.1	-14.3387	20720.1	down	-2.11565	-1.0811	2.11565	down	0	16.0411	0	17.1075	17.58	17.131	17.7436	16.4448	17.6874	16.8076	18.0329	17.4891	0	0	0	0	0	0	0	0	0	0	0	0	0	0	0	0	0	0	0	0	0
2-methyl-32,35-anhydrobacteriohopanetetrol + 22.221773	Prenol lipids	Hopanoids (Proteobacteria)	5.07535e-15	1.00267e-14	-9.57057	-3.25861	9.57057	down	-2.44466	-1.28963	2.44466	down	-787.744	-9.62158	787.744	down	0	14.3164	0	16.0285	16.1639	16.978	17.2603	0	17.1491	0	0	17.5628	0	0	19.7681	18.7893	19.3592	18.4391	0	0	0	0	0	0	0	16.6023	16.3005	0	0	17.5506	0	0	15.1511
2-methyl-32,35-anhydrobacteriohopanetetrol + 22.23294	Prenol lipids	Hopanoids (Proteobacteria)	3.58525e-27	1.86809e-26	-1.62708	-0.702282	1.62708	down	-1.40292	-0.48843	1.40292	down	-46.3717	-5.53517	46.3717	down	17.0024	0	0	16.0024	0	15.8726	0	0	0	0	0	17.5447	0	0	19.8164	18.8261	19.3522	0	0	0	0	0	0	0	0	0	0	17.351	16.3146	0	0	16.8018	0
[truncated: 20 more columns]
